# Supplementary material for: Crystal structure of flucetosulfuron
Source: Acta Crystallogr E Crystallogr Commun. 2017 Sep 12;73(Pt 10):1439–42. doi: 10.1107/S2056989017012737 (PMC5730291; doi:10.1107/S2056989017012737)
Supplement: Supplementary file 1 [file e-73-01439-sup1.cif]

##############################################################################
#                                                                            #
# This CIF contains the data in a paper accepted for publication in          #
# Acta Crystallographica Section E. It conforms to the requirements of       #
# Notes for Authors for Acta Crystallographica Section E, and has been       #
# peer reviewed under the auspices of the IUCr Commission on Journals.       #
#                                                                            #
# Full details of the Crystallographic Information File format               #
# are given in the paper "The Crystallographic Information File (CIF):       #
# a New Standard Archive File for Crystallography" by S. R. Hall, F. H.      #
# Allen and I. D. Brown [Acta Cryst. (1991), A47, 655-685].                  #
#                                                                            #
# The current version of the core CIF dictionary is obtainable from          #
# ftp://ftp.iucr.org/pub/cif_core.dic.                                       #
#                                                                            #
# Software is freely available for graphical display of the structure(s)     #
# in this CIF. For information consult the CIF software page                 #
# http://www.iucr.org/resources/cif/software.                                #
#                                                                            #
# This file may be used for bona fide research purposes within the           #
# scientific community so long as proper attribution is given to the journal # 
# article from which it was obtained.                                        #
#                                                                            #
##############################################################################
data_I
_audit_creation_method     'SHELXL-2014/7'
_chemical_name_systematic
;
1-[3-({[(4,6-Dimethoxypyrimidin-2-yl)carbamoyl]amino}sulfonyl)pyridin-2-yl]-\
2-fluoropropyl 2-methoxyacetate
;
_chemical_name_common     flucetosulfuron
_chemical_formula_moiety     'C18 H22 F N5 O8 S'
_chemical_formula_sum     'C18 H22 F N5 O8 S'
_chemical_formula_iupac     'C18 H22 F N5 O8 S'
_chemical_formula_weight     487.46
_chemical_melting_point     ?
_shelx_space_group_comment
;
The symmetry employed for this shelxl refinement is uniquely defined
by the following loop, which should always be used as a source of
symmetry information in preference to the above space-group names.
They are only intended as comments.
;
_space_group_crystal_system     triclinic
_space_group_name_H-M_alt     'P -1'
_space_group_name_Hall     '-P 1'
loop_
    _space_group_symop_operation_xyz
    'x, y, z'
    '-x, -y, -z'
_cell_length_a     8.3993(3)
_cell_length_b     9.1030(3)
_cell_length_c     15.6862(5)
_cell_angle_alpha     92.116(2)
_cell_angle_beta     101.113(2)
_cell_angle_gamma     112.810(2)
_cell_volume     1076.53(6)
_cell_formula_units_Z     2
_cell_measurement_reflns_used     3325
_cell_measurement_theta_min     2.45
_cell_measurement_theta_max     26.91
_cell_measurement_temperature     173(2)
_exptl_crystal_description     needle
_exptl_crystal_colour     colourless
_exptl_crystal_size_max     0.360
_exptl_crystal_size_mid     0.060
_exptl_crystal_size_min     0.050
_exptl_crystal_density_diffrn     1.504
_exptl_crystal_density_meas     ?
_exptl_crystal_density_method     ?
_exptl_crystal_F_000     508
_exptl_absorpt_coefficient_mu     0.216
_exptl_absorpt_correction_type     multi-scan
_exptl_absorpt_process_details
;
(SADABS; Bruker, 2014)
;
_shelx_estimated_absorpt_T_min     0.926
_shelx_estimated_absorpt_T_max     0.989
_exptl_absorpt_correction_T_min     0.7021
_exptl_absorpt_correction_T_max     0.7456
_diffrn_ambient_temperature     173(2)
_diffrn_radiation_type     MoK\a
_diffrn_radiation_wavelength     0.71073
_diffrn_measurement_device_type     'Bruker APEXII CCD'
_diffrn_measurement_method     '\f and \w scans'
_diffrn_detector_area_resol_mean     ?
_diffrn_reflns_number     10919
_diffrn_reflns_av_R_equivalents     0.0314
_diffrn_reflns_theta_min     1.333
_diffrn_reflns_theta_max     24.998
_diffrn_reflns_theta_full     24.998
_diffrn_measured_fraction_theta_max     0.997
_diffrn_measured_fraction_theta_full     0.997
_diffrn_reflns_limit_h_min     -9
_diffrn_reflns_limit_h_max     9
_diffrn_reflns_limit_k_min     -10
_diffrn_reflns_limit_k_max     10
_diffrn_reflns_limit_l_min     -18
_diffrn_reflns_limit_l_max     18
_refine_special_details     ?
_reflns_number_total     3773
_reflns_number_gt     3081
_reflns_threshold_expression     'I > 2\s(I)'
_refine_ls_structure_factor_coef     Fsqd
_refine_ls_matrix_type     full
_refine_ls_R_factor_all     0.0506
_refine_ls_R_factor_gt     0.0394
_refine_ls_wR_factor_gt     0.0934
_refine_ls_wR_factor_ref     0.0986
_refine_ls_goodness_of_fit_ref     1.062
_refine_ls_restrained_S_all     1.062
_refine_ls_number_reflns     3773
_refine_ls_number_parameters     302
_refine_ls_number_restraints     0
_refine_ls_hydrogen_treatment     constr
_refine_ls_weighting_scheme     calc
_refine_ls_weighting_details
              'w=1/[\s^2^(Fo^2^)+(0.0439P)^2^+0.3370P] where P=(Fo^2^+2Fc^2^)/3'
_atom_sites_solution_hydrogens     geom
_atom_sites_solution_primary     ?
_atom_sites_solution_secondary     ?
_refine_ls_shift/su_max     0.000
_refine_ls_shift/su_mean     0.000
_refine_diff_density_max     0.450
_refine_diff_density_min     -0.388
_refine_ls_extinction_method     none
_refine_ls_extinction_coef     .
loop_
    _atom_type_symbol
    _atom_type_description
    _atom_type_scat_dispersion_real
    _atom_type_scat_dispersion_imag
    _atom_type_scat_source
    'C' 'C' 0.0033 0.0016
                         'International Tables Vol C Tables 4.2.6.8 and 6.1.1.4'
    'H' 'H' 0.0000 0.0000
                         'International Tables Vol C Tables 4.2.6.8 and 6.1.1.4'
    'F' 'F' 0.0171 0.0103
                         'International Tables Vol C Tables 4.2.6.8 and 6.1.1.4'
    'N' 'N' 0.0061 0.0033
                         'International Tables Vol C Tables 4.2.6.8 and 6.1.1.4'
    'O' 'O' 0.0106 0.0060
                         'International Tables Vol C Tables 4.2.6.8 and 6.1.1.4'
    'S' 'S' 0.1246 0.1234
                         'International Tables Vol C Tables 4.2.6.8 and 6.1.1.4'
_computing_data_collection
;
APEX2 (Bruker, 2014)
;
_computing_cell_refinement
;
SAINT (Bruker, 2014)
;
_computing_data_reduction
;
SAINT (Bruker, 2014)
;
_computing_structure_solution
;
SHELXS97 (Sheldrick, 2008)
;
_computing_structure_refinement
;
SHELXL2014 (Sheldrick, 2015)
;
_computing_molecular_graphics
;
DIAMOND (Brandenburg, 2010)
;
_computing_publication_material
;
SHELXTL (Sheldrick, 2008) and publCIF (Westrip, 2010)
;
loop_
    _atom_site_type_symbol
    _atom_site_label
    _atom_site_fract_x
    _atom_site_fract_y
    _atom_site_fract_z
    _atom_site_U_iso_or_equiv
    _atom_site_adp_type
    _atom_site_calc_flag
    _atom_site_occupancy
    _atom_site_disorder_assembly
    _atom_site_disorder_group
    S S1 0.39351(7) 0.10312(6) 0.18674(3) 0.02316(15) Uani d 1 . .
    F F1 0.2117(2) 0.35690(17) -0.01327(8) 0.0529(4) Uani d 1 . .
    O O1 1.0327(2) 0.78934(17) 0.56837(9) 0.0345(4) Uani d 1 . .
    O O2 0.97933(18) 0.63951(17) 0.27393(9) 0.0268(3) Uani d 1 . .
    O O3 0.34138(19) 0.08587(18) 0.37121(9) 0.0309(4) Uani d 1 . .
    O O4 0.48165(18) 0.18107(17) 0.12133(9) 0.0278(4) Uani d 1 . .
    O O5 0.3822(2) -0.05369(17) 0.20150(10) 0.0330(4) Uani d 1 . .
    O O6 0.26027(17) 0.48834(16) 0.21292(8) 0.0226(3) Uani d 1 . .
    O O7 0.55822(19) 0.62252(18) 0.24672(9) 0.0302(4) Uani d 1 . .
    O O8 0.53183(18) 0.72872(16) 0.41130(9) 0.0262(4) Uani d 1 . .
    N N1 0.8060(2) 0.5524(2) 0.49899(11) 0.0227(4) Uani d 1 . .
    N N2 0.7821(2) 0.4766(2) 0.34862(10) 0.0213(4) Uani d 1 . .
    N N3 0.5794(2) 0.3194(2) 0.42532(11) 0.0249(4) Uani d 1 . .
    H H3N 0.5538 0.3064 0.4771 0.030 Uiso calc 1 . .
    N N4 0.4990(2) 0.2289(2) 0.27617(10) 0.0252(4) Uani d 1 . .
    H H4N 0.5839 0.3209 0.2718 0.030 Uiso calc 1 . .
    N N5 -0.0364(2) 0.2072(2) 0.11793(12) 0.0310(4) Uani d 1 . .
    C C1 0.9641(3) 0.7561(3) 0.64590(14) 0.0356(6) Uani d 1 . .
    H H1A 0.8389 0.7393 0.6326 0.053 Uiso calc 1 . .
    H H1B 1.0313 0.8472 0.6918 0.053 Uiso calc 1 . .
    H H1C 0.9752 0.6593 0.6662 0.053 Uiso calc 1 . .
    C C2 0.8773(3) 0.5257(3) 0.19662(13) 0.0285(5) Uani d 1 . .
    H H2A 0.8717 0.4188 0.2079 0.043 Uiso calc 1 . .
    H H2B 0.9342 0.5588 0.1475 0.043 Uiso calc 1 . .
    H H2C 0.7571 0.5224 0.1821 0.043 Uiso calc 1 . .
    C C3 0.9464(3) 0.6843(2) 0.49563(13) 0.0238(5) Uani d 1 . .
    C C4 0.7292(3) 0.4557(2) 0.42344(13) 0.0207(4) Uani d 1 . .
    C C5 0.9225(3) 0.6125(2) 0.34821(13) 0.0215(5) Uani d 1 . .
    C C6 1.0123(3) 0.7244(2) 0.42113(13) 0.0253(5) Uani d 1 . .
    H H6 1.1113 0.8211 0.4205 0.030 Uiso calc 1 . .
    C C7 0.4640(3) 0.2007(2) 0.35825(13) 0.0234(5) Uani d 1 . .
    C C8 0.1749(3) 0.0953(2) 0.16496(12) 0.0209(5) Uani d 1 . .
    C C9 0.1326(3) 0.2238(2) 0.13956(13) 0.0229(5) Uani d 1 . .
    C C10 -0.1640(3) 0.0645(3) 0.12140(15) 0.0358(6) Uani d 1 . .
    H H10 -0.2836 0.0525 0.1041 0.043 Uiso calc 1 . .
    C C11 -0.1331(3) -0.0655(3) 0.14834(15) 0.0356(6) Uani d 1 . .
    H H11 -0.2283 -0.1633 0.1518 0.043 Uiso calc 1 . .
    C C12 0.0406(3) -0.0500(3) 0.17037(14) 0.0303(5) Uani d 1 . .
    H H12 0.0674 -0.1376 0.1889 0.036 Uiso calc 1 . .
    C C13 0.2671(3) 0.3930(2) 0.13829(12) 0.0219(5) Uani d 1 . .
    H H13 0.3884 0.3942 0.1447 0.026 Uiso calc 1 . .
    C C14 0.2184(3) 0.4629(3) 0.05544(13) 0.0320(5) Uani d 1 . .
    H H14 0.0981 0.4629 0.0509 0.038 Uiso calc 1 . .
    C C15 0.3463(3) 0.6282(3) 0.04812(15) 0.0416(6) Uani d 1 . .
    H H15A 0.3513 0.7036 0.0959 0.062 Uiso calc 1 . .
    H H15B 0.3069 0.6609 -0.0082 0.062 Uiso calc 1 . .
    H H15C 0.4642 0.6286 0.0519 0.062 Uiso calc 1 . .
    C C16 0.4167(3) 0.5958(2) 0.26289(13) 0.0210(5) Uani d 1 . .
    C C17 0.3826(3) 0.6730(3) 0.34038(12) 0.0240(5) Uani d 1 . .
    H H17A 0.3527 0.7642 0.3228 0.029 Uiso calc 1 . .
    H H17B 0.2799 0.5939 0.3590 0.029 Uiso calc 1 . .
    C C18 0.6598(3) 0.8857(3) 0.40752(15) 0.0316(5) Uani d 1 . .
    H H18A 0.7041 0.8858 0.3541 0.047 Uiso calc 1 . .
    H H18B 0.7587 0.9161 0.4588 0.047 Uiso calc 1 . .
    H H18C 0.6045 0.9628 0.4071 0.047 Uiso calc 1 . .
loop_
    _atom_site_aniso_label
    _atom_site_aniso_U_11
    _atom_site_aniso_U_22
    _atom_site_aniso_U_33
    _atom_site_aniso_U_12
    _atom_site_aniso_U_13
    _atom_site_aniso_U_23
    S1 0.0254(3) 0.0223(3) 0.0209(3) 0.0097(2) 0.0034(2) 0.0019(2)
    F1 0.0876(12) 0.0416(9) 0.0248(7) 0.0235(8) 0.0082(7) -0.0018(6)
    O1 0.0420(10) 0.0256(9) 0.0233(8) 0.0007(7) 0.0076(7) -0.0027(6)
    O2 0.0279(8) 0.0261(8) 0.0212(8) 0.0035(7) 0.0090(6) 0.0038(6)
    O3 0.0267(8) 0.0276(9) 0.0286(8) 0.0001(7) 0.0071(7) 0.0052(7)
    O4 0.0300(8) 0.0334(9) 0.0232(8) 0.0144(7) 0.0096(6) 0.0055(6)
    O5 0.0405(9) 0.0229(8) 0.0371(9) 0.0164(7) 0.0046(7) 0.0044(7)
    O6 0.0216(7) 0.0217(8) 0.0199(7) 0.0049(6) 0.0032(6) -0.0016(6)
    O7 0.0216(8) 0.0325(9) 0.0329(9) 0.0077(7) 0.0056(7) -0.0022(7)
    O8 0.0252(8) 0.0225(8) 0.0203(7) 0.0007(6) 0.0004(6) 0.0015(6)
    N1 0.0227(9) 0.0216(9) 0.0217(9) 0.0069(8) 0.0043(7) 0.0032(7)
    N2 0.0211(9) 0.0224(9) 0.0186(9) 0.0070(8) 0.0040(7) 0.0049(7)
    N3 0.0247(9) 0.0261(10) 0.0169(9) 0.0028(8) 0.0044(7) 0.0040(7)
    N4 0.0259(10) 0.0240(10) 0.0191(9) 0.0034(8) 0.0038(7) 0.0039(7)
    N5 0.0226(10) 0.0291(11) 0.0374(11) 0.0090(9) 0.0027(8) -0.0029(8)
    C1 0.0451(14) 0.0327(13) 0.0241(12) 0.0103(11) 0.0094(10) -0.0029(10)
    C2 0.0318(12) 0.0303(12) 0.0216(11) 0.0106(10) 0.0060(9) 0.0018(9)
    C3 0.0255(11) 0.0194(11) 0.0240(11) 0.0079(9) 0.0028(9) 0.0022(9)
    C4 0.0201(10) 0.0211(11) 0.0212(11) 0.0088(9) 0.0034(8) 0.0062(9)
    C5 0.0217(11) 0.0226(11) 0.0218(11) 0.0098(9) 0.0061(8) 0.0072(9)
    C6 0.0242(11) 0.0212(11) 0.0256(11) 0.0042(9) 0.0046(9) 0.0047(9)
    C7 0.0228(11) 0.0234(12) 0.0231(11) 0.0088(10) 0.0039(9) 0.0045(9)
    C8 0.0233(11) 0.0186(11) 0.0166(10) 0.0054(9) 0.0018(8) -0.0006(8)
    C9 0.0230(11) 0.0237(11) 0.0178(10) 0.0059(9) 0.0030(8) -0.0018(8)
    C10 0.0206(12) 0.0335(14) 0.0439(14) 0.0042(11) 0.0030(10) -0.0089(11)
    C11 0.0285(13) 0.0265(13) 0.0412(14) 0.0001(11) 0.0088(10) -0.0034(11)
    C12 0.0348(13) 0.0212(12) 0.0303(12) 0.0062(10) 0.0077(10) 0.0018(9)
    C13 0.0267(11) 0.0214(11) 0.0187(10) 0.0104(9) 0.0063(8) 0.0004(8)
    C14 0.0467(14) 0.0288(13) 0.0205(11) 0.0157(11) 0.0065(10) 0.0016(9)
    C15 0.0630(18) 0.0304(14) 0.0261(13) 0.0128(12) 0.0096(12) 0.0091(10)
    C16 0.0221(11) 0.0171(10) 0.0213(11) 0.0061(9) 0.0024(9) 0.0063(8)
    C17 0.0206(11) 0.0246(11) 0.0199(11) 0.0028(9) 0.0026(8) 0.0019(9)
    C18 0.0281(12) 0.0224(12) 0.0343(13) 0.0002(10) 0.0058(10) 0.0007(10)
_geom_special_details
;
 All esds (except the esd in the dihedral angle between two l.s. planes)
 are estimated using the full covariance matrix.  The cell esds are taken
 into account individually in the estimation of esds in distances, angles
 and torsion angles; correlations between esds in cell parameters are only
 used when they are defined by crystal symmetry.  An approximate (isotropic)
 treatment of cell esds is used for estimating esds involving l.s. planes.
;
loop_
    _geom_bond_atom_site_label_1
    _geom_bond_atom_site_label_2
    _geom_bond_site_symmetry_2
    _geom_bond_distance
    _geom_bond_publ_flag
    S1 O5 . 1.4242(15) ?
    S1 O4 . 1.4295(15) ?
    S1 N4 . 1.6369(17) ?
    S1 C8 . 1.774(2) ?
    F1 C14 . 1.397(2) ?
    O1 C3 . 1.343(2) ?
    O1 C1 . 1.437(3) ?
    O2 C5 . 1.338(2) ?
    O2 C2 . 1.448(2) ?
    O3 C7 . 1.207(2) ?
    O6 C16 . 1.359(2) ?
    O6 C13 . 1.455(2) ?
    O7 C16 . 1.197(2) ?
    O8 C17 . 1.412(2) ?
    O8 C18 . 1.429(2) ?
    N1 C3 . 1.329(3) ?
    N1 C4 . 1.336(2) ?
    N2 C4 . 1.328(2) ?
    N2 C5 . 1.339(2) ?
    N3 C7 . 1.388(3) ?
    N3 C4 . 1.389(2) ?
    N3 H3N . 0.8800 ?
    N4 C7 . 1.386(3) ?
    N4 H4N . 0.8800 ?
    N5 C10 . 1.337(3) ?
    N5 C9 . 1.341(3) ?
    C1 H1A . 0.9800 ?
    C1 H1B . 0.9800 ?
    C1 H1C . 0.9800 ?
    C2 H2A . 0.9800 ?
    C2 H2B . 0.9800 ?
    C2 H2C . 0.9800 ?
    C3 C6 . 1.389(3) ?
    C5 C6 . 1.379(3) ?
    C6 H6 . 0.9500 ?
    C8 C12 . 1.385(3) ?
    C8 C9 . 1.398(3) ?
    C9 C13 . 1.520(3) ?
    C10 C11 . 1.371(3) ?
    C10 H10 . 0.9500 ?
    C11 C12 . 1.383(3) ?
    C11 H11 . 0.9500 ?
    C12 H12 . 0.9500 ?
    C13 C14 . 1.522(3) ?
    C13 H13 . 1.0000 ?
    C14 C15 . 1.497(3) ?
    C14 H14 . 1.0000 ?
    C15 H15A . 0.9800 ?
    C15 H15B . 0.9800 ?
    C15 H15C . 0.9800 ?
    C16 C17 . 1.510(3) ?
    C17 H17A . 0.9900 ?
    C17 H17B . 0.9900 ?
    C18 H18A . 0.9800 ?
    C18 H18B . 0.9800 ?
    C18 H18C . 0.9800 ?
loop_
    _geom_angle_atom_site_label_1
    _geom_angle_atom_site_label_2
    _geom_angle_atom_site_label_3
    _geom_angle_site_symmetry_1
    _geom_angle_site_symmetry_3
    _geom_angle
    _geom_angle_publ_flag
    O5 S1 O4 . . 119.31(9) ?
    O5 S1 N4 . . 110.36(9) ?
    O4 S1 N4 . . 103.89(9) ?
    O5 S1 C8 . . 107.60(9) ?
    O4 S1 C8 . . 109.39(9) ?
    N4 S1 C8 . . 105.49(9) ?
    C3 O1 C1 . . 117.99(17) ?
    C5 O2 C2 . . 117.95(16) ?
    C16 O6 C13 . . 117.59(15) ?
    C17 O8 C18 . . 114.20(16) ?
    C3 N1 C4 . . 114.61(17) ?
    C4 N2 C5 . . 116.32(17) ?
    C7 N3 C4 . . 130.02(17) ?
    C7 N3 H3N . . 115.0 ?
    C4 N3 H3N . . 115.0 ?
    C7 N4 S1 . . 124.61(15) ?
    C7 N4 H4N . . 117.7 ?
    S1 N4 H4N . . 117.7 ?
    C10 N5 C9 . . 118.31(19) ?
    O1 C1 H1A . . 109.5 ?
    O1 C1 H1B . . 109.5 ?
    H1A C1 H1B . . 109.5 ?
    O1 C1 H1C . . 109.5 ?
    H1A C1 H1C . . 109.5 ?
    H1B C1 H1C . . 109.5 ?
    O2 C2 H2A . . 109.5 ?
    O2 C2 H2B . . 109.5 ?
    H2A C2 H2B . . 109.5 ?
    O2 C2 H2C . . 109.5 ?
    H2A C2 H2C . . 109.5 ?
    H2B C2 H2C . . 109.5 ?
    N1 C3 O1 . . 119.08(18) ?
    N1 C3 C6 . . 124.73(19) ?
    O1 C3 C6 . . 116.20(18) ?
    N2 C4 N1 . . 126.77(18) ?
    N2 C4 N3 . . 117.95(17) ?
    N1 C4 N3 . . 115.28(17) ?
    O2 C5 N2 . . 118.40(17) ?
    O2 C5 C6 . . 118.68(18) ?
    N2 C5 C6 . . 122.91(18) ?
    C5 C6 C3 . . 114.59(19) ?
    C5 C6 H6 . . 122.7 ?
    C3 C6 H6 . . 122.7 ?
    O3 C7 N4 . . 123.77(18) ?
    O3 C7 N3 . . 121.97(18) ?
    N4 C7 N3 . . 114.23(18) ?
    C12 C8 C9 . . 119.55(19) ?
    C12 C8 S1 . . 116.68(16) ?
    C9 C8 S1 . . 123.71(15) ?
    N5 C9 C8 . . 121.03(18) ?
    N5 C9 C13 . . 113.94(18) ?
    C8 C9 C13 . . 124.95(18) ?
    N5 C10 C11 . . 124.2(2) ?
    N5 C10 H10 . . 117.9 ?
    C11 C10 H10 . . 117.9 ?
    C10 C11 C12 . . 118.0(2) ?
    C10 C11 H11 . . 121.0 ?
    C12 C11 H11 . . 121.0 ?
    C11 C12 C8 . . 118.9(2) ?
    C11 C12 H12 . . 120.5 ?
    C8 C12 H12 . . 120.5 ?
    O6 C13 C9 . . 105.26(15) ?
    O6 C13 C14 . . 108.51(16) ?
    C9 C13 C14 . . 111.96(17) ?
    O6 C13 H13 . . 110.3 ?
    C9 C13 H13 . . 110.3 ?
    C14 C13 H13 . . 110.3 ?
    F1 C14 C15 . . 108.89(18) ?
    F1 C14 C13 . . 105.03(17) ?
    C15 C14 C13 . . 115.37(19) ?
    F1 C14 H14 . . 109.1 ?
    C15 C14 H14 . . 109.1 ?
    C13 C14 H14 . . 109.1 ?
    C14 C15 H15A . . 109.5 ?
    C14 C15 H15B . . 109.5 ?
    H15A C15 H15B . . 109.5 ?
    C14 C15 H15C . . 109.5 ?
    H15A C15 H15C . . 109.5 ?
    H15B C15 H15C . . 109.5 ?
    O7 C16 O6 . . 124.13(18) ?
    O7 C16 C17 . . 126.38(18) ?
    O6 C16 C17 . . 109.49(17) ?
    O8 C17 C16 . . 111.44(17) ?
    O8 C17 H17A . . 109.3 ?
    C16 C17 H17A . . 109.3 ?
    O8 C17 H17B . . 109.3 ?
    C16 C17 H17B . . 109.3 ?
    H17A C17 H17B . . 108.0 ?
    O8 C18 H18A . . 109.5 ?
    O8 C18 H18B . . 109.5 ?
    H18A C18 H18B . . 109.5 ?
    O8 C18 H18C . . 109.5 ?
    H18A C18 H18C . . 109.5 ?
    H18B C18 H18C . . 109.5 ?
loop_
    _geom_torsion_atom_site_label_1
    _geom_torsion_atom_site_label_2
    _geom_torsion_atom_site_label_3
    _geom_torsion_atom_site_label_4
    _geom_torsion_site_symmetry_1
    _geom_torsion_site_symmetry_2
    _geom_torsion_site_symmetry_3
    _geom_torsion_site_symmetry_4
    _geom_torsion
    _geom_torsion_publ_flag
    O5 S1 N4 C7 . . . . -48.10(19) ?
    O4 S1 N4 C7 . . . . -177.12(16) ?
    C8 S1 N4 C7 . . . . 67.84(19) ?
    C4 N1 C3 O1 . . . . 179.93(18) ?
    C4 N1 C3 C6 . . . . 0.4(3) ?
    C1 O1 C3 N1 . . . . -2.3(3) ?
    C1 O1 C3 C6 . . . . 177.23(18) ?
    C5 N2 C4 N1 . . . . -3.1(3) ?
    C5 N2 C4 N3 . . . . 177.34(17) ?
    C3 N1 C4 N2 . . . . 2.1(3) ?
    C3 N1 C4 N3 . . . . -178.32(17) ?
    C7 N3 C4 N2 . . . . -4.5(3) ?
    C7 N3 C4 N1 . . . . 175.92(19) ?
    C2 O2 C5 N2 . . . . 4.5(3) ?
    C2 O2 C5 C6 . . . . -176.37(17) ?
    C4 N2 C5 O2 . . . . -179.30(17) ?
    C4 N2 C5 C6 . . . . 1.6(3) ?
    O2 C5 C6 C3 . . . . -178.55(17) ?
    N2 C5 C6 C3 . . . . 0.6(3) ?
    N1 C3 C6 C5 . . . . -1.6(3) ?
    O1 C3 C6 C5 . . . . 178.85(17) ?
    S1 N4 C7 O3 . . . . -6.7(3) ?
    S1 N4 C7 N3 . . . . 175.33(14) ?
    C4 N3 C7 O3 . . . . 177.7(2) ?
    C4 N3 C7 N4 . . . . -4.4(3) ?
    O5 S1 C8 C12 . . . . 3.21(18) ?
    O4 S1 C8 C12 . . . . 134.21(16) ?
    N4 S1 C8 C12 . . . . -114.60(16) ?
    O5 S1 C8 C9 . . . . -173.98(16) ?
    O4 S1 C8 C9 . . . . -42.99(19) ?
    N4 S1 C8 C9 . . . . 68.21(18) ?
    C10 N5 C9 C8 . . . . 0.1(3) ?
    C10 N5 C9 C13 . . . . -176.75(18) ?
    C12 C8 C9 N5 . . . . -1.9(3) ?
    S1 C8 C9 N5 . . . . 175.19(15) ?
    C12 C8 C9 C13 . . . . 174.60(19) ?
    S1 C8 C9 C13 . . . . -8.3(3) ?
    C9 N5 C10 C11 . . . . 2.1(3) ?
    N5 C10 C11 C12 . . . . -2.4(3) ?
    C10 C11 C12 C8 . . . . 0.5(3) ?
    C9 C8 C12 C11 . . . . 1.6(3) ?
    S1 C8 C12 C11 . . . . -175.75(16) ?
    C16 O6 C13 C9 . . . . 137.43(16) ?
    C16 O6 C13 C14 . . . . -102.57(19) ?
    N5 C9 C13 O6 . . . . 70.7(2) ?
    C8 C9 C13 O6 . . . . -106.1(2) ?
    N5 C9 C13 C14 . . . . -47.0(2) ?
    C8 C9 C13 C14 . . . . 136.2(2) ?
    O6 C13 C14 F1 . . . . -174.62(16) ?
    C9 C13 C14 F1 . . . . -58.9(2) ?
    O6 C13 C14 C15 . . . . 65.5(2) ?
    C9 C13 C14 C15 . . . . -178.77(19) ?
    C13 O6 C16 O7 . . . . 4.0(3) ?
    C13 O6 C16 C17 . . . . -175.72(16) ?
    C18 O8 C17 C16 . . . . 85.3(2) ?
    O7 C16 C17 O8 . . . . -25.1(3) ?
    O6 C16 C17 O8 . . . . 154.58(15) ?
loop_
    _geom_hbond_atom_site_label_D
    _geom_hbond_atom_site_label_H
    _geom_hbond_atom_site_label_A
    _geom_hbond_site_symmetry_A
    _geom_hbond_distance_DH
    _geom_hbond_distance_HA
    _geom_hbond_distance_DA
    _geom_hbond_angle_DHA
    N3 H3N O8 2_666 0.88 2.01 2.885(2) 173.9
    C1 H1A O3 2_666 0.98 2.58 3.368(3) 137.2
    C2 H2B F1 2_665 0.98 2.53 3.161(2) 122.4
    C12 H12 O2 1_445 0.95 2.42 3.229(3) 142.8
    C17 H17A O5 1_565 0.99 2.55 3.367(3) 139.2
    C1 H1B Cg1 2_666 0.98 2.74 3.488(2) 134.0
_shelx_hkl_file
;
  -1   0   0   41.70    1.30
  -1   0   0   43.20    1.30
  -2   0   0  588.54   14.20
   2   0   0  583.74   13.80
   2   0   0  569.94   13.80
   3   0   0   13.40    0.90
   3   0   0   12.60    0.90
   4   0   0   53.99    2.40
   4   0   0   56.99    2.50
   5   0   0  221.08    7.10
   5   0   0  225.18    7.10
   6   0   0    1.40    0.80
   6   0   0    2.80    1.00
   7   0   0    1.00    0.80
   8   0   0   20.70    2.80
   9   0   0   20.50    3.00
  10  -1   0    7.00    1.70
   9  -1   0    6.00    1.50
   8  -1   0    6.70    1.40
   7  -1   0    1.70    0.80
   7  -1   0    3.90    0.90
   6  -1   0   30.00    1.70
   6  -1   0   32.70    1.80
  -5   1   0   19.70    4.00
  -4   1   0 1106.49   32.90
   3  -1   0  166.88    8.00
  -3   1   0  157.78    8.00
   2  -1   0  816.52   23.00
  -2   1   0  809.82   23.00
   1  -1   0   97.89    3.10
   1  -1   0   92.79    3.00
   1  -1   0   98.59    3.10
  -1   1   0   93.79    2.90
  -1   1   0   97.79    2.90
   0  -1   0  383.06   10.10
   0   1   0  406.56   10.10
  -1  -1   0 1004.80   23.90
   1   1   0  958.60   23.20
   1   1   0  983.20   23.90
   2   1   0  119.99    4.40
   2   1   0  125.29    4.50
   2   1   0  126.59    3.40
   2   1   0  123.79    4.50
   2   1   0  126.19    3.40
   3   1   0   30.30    1.90
   3   1   0   30.60    1.70
   3   1   0   30.80    2.10
   3   1   0   27.00    2.00
   4   1   0  137.29    5.50
   4   1   0  130.89    5.40
   4   1   0  137.29    4.20
   5   1   0    4.80    1.30
   5   1   0    6.00    1.40
   6   1   0  232.58    8.90
   7   1   0   12.80    2.30
   8   1   0   34.20    4.00
   9   1   0   39.70    4.80
  10  -2   0    0.30    0.80
   9  -2   0    1.90    0.80
   8  -2   0    2.20    0.60
   8  -2   0    2.00    0.70
  -6   2   0  139.79   10.20
  -5   2   0  128.39    9.10
   4  -2   0  523.05   19.10
  -4   2   0  496.65   19.20
   3  -2   0   48.80    4.50
  -3   2   0   46.40    4.50
   2  -2   0 9927.41  232.78
   2  -2   0 9999.00  232.28
  -2   2   0 9957.80  230.88
   1  -2   0  131.99    4.10
   1  -2   0  142.79    4.70
   1  -2   0  143.29    4.70
   1  -2   0  136.59    4.20
  -1   2   0  137.29    4.60
   0  -2   0   -0.30    0.50
   0  -2   0    0.00    0.40
   0   2   0   -0.30    0.50
   0   2   0    0.10    0.40
  -1  -2   0   29.00    2.10
   1   2   0   26.80    2.10
   1   2   0   26.00    1.50
   2   2   0  195.18    7.20
   2   2   0  211.58    6.00
   2   2   0  201.38    7.20
   3   2   0   61.79    3.60
   3   2   0   58.99    2.20
   3   2   0   63.69    3.60
   3   2   0   60.09    2.30
   3   2   0   65.39    3.80
   4   2   0   23.10    2.90
   4   2   0   21.00    2.70
   4   2   0   23.40    2.50
   5   2   0  293.97   11.20
   5   2   0  294.67   10.90
   6   2   0   31.70    3.90
   7   2   0   37.40    4.50
   8   2   0    1.00    1.40
   6  -3   0   66.59    6.90
  -6   3   0   59.49    8.30
   5  -3   0   40.20    1.50
   5  -3   0   43.80    1.60
   4  -3   0   68.89    2.80
   4  -3   0   72.99    2.70
   4  -3   0   71.69    2.80
   3  -3   0  286.47    8.30
   3  -3   0  270.47    8.30
  -3   3   0  287.57    7.70
   2  -3   0  142.89    5.40
   2  -3   0  147.69    4.70
   2  -3   0  147.79    4.60
   1  -3   0  328.07    9.20
   1  -3   0  303.87    9.90
  -1   3   0  336.37    9.90
  -1   3   0  322.47    8.90
   0  -3   0    8.80    1.60
   0  -3   0    7.20    1.20
   0   3   0    9.60    1.60
   0   3   0    8.70    1.20
  -1  -3   0  395.16   12.30
  -1  -3   0  400.46   11.80
   1   3   0  405.36   12.50
   1   3   0  399.26   11.00
  -2  -3   0  161.98    6.70
  -2  -3   0  168.48    6.50
   2   3   0  158.88    7.00
   2   3   0  164.88    5.60
   3   3   0   26.70    3.30
   3   3   0   31.10    3.50
   3   3   0   28.70    1.90
   3   3   0   26.50    3.10
   3   3   0   28.70    2.00
   4   3   0   61.79    2.00
   4   3   0   77.89    5.00
   4   3   0   58.99    4.10
   4   3   0   64.49    2.10
   5   3   0   59.79    4.70
   6   3   0   55.79    5.80
   7   3   0   17.50    3.50
   8   3   0   26.60    4.60
   8  -4   0   48.90    2.00
  -8   4   0   50.69    2.00
   7  -4   0    0.00    0.40
   7  -4   0    0.30    0.30
   6  -4   0   83.39    3.50
   6  -4   0   86.49    3.50
   5  -4   0   78.39    3.50
   5  -4   0   81.19    3.70
  -5   4   0   79.79    3.00
   4  -4   0  824.52   21.90
   4  -4   0  840.22   22.10
  -4   4   0  865.91   20.90
   3  -4   0  181.38    5.10
   3  -4   0  175.38    6.70
   3  -4   0  173.48    6.60
   3  -4   0  177.58    5.30
   3  -4   0  173.88    4.90
   2  -4   0   28.30    2.00
   2  -4   0   27.10    2.90
   2  -4   0   28.30    1.90
  -2   4   0   36.30    3.20
   1  -4   0  167.58    6.20
   1  -4   0  169.58    7.00
  -1   4   0  162.28    6.80
  -1   4   0  175.28    5.90
   0  -4   0   62.69    4.00
   0  -4   0   60.89    3.50
   0   4   0   61.69    3.10
   0   4   0   56.19    3.90
  -1  -4   0  174.08    7.40
  -1  -4   0  170.08    6.80
   1   4   0  158.48    7.30
   1   4   0  166.28    6.10
  -2  -4   0    3.30    1.30
  -2  -4   0    2.60    1.20
   2   4   0    4.00    1.10
   2   4   0    1.10    1.10
   3   4   0   78.69    5.30
   3   4   0   72.19    3.60
   4   4   0   37.20    2.20
   4   4   0   34.90    4.40
   5   4   0   34.80    4.70
   6   4   0    0.90    1.40
   7   4   0   -0.90    1.40
   9  -5   0    3.30    1.00
   8  -5   0   54.59    3.10
   7  -5   0    0.70    0.70
   7  -5   0    0.80    0.80
  -7   5   0    0.50    0.50
   6  -5   0   12.30    1.80
   6  -5   0   11.80    1.90
  -6   5   0   11.20    1.30
   5  -5   0  380.56   12.00
   5  -5   0  366.26   11.70
   4  -5   0  104.39    5.40
   4  -5   0  110.69    5.30
   3  -5   0   24.20    1.70
   3  -5   0   28.00    2.00
   3  -5   0   26.70    3.20
   3  -5   0   24.30    3.70
   3  -5   0   25.10    2.00
   2  -5   0  360.76   12.60
   2  -5   0  382.06   11.50
   2  -5   0  386.96   11.20
  -2   5   0  376.26   12.30
  -2   5   0  364.46   11.00
   1  -5   0   29.40    2.90
   1  -5   0   22.40    3.10
  -1   5   0   21.30    2.30
  -1   5   0   22.40    3.00
   0  -5   0   54.79    4.30
   0  -5   0   63.89    3.90
   0   5   0   61.79    3.50
   0   5   0   76.09    4.90
  -1  -5   0   43.90    4.20
  -1  -5   0   51.09    5.10
   1   5   0   41.70    3.00
   1   5   0   49.90    5.00
  -2  -5   0  102.69    5.70
   2   5   0  100.29    4.90
   2   5   0  101.29    6.50
   3   5   0   16.50    3.40
   3   5   0   17.90    2.30
   4   5   0  119.49    7.90
   4   5   0  124.29    5.10
   5   5   0    2.80    1.80
   6   5   0   14.70    3.70
   7   5   0    8.80    3.30
  10  -6   0    1.90    1.00
   9  -6   0   20.20    2.50
   8  -6   0   16.60    2.40
   7  -6   0    5.20    1.60
   6  -6   0  284.57   10.60
   5  -6   0   15.50    2.60
   4  -6   0   62.49    4.50
   4  -6   0   56.29    2.70
   4  -6   0   60.49    2.60
   3  -6   0   96.19    5.70
   3  -6   0   91.69    4.50
   3  -6   0   80.69    4.30
  -3   6   0   95.89    4.40
   2  -6   0    5.00    1.60
   2  -6   0    3.40    1.00
   2  -6   0    4.30    1.40
  -2   6   0    6.20    1.40
  -2   6   0    3.10    1.40
   1  -6   0    2.70    1.20
   1  -6   0    3.30    1.50
  -1   6   0    4.00    1.20
  -1   6   0    4.50    1.80
   0  -6   0   95.49    6.20
   0  -6   0   94.49    5.40
   0   6   0   97.59    4.90
   0   6   0   90.89    6.10
  -1  -6   0   59.99    5.40
   1   6   0   58.49    6.00
   1   6   0   59.39    3.90
   2   6   0   46.10    5.70
   2   6   0   36.10    3.60
   3   6   0   10.00    1.90
   3   6   0    8.90    2.60
   4   6   0   41.20    3.50
   4   6   0   47.50    6.30
   5   6   0   21.50    4.50
   6   6   0   11.80    3.70
  10  -7   0   21.90    2.90
   9  -7   0    5.00    1.70
   8  -7   0   78.39    5.20
   7  -7   0   35.90    4.20
   6  -7   0   63.89    4.90
   5  -7   0    4.90    1.80
   4  -7   0   -0.20    0.50
   4  -7   0    1.10    1.20
   3  -7   0  132.89    7.50
   3  -7   0  109.79    5.60
  -3   7   0  102.89    5.90
   2  -7   0   64.19    7.00
   2  -7   0   91.09    5.30
   2  -7   0  107.29    6.80
  -2   7   0   93.29    4.90
   1  -7   0  182.58    8.10
   1  -7   0  177.18    9.40
  -1   7   0  175.48    7.50
  -1   7   0  174.78    9.10
   0  -7   0  316.47   12.30
   0  -7   0  347.77   15.90
   0   7   0  309.87   13.60
   0   7   0  334.67   11.50
  -1  -7   0   25.00    3.70
   1   7   0   26.90    3.30
   1   7   0   32.60    4.90
   2   7   0   95.39    7.50
   2   7   0   93.19    5.50
   3   7   0   32.30    3.70
   3   7   0   27.10    5.00
   4   7   0    1.00    0.90
   4   7   0   -1.20    1.40
   5   7   0    0.80    0.70
   5   7   0   -0.30    1.90
  10  -8   0    1.60    1.40
   9  -8   0   12.00    2.70
   8  -8   0    1.00    1.40
   7  -8   0   13.50    2.90
   6  -8   0   48.30    5.60
   5  -8   0   26.10    1.80
   5  -8   0   20.00    3.60
   4  -8   0   38.50    5.00
   4  -8   0   38.60    3.60
   3  -8   0    5.40    2.10
   3  -8   0    5.40    1.70
   2  -8   0    0.40    1.00
   2  -8   0    0.60    1.30
  -2   8   0    1.20    1.00
   1  -8   0   85.79    5.70
   1  -8   0   78.39    7.60
  -1   8   0   90.09    5.40
   0  -8   0    0.10    1.20
   0   8   0   -0.20    1.00
  -1  -8   0   20.80    3.60
   1   8   0   28.90    3.80
   1   8   0   26.40    5.30
   2   8   0    8.40    3.10
   2   8   0    7.10    2.00
   3   8   0   34.00    5.90
   3   8   0   27.40    3.60
   4   8   0    4.00    1.60
   4   8   0    1.10    2.40
   9  -9   0    8.30    2.60
   8  -9   0    4.30    2.10
   7  -9   0   -1.30    1.20
   6  -9   0    1.90    1.70
   5  -9   0   78.59    4.10
   5  -9   0   89.89    6.90
   4  -9   0   34.40    5.10
   4  -9   0   26.70    3.40
   3  -9   0    3.30    2.40
   3  -9   0    5.50    1.90
   2  -9   0    1.80    1.50
   2  -9   0    5.60    2.40
  -2   9   0    2.90    1.50
   1  -9   0    4.20    2.10
   1  -9   0    3.30    1.80
  -1   9   0    1.50    1.30
   0  -9   0    8.20    2.60
   0   9   0   10.00    2.40
   1   9   0    0.30    1.20
   2   9   0    4.70    1.80
   3   9   0    0.00    1.10
   8 -10   0    2.40    1.90
   7 -10   0    1.90    1.90
   6 -10   0    3.10    2.10
   5 -10   0   10.40    2.00
   5 -10   0   10.50    3.40
   4 -10   0   -0.60    1.80
   4 -10   0    0.90    1.20
   3 -10   0    1.10    1.50
   3 -10   0   -1.20    1.80
   2 -10   0   11.50    3.10
  -2  10   0    8.00    3.00
   1 -10   0   41.00    5.60
  -1  10   0   39.40    4.80
   0 -10   0   25.20    4.50
   0 -10   0   15.70    3.80
   0  10   0   27.00    4.00
   1  10   0    9.10    2.70
   7 -11   0   34.00    5.90
   6 -11   0    8.20    3.60
   5 -11   0    3.30    1.60
   5 -11   0    4.90    2.70
   4 -11   0    0.90    2.00
   4 -11   0    1.10    1.30
   3 -11   0    8.30    2.90
   2 -11   0   32.30    5.20
   1 -11   0    4.20    2.40
  -1  11   0    3.50    1.90
  -1  11  -1    0.70    1.60
   1 -11   1    2.20    2.30
   2 -11   1    1.80    2.10
   3 -11   1    0.00    1.40
   4 -11   1    5.60    2.90
   4 -11   1    0.40    1.40
   5 -11   1   89.19    5.20
   5 -11   1   71.19    8.50
   6 -11   1   13.20    3.80
   7 -11   1   19.30    4.60
   1  10  -1   17.80    3.50
   0  10  -1    6.80    2.30
   0 -10   1    7.90    3.20
  -1  10  -1   16.40    3.10
   1 -10   1   16.20    3.60
   2 -10   1   32.10    4.70
   3 -10   1    4.80    2.00
   3 -10   1    4.10    2.50
   4 -10   1   11.90    3.40
   4 -10   1    8.70    2.30
   5 -10   1    5.20    1.60
   5 -10   1    4.90    2.10
   6 -10   1    1.40    1.80
   7 -10   1   43.30    5.90
   8 -10   1   -1.30    1.30
   3   9  -1   14.80    2.90
   2   9  -1    9.50    2.60
   1   9  -1    3.20    1.60
  -1  -9   1    2.60    2.00
   0   9  -1   72.89    6.40
   0  -9   1   71.19    7.00
   0  -9   1   68.99    6.90
  -1   9  -1    4.20    1.70
   1  -9   1    1.30    1.60
  -2   9  -1   -0.50    0.90
   2  -9   1    0.30    1.50
   2  -9   1    0.00    1.10
   3  -9   1  124.69    8.70
   3  -9   1  145.09    7.40
   4  -9   1   36.40    3.90
   4  -9   1   43.70    6.00
   5  -9   1   29.50    4.80
   5  -9   1   27.10    2.60
   6  -9   1    7.60    2.70
   7  -9   1    5.50    2.30
   8  -9   1    1.10    1.40
   9  -9   1   13.40    3.10
   4   8  -1   10.70    3.80
   4   8  -1    8.20    2.00
   3   8  -1    0.00    1.00
   3   8  -1    0.70    2.00
   2   8  -1    5.60    2.60
   2   8  -1    1.70    1.30
   1   8  -1   60.29    5.50
   1   8  -1   59.19    7.70
  -1  -8   1   52.39    5.90
   0   8  -1   98.09    5.80
   0  -8   1  117.49    6.90
  -1   8  -1   10.20    2.10
   1  -8   1   10.10    2.60
   1  -8   1   13.80    3.50
  -2   8  -1   93.89    5.40
   2  -8   1   93.59    5.80
   2  -8   1   96.99    7.00
   3  -8   1   13.50    3.20
   3  -8   1    9.70    2.20
   4  -8   1    9.30    1.90
   4  -8   1   11.20    2.90
   5  -8   1   11.00    3.00
   5  -8   1   11.30    1.40
   5  -8   1   10.30    1.20
   6  -8   1    6.10    2.20
   7  -8   1   73.69    6.80
   8  -8   1   44.00    5.00
   9  -8   1   11.10    2.70
   5   7  -1    6.00    1.20
   5   7  -1   12.00    4.00
   4   7  -1   29.60    3.30
   4   7  -1   26.90    5.20
   3   7  -1    1.20    1.00
   3   7  -1    2.10    1.90
   2   7  -1   69.69    4.60
   2   7  -1   56.19    6.60
   1   7  -1   20.20    2.90
   1   7  -1   29.70    4.50
  -1  -7   1   39.10    4.70
   0   7  -1  119.99    6.10
   0   7  -1  118.69    7.60
   0  -7   1  113.89    7.50
   0  -7   1  117.69    6.60
  -1   7  -1   18.70    2.70
  -1   7  -1   19.70    3.40
   1  -7   1   12.00    2.30
   1  -7   1   15.60    3.30
   1  -7   1   14.90    2.70
  -2   7  -1   29.40    3.20
   2  -7   1   22.20    3.70
   2  -7   1   28.00    3.30
   3  -7   1   12.80    2.20
   3  -7   1   12.50    2.90
   4  -7   1  128.99    5.20
   4  -7   1  129.89    7.50
   5  -7   1   78.09    5.50
   6  -7   1   37.90    4.50
   7  -7   1   10.80    2.40
   8  -7   1  157.48    7.70
   9  -7   1   72.59    4.90
  10  -7   1   29.40    3.40
   6   6  -1   26.60    5.30
   5   6  -1   42.80    6.30
   5   6  -1   44.30    2.20
   4   6  -1   80.79    4.40
   4   6  -1   81.19    8.40
   3   6  -1   38.70    5.40
   3   6  -1   41.30    3.90
   2   6  -1    7.00    2.50
   2   6  -1    6.40    1.60
  -2  -6   1    7.70    2.10
   1   6  -1    1.90    1.70
   1   6  -1    2.70    1.20
  -1  -6   1    0.10    0.90
   0   6  -1   45.40    4.90
   0   6  -1   39.60    3.60
   0  -6   1   45.80    5.00
   0  -6   1   47.40    4.50
  -1   6  -1   31.50    4.10
  -1   6  -1   40.80    3.60
   1  -6   1   34.10    4.20
   1  -6   1   33.70    3.70
   1  -6   1   37.40    3.60
  -2   6  -1    1.70    0.90
  -2   6  -1    4.10    1.50
   2  -6   1    3.20    1.40
   2  -6   1    3.90    1.30
  -3   6  -1    6.50    1.50
   3  -6   1    8.80    1.60
   3  -6   1    5.20    1.70
   3  -6   1    7.70    1.50
   4  -6   1  104.59    3.70
   4  -6   1  113.19    4.00
   4  -6   1  114.29    6.30
   5  -6   1  389.46   13.50
   6  -6   1  303.97   11.00
   7  -6   1    9.10    2.00
   8  -6   1   10.90    2.00
   9  -6   1    6.60    1.50
  10  -6   1    0.00    0.90
   7   5  -1   -0.80    1.60
   6   5  -1    8.70    3.00
   5   5  -1   -0.50    1.20
   4   5  -1    1.30    0.80
   4   5  -1   -1.50    0.90
   3   5  -1    0.60    0.70
   3   5  -1    1.50    1.40
   2   5  -1    1.20    0.80
   2   5  -1    1.00    1.30
  -2  -5   1    1.70    1.10
   1   5  -1   10.90    1.80
   1   5  -1   11.50    2.30
  -1  -5   1   13.10    2.60
  -1  -5   1   11.60    2.10
   0   5  -1  243.38    9.80
   0   5  -1  243.58    8.30
   0  -5   1  239.58    8.80
   0  -5   1  232.78    9.70
  -1   5  -1    2.10    0.90
  -1   5  -1    4.30    1.50
   1  -5   1    2.60    1.00
   1  -5   1    4.50    1.50
   1  -5   1    4.40    1.30
  -2   5  -1   18.90    2.60
  -2   5  -1   25.90    2.50
   2  -5   1   17.70    2.20
   2  -5   1   21.40    3.00
   3  -5   1   53.29    3.70
   3  -5   1   51.89    2.50
   3  -5   1   53.09    3.80
   3  -5   1   57.49    2.80
   3  -5   1   56.49    2.90
   4  -5   1  652.93   18.40
   4  -5   1  624.94   18.50
   5  -5   1    2.40    1.10
   5  -5   1    6.30    1.50
   6  -5   1  152.38    6.30
   6  -5   1  148.99    6.00
   7  -5   1   64.19    3.50
   7  -5   1   68.39    3.70
  -8   5  -1   17.10    1.70
   8  -5   1   20.40    2.20
  -9   5  -1    5.70    0.90
   9  -5   1    6.80    1.30
  10  -5   1   12.00    1.40
   7   4  -1   41.40    5.80
   6   4  -1   44.90    5.80
   5   4  -1   27.20    4.10
   4   4  -1    9.70    1.40
   4   4  -1   10.80    2.70
   3   4  -1    2.60    0.90
   3   4  -1    1.60    1.30
   2   4  -1    0.70    0.70
   2   4  -1    3.30    1.40
  -2  -4   1    1.40    0.90
  -2  -4   1    0.20    0.80
   1   4  -1    6.20    1.80
   1   4  -1    4.40    1.10
  -1  -4   1    4.40    1.40
  -1  -4   1    3.70    1.20
   0   4  -1  871.41   23.90
   0   4  -1  841.42   22.20
   0  -4   1  887.61   24.10
   0  -4   1  863.91   22.90
  -1   4  -1   -0.20    0.60
  -1   4  -1    0.10    0.40
   1  -4   1    0.60    0.80
   1  -4   1    0.00    0.50
  -2   4  -1  420.76   12.50
   2  -4   1  410.46   11.70
   2  -4   1  428.26   13.10
   3  -4   1   64.59    2.40
   3  -4   1   64.99    2.30
   3  -4   1   64.29    3.50
   3  -4   1   59.59    3.50
   3  -4   1   61.79    2.20
   4  -4   1 1533.05   36.80
   4  -4   1 1426.66   36.50
  -5   4  -1  145.59    4.40
  -5   4  -1  146.49    4.90
   5  -4   1  150.18    5.40
   5  -4   1  147.89    5.40
   5  -4   1  144.79    5.20
   6  -4   1    3.70    0.80
   6  -4   1    3.60    0.90
   7  -4   1   18.00    1.40
   7  -4   1   26.30    1.70
  -8   4  -1    2.40    0.70
   8  -4   1    2.40    0.70
   8  -4   1    1.90    0.60
   8   3  -1    0.30    1.60
   7   3  -1    0.70    1.30
   6   3  -1   49.80    5.40
   5   3  -1   23.40    3.60
   4   3  -1   60.09    2.20
   4   3  -1   66.09    4.30
   4   3  -1   62.09    4.60
   4   3  -1   63.69    2.30
   3   3  -1    0.10    0.80
   3   3  -1    0.90    0.90
   3   3  -1    0.10    0.40
   3   3  -1    0.20    0.50
   2   3  -1 1215.68   29.90
   2   3  -1 1214.38   31.90
  -2  -3   1 1200.78   31.30
  -2  -3   1 1206.48   30.80
   1   3  -1   37.60    2.20
   1   3  -1   38.00    3.50
  -1  -3   1   38.50    2.50
  -1  -3   1   34.30    2.70
   0   3  -1  196.88    6.20
   0   3  -1  195.38    7.20
   0  -3   1  204.48    7.30
   0  -3   1  199.18    6.60
  -1   3  -1   13.40    1.80
  -1   3  -1   12.30    1.30
   1  -3   1   12.60    1.80
   1  -3   1   13.60    1.60
   2  -3   1 2325.97   52.69
   2  -3   1 2309.07   52.89
   2  -3   1 2166.88   52.79
   2  -3   1 2240.98   54.19
  -3   3  -1    4.60    0.80
   3  -3   1    7.60    1.10
   3  -3   1    6.40    1.00
   4  -3   1  259.07    7.40
   4  -3   1  258.97    7.30
   5  -3   1  537.25   13.20
   5  -3   1  525.95   13.10
  -6   3  -1   47.30    7.50
  -7   3  -1   13.80    1.00
   9  -3   1   -0.10    0.50
  10  -3   1    1.00    0.70
   9   2  -1    8.20    2.60
   8   2  -1    6.50    2.30
   7   2  -1    4.90    1.90
   6   2  -1   20.20    3.20
   5   2  -1  241.08    7.70
   5   2  -1  229.28    9.30
   4   2  -1    0.10    0.60
   4   2  -1   -0.70    0.60
   4   2  -1    0.70    0.90
   3   2  -1   15.30    2.10
   3   2  -1   15.90    1.10
   3   2  -1   17.80    2.30
   3   2  -1   15.10    2.10
   3   2  -1   18.30    1.20
   2   2  -1  309.87    9.50
   2   2  -1  314.77   10.00
   2   2  -1  309.17   10.00
   2   2  -1  322.47    8.70
   1   2  -1   35.60    1.90
   1   2  -1   37.70    2.50
  -1  -2   1   33.80    2.30
   0   2  -1 3663.23   85.29
   0   2  -1 3590.64   85.49
   0  -2   1 3629.54   85.29
   0  -2   1 3668.03   84.59
  -1   2  -1  398.06   10.70
   1  -2   1  405.66   10.90
   1  -2   1  404.46   10.30
   1  -2   1  397.16   10.90
  -2   2  -1 5805.62  137.39
   2  -2   1 5904.11  138.29
   2  -2   1 5912.81  137.69
   3  -2   1  182.08    4.80
   3  -2   1  185.28    4.80
  -4   2  -1   28.40    4.60
  -5   2  -1   14.00    3.80
  -6   2  -1   27.80    1.40
   7  -2   1   30.70    1.60
   7  -2   1   28.50    1.50
   8  -2   1    5.20    1.00
   8  -2   1    7.50    1.10
   9  -2   1   15.80    1.90
  10  -2   1   -0.30    0.70
   9   1  -1   65.99    6.10
   8   1  -1   10.60    2.40
   7   1  -1   51.59    4.00
   6   1  -1   30.20    3.30
   5   1  -1   16.70    2.30
   5   1  -1   20.40    2.40
   4   1  -1   41.70    2.00
   4   1  -1   36.70    2.50
   4   1  -1   41.20    2.60
   4   1  -1   35.10    2.50
   3   1  -1   35.20    1.90
   3   1  -1   36.20    2.30
   3   1  -1   34.50    2.10
   3   1  -1   32.70    2.20
   2   1  -1    3.90    0.80
   2   1  -1    4.10    0.80
   2   1  -1    6.20    1.00
   2   1  -1    6.30    0.60
   2   1  -1    6.00    0.60
   1   1  -1   46.30    2.20
   1   1  -1   49.60    2.30
   1   1  -1   48.20    2.20
   1   1  -1   46.60    1.80
  -1  -1   1   49.70    2.20
   0   1  -1  730.53   17.90
   0  -1   1  736.53   17.90
  -1   1  -1    6.60    0.60
   1  -1   1    7.00    0.70
   1  -1   1    6.10    0.40
   1  -1   1    6.10    0.30
   1  -1   1    6.00    0.70
  -2   1  -1  420.26   14.10
  -3   1  -1 2005.80   46.20
  -4   1  -1    9.00    0.90
  -5   1  -1    8.30    1.10
   5  -1   1    8.90    0.90
   5  -1   1    8.90    0.90
   6  -1   1   24.50    1.60
   6  -1   1   24.10    1.70
   7  -1   1   33.20    2.30
   7  -1   1   41.00    2.50
   8  -1   1   33.70    2.60
   9  -1   1   66.39    4.10
  10  -1   1   13.40    2.40
   9   0  -1    3.40    1.40
   8   0  -1   75.29    4.60
   7   0  -1   36.20    3.30
   6   0  -1   25.60    2.40
   6   0  -1   26.30    2.50
   5   0  -1   41.10    2.30
   5   0  -1   41.10    2.40
   4   0  -1   96.39    3.50
   4   0  -1   92.09    3.40
   3   0  -1  104.89    3.30
   3   0  -1  107.79    3.40
  -3   0   1  103.69    3.40
   2   0  -1 2812.42   66.49
   2   0  -1 2891.01   67.59
   2   0  -1 2960.90   66.69
   2   0  -1 2876.11   67.09
  -2   0   1 2846.72   67.99
   1   0  -1  365.36    8.90
   1   0  -1  368.36    8.90
   1   0  -1  361.56    8.90
  -1   0   1  355.66    9.00
   0   0  -1   82.59    2.50
   0   0  -1   84.59    2.40
   0   0   1   83.79    2.40
   0   0   1   80.69    2.40
   0   0   1   70.39    2.40
  -1   0  -1  242.88    6.40
   1   0   1  238.78    6.30
   1   0   1  248.98    6.30
   1   0   1  254.57    6.30
  -2   0  -1  125.09    4.00
   2   0   1  121.39    3.70
   2   0   1  126.79    3.40
   2   0   1  124.19    3.70
  -3   0  -1  293.77    8.40
   3   0   1  300.07    8.00
   3   0   1  287.97    8.00
  -4   0  -1   39.20    2.40
   4   0   1   36.00    2.10
   4   0   1   37.60    2.10
   5   0   1   27.60    2.10
   5   0   1   27.30    2.00
   6   0   1   56.09    3.40
   6   0   1   63.49    3.50
   7   0   1   77.49    4.40
   8   0   1    0.60    1.00
   9   0   1    9.90    2.30
  10  -1  -1    3.40    1.40
   9  -1  -1    3.80    1.30
   8  -1  -1    0.90    0.70
   7  -1  -1   10.20    1.40
   7  -1  -1    8.90    1.30
   6  -1  -1    3.50    0.70
   6  -1  -1    4.70    0.80
  -5   1   1   72.39    2.50
  -4   1   1  420.76   10.10
   3  -1  -1  334.27   12.50
  -3   1   1  350.86   12.80
   2  -1  -1   15.30    2.30
  -2   1   1   16.40    2.40
   1  -1  -1  851.91   20.00
   1  -1  -1  832.32   19.70
   1  -1  -1  856.71   19.60
  -1   1   1  810.52   19.80
  -1   1   1  837.82   19.90
   0  -1  -1    3.70    0.70
   0   1   1    5.40    0.60
   0   1   1    4.00    0.80
  -1  -1  -1   24.90    1.50
   1   1   1   23.30    1.10
   1   1   1   22.60    1.60
   1   1   1   23.60    1.60
   2   1   1  108.49    3.10
   2   1   1  103.49    4.00
   2   1   1  103.49    3.00
   2   1   1  104.29    4.10
   2   1   1  105.69    4.10
   3   1   1  234.88    7.30
   3   1   1  238.78    7.70
   3   1   1  242.78    7.80
   4   1   1   60.09    3.40
   4   1   1   47.80    3.10
   4   1   1   58.79    2.40
   5   1   1   34.90    3.30
   5   1   1   45.20    3.10
   6   1   1   71.69    4.50
   7   1   1   72.09    4.80
   8   1   1   30.40    4.00
   9   1   1    0.40    1.40
  10  -2  -1   28.20    2.60
   9  -2  -1    0.20    0.60
   8  -2  -1   22.90    1.50
   8  -2  -1   24.40    1.60
  -7   2   1    1.10    1.70
  -6   2   1   11.70    3.60
   5  -2  -1    0.50    1.00
  -5   2   1    1.00    1.30
   4  -2  -1  115.69    7.70
  -4   2   1  125.99    8.10
   3  -2  -1  265.87    6.90
   3  -2  -1  280.67    7.00
   2  -2  -1  160.08    5.00
   2  -2  -1  162.78    5.00
  -2   2   1  167.58    4.70
   1  -2  -1   15.40    1.20
   1  -2  -1   19.00    1.80
   1  -2  -1   14.50    1.30
  -1   2   1   19.20    1.50
  -1   2   1   16.40    1.20
   0  -2  -1  287.27    8.70
   0  -2  -1  285.97    8.20
   0   2   1  285.27    7.80
   0   2   1  286.57    8.70
  -1  -2  -1  569.14   15.60
   1   2   1  569.64   15.80
   1   2   1  580.04   14.50
   2   2   1   15.00    2.00
   2   2   1   17.70    1.50
   2   2   1   19.50    2.00
   2   2   1   17.70    2.20
   2   2   1   19.50    2.30
   3   2   1   39.80    2.90
   3   2   1   41.70    3.00
   3   2   1   43.10    1.80
   3   2   1   43.40    1.80
   3   2   1   48.70    3.20
   4   2   1    6.70    1.70
   4   2   1    7.70    1.50
   4   2   1    4.50    1.40
   5   2   1   66.69    4.50
   6   2   1   36.90    4.30
   7   2   1    2.90    1.60
   8   2   1    7.20    2.40
   6  -3  -1   76.69    7.40
  -6   3   1   78.99    7.80
   5  -3  -1    4.30    0.60
   5  -3  -1    4.50    0.60
   4  -3  -1   45.80    2.20
   4  -3  -1   48.80    2.30
  -4   3   1   47.10    1.70
   3  -3  -1  100.19    4.00
   3  -3  -1  101.69    4.00
  -3   3   1  104.39    3.70
   2  -3  -1  146.79    4.70
   2  -3  -1  137.59    5.40
   2  -3  -1  148.69    4.90
   2  -3  -1  153.28    5.50
   2  -3  -1  154.58    4.70
  -2   3   1  142.59    4.80
   1  -3  -1  122.59    4.20
   1  -3  -1  110.09    4.20
   1  -3  -1  102.59    4.70
  -1   3   1  104.89    3.90
  -1   3   1  106.49    4.70
   0  -3  -1  117.29    5.30
   0  -3  -1  129.99    5.00
   0   3   1  117.69    4.30
   0   3   1  121.09    5.30
  -1  -3  -1  127.09    5.30
  -1  -3  -1  133.79    5.80
   1   3   1  129.59    5.90
   1   3   1  130.79    4.70
  -2  -3  -1    5.80    1.40
  -2  -3  -1    3.30    1.10
   2   3   1    3.80    1.40
   2   3   1    4.00    1.30
   2   3   1    3.60    0.90
   3   3   1   21.90    3.00
   3   3   1   16.20    2.60
   3   3   1   13.60    1.70
   3   3   1   16.70    2.70
   3   3   1   18.40    1.80
   4   3   1   15.60    2.80
   4   3   1   17.20    2.70
   5   3   1   38.20    4.50
   6   3   1    2.40    1.50
   7   3   1    8.70    2.70
   8   3   1    6.90    2.50
   8  -4  -1    7.00    0.90
   8  -4  -1   12.40    1.20
  -8   4   1    7.40    1.00
   7  -4  -1    1.40    0.60
   7  -4  -1    1.80    0.60
   6  -4  -1    0.30    0.50
   6  -4  -1   -0.30    0.40
  -6   4   1   -0.30    0.20
   5  -4  -1   34.00    2.30
   5  -4  -1   29.80    2.10
  -5   4   1   33.00    1.80
   4  -4  -1    1.30    0.80
   4  -4  -1    1.30    0.80
  -4   4   1    2.50    0.80
   3  -4  -1   42.90    2.10
   3  -4  -1   33.50    2.60
   3  -4  -1   40.50    1.80
   3  -4  -1   40.60    1.90
   3  -4  -1   39.40    2.70
   2  -4  -1  286.67    8.70
   2  -4  -1  278.57    9.80
  -2   4   1  303.17    8.60
  -2   4   1  291.97    9.60
   1  -4  -1   11.30    1.90
   1  -4  -1   10.80    1.60
  -1   4   1   10.60    1.80
  -1   4   1   16.30    1.80
   0  -4  -1    5.20    1.50
   0  -4  -1    4.80    1.30
   0   4   1    2.90    0.90
   0   4   1    4.60    1.40
  -1  -4  -1  212.98    8.10
  -1  -4  -1  211.48    8.70
   1   4   1  216.08    8.90
   1   4   1  221.98    7.40
  -2  -4  -1    1.00    0.90
  -2  -4  -1    0.10    0.70
   2   4   1   -0.40    0.40
   2   4   1   -0.70    0.70
   3   4   1   10.40    2.70
   3   4   1    9.10    2.30
   3   4   1   11.30    1.70
   4   4   1   31.70    4.50
   4   4   1   26.40    1.80
   5   4   1   65.69    6.60
   6   4   1    7.70    2.70
   7   4   1   16.10    3.80
  10  -5  -1   10.20    1.30
   9  -5  -1   14.10    1.70
   8  -5  -1   14.10    1.80
   7  -5  -1    2.00    0.90
   7  -5  -1    2.90    1.00
  -7   5   1    2.40    0.80
   6  -5  -1  145.39    6.10
   6  -5  -1  145.79    6.00
  -6   5   1  143.89    5.30
   5  -5  -1   14.20    2.20
   5  -5  -1   18.20    2.40
  -5   5   1   20.30    2.00
   4  -5  -1    3.20    1.20
   4  -5  -1    6.50    1.60
   3  -5  -1   24.90    2.30
   3  -5  -1   10.90    2.10
   3  -5  -1   23.00    2.00
   3  -5  -1   18.80    2.10
   2  -5  -1  149.88    7.10
   2  -5  -1  160.38    6.10
   2  -5  -1  156.88    6.30
  -2   5   1  160.08    5.90
  -2   5   1  152.48    6.80
   1  -5  -1  249.78    8.80
   1  -5  -1  245.58    9.90
  -1   5   1  248.48    9.70
  -1   5   1  248.48    8.30
   0  -5  -1    0.90    0.90
   0  -5  -1   -1.40    0.60
   0   5   1    0.30    0.60
   0   5   1    1.60    1.00
  -1  -5  -1    1.50    1.10
  -1  -5  -1    1.80    1.00
   1   5   1    2.70    1.50
   1   5   1    1.20    0.80
  -2  -5  -1   21.10    3.10
   2   5   1   18.90    3.30
   2   5   1   21.80    2.50
   3   5   1   53.79    3.40
   3   5   1   61.39    6.20
   4   5   1   22.40    2.30
   4   5   1   25.00    4.30
   5   5   1    1.70    1.70
   6   5   1   68.39    7.80
  10  -6  -1    1.20    0.90
   9  -6  -1   13.50    2.10
   8  -6  -1   68.19    4.20
   7  -6  -1    7.50    1.70
   6  -6  -1  178.58    7.70
   5  -6  -1   64.39    4.40
   4  -6  -1    4.40    1.50
   4  -6  -1    3.50    0.80
   4  -6  -1    5.80    1.00
   3  -6  -1   17.40    2.30
   3  -6  -1   23.10    3.40
   3  -6  -1   15.70    2.30
  -3   6   1   13.20    1.90
   2  -6  -1   47.50    3.40
   2  -6  -1   48.10    4.10
   2  -6  -1   64.19    5.80
  -2   6   1   57.99    4.30
  -2   6   1   47.20    3.20
   1  -6  -1  150.08    7.80
   1  -6  -1  140.49    6.60
  -1   6   1  142.69    6.20
  -1   6   1  157.38    7.80
   0  -6  -1   66.49    4.60
   0  -6  -1   79.99    7.00
   0   6   1   68.79    5.30
   0   6   1   66.29    4.00
  -1  -6  -1    7.90    2.00
   1   6   1    7.10    1.60
   1   6   1    3.70    1.80
   2   6   1   68.59    4.20
   2   6   1   74.49    7.40
   3   6   1  101.79    5.20
   3   6   1   78.69    7.80
   4   6   1    0.50    0.70
   4   6   1   -0.70    1.30
   5   6   1   19.30    4.40
   6   6   1    9.10    3.30
  10  -7  -1   62.79    4.30
   9  -7  -1   28.70    3.50
   8  -7  -1    3.80    1.60
   7  -7  -1    2.50    1.40
   6  -7  -1   10.40    2.40
   5  -7  -1   43.20    4.80
   4  -7  -1   98.69    4.70
   4  -7  -1  117.69    6.90
   3  -7  -1   81.79    4.70
   3  -7  -1   73.89    5.60
  -3   7   1   77.39    4.50
   2  -7  -1   34.20    3.70
   2  -7  -1   32.20    4.60
   2  -7  -1   36.00    5.90
  -2   7   1   40.00    3.90
   1  -7  -1    1.90    1.10
   1  -7  -1    4.00    1.80
   1  -7  -1    2.80    1.40
  -1   7   1    1.20    1.20
  -1   7   1    4.00    1.40
   0  -7  -1   26.10    3.60
   0   7   1   27.20    4.50
   0   7   1   30.20    3.40
  -1  -7  -1    1.80    1.30
   1   7   1    0.40    1.40
   1   7   1    1.30    1.00
   2   7   1    1.90    1.10
   2   7   1    1.00    1.80
   3   7   1   30.00    5.30
   3   7   1   25.10    3.20
   4   7   1   21.00    2.70
   4   7   1   27.20    5.30
   5   7   1   -0.40    2.20
  10  -8  -1    5.40    1.90
   9  -8  -1   11.70    2.70
   8  -8  -1   21.90    3.60
   7  -8  -1   -0.70    0.90
   6  -8  -1   59.99    6.20
   5  -8  -1   36.60    4.90
   5  -8  -1   37.00    2.30
   4  -8  -1    6.90    1.70
   4  -8  -1   14.30    3.30
   3  -8  -1   12.00    2.50
   3  -8  -1   10.50    3.10
   2  -8  -1    0.70    1.10
   2  -8  -1   -1.00    1.20
  -2   8   1    0.80    0.90
   1  -8  -1   84.89    8.20
   1  -8  -1   88.89    5.90
  -1   8   1   89.89    5.40
   0  -8  -1  272.27   11.40
   0   8   1  229.88    9.80
  -1  -8  -1   11.00    3.10
   1   8   1    6.10    1.80
   1   8   1   10.60    3.70
   2   8   1   -0.70    0.90
   2   8   1    0.00    1.70
   3   8   1   20.80    5.00
   3   8   1   14.70    2.70
   4   8   1   10.40    2.20
   4   8   1    7.50    3.50
   9  -9  -1   -1.70    1.20
   8  -9  -1    1.10    1.60
   7  -9  -1   -1.20    1.00
   6  -9  -1    9.20    2.80
   5  -9  -1    0.90    1.70
   5  -9  -1    0.60    0.80
   4  -9  -1   69.39    4.70
   4  -9  -1   71.79    7.50
   3  -9  -1    2.40    1.50
   3  -9  -1    1.00    1.60
   2  -9  -1   92.89    6.30
   2  -9  -1   83.39    5.80
   2  -9  -1   83.29    8.40
  -2   9   1   90.49    5.70
  -1   9   1   16.50    3.00
   0  -9  -1    7.10    2.70
   0   9   1    3.90    1.90
   1   9   1    9.80    2.40
   2   9   1    8.30    2.30
   8 -10  -1   17.10    4.00
   7 -10  -1   16.60    3.90
   6 -10  -1   11.60    3.50
   5 -10  -1   -0.30    1.50
   5 -10  -1    1.60    1.10
   4 -10  -1   13.60    3.90
   4 -10  -1    8.10    2.30
   3 -10  -1   15.10    3.90
   3 -10  -1   18.40    3.40
   2 -10  -1  203.08   10.40
  -2  10   1  201.08    9.70
   1 -10  -1    1.70    2.00
   1 -10  -1    5.00    2.00
  -1  10   1    2.90    1.70
   0 -10  -1    9.10    2.90
   0  10   1    6.90    2.30
   1  10   1   27.50    4.20
   7 -11  -1    8.60    3.20
   6 -11  -1   15.20    1.60
   6 -11  -1    8.70    3.20
   5 -11  -1   14.30    2.60
   5 -11  -1   17.60    4.40
   4 -11  -1   16.70    3.20
   4 -11  -1   28.00    5.50
   3 -11  -1    6.60    2.60
   2 -11  -1    0.50    1.80
   1 -11  -1    0.30    1.70
  -1  11   1    1.20    1.80
  -1  11  -2   22.80    4.10
   1 -11   2   18.10    4.30
   2 -11   2    8.00    2.80
   3 -11   2   -0.50    1.40
   4 -11   2   19.80    4.70
   4 -11   2   20.30    3.50
   5 -11   2    0.50    1.90
   5 -11   2    0.70    1.10
   6 -11   2   11.60    3.90
   7 -11   2   -0.90    1.80
   1  10  -2   14.60    3.20
   0  10  -2   18.80    3.60
   0 -10   2   13.60    3.70
  -1  10  -2    5.50    2.10
   1 -10   2    3.20    2.00
   2 -10   2    3.90    2.10
   3 -10   2   20.20    4.40
   3 -10   2   21.80    3.70
   4 -10   2   -0.80    1.60
   4 -10   2    1.90    1.40
   5 -10   2    0.50    1.70
   5 -10   2    0.70    0.90
   6 -10   2    4.10    2.30
   7 -10   2    7.70    2.80
   8 -10   2    1.00    1.70
   3   9  -2    5.60    1.90
   2   9  -2    2.60    1.50
   1   9  -2   10.10    2.50
  -1  -9   2   12.00    3.30
   0   9  -2   -0.50    1.10
   0  -9   2    1.70    1.70
  -1   9  -2   -0.20    1.00
   1  -9   2    3.00    1.80
  -2   9  -2   11.90    2.60
   2  -9   2    3.50    2.00
   2  -9   2    5.60    2.10
   3  -9   2    3.10    1.60
   3  -9   2    5.10    2.20
   4  -9   2    2.40    1.20
   4  -9   2    2.20    1.90
   5  -9   2    3.80    2.00
   5  -9   2    3.40    1.00
   6  -9   2   -0.80    1.20
   7  -9   2    9.80    2.80
   8  -9   2   69.09    6.90
   9  -9   2   24.20    4.00
   4   8  -2   10.50    3.80
   4   8  -2    9.10    2.10
   3   8  -2   13.50    3.90
   3   8  -2   13.30    2.60
   2   8  -2    3.20    2.20
   2   8  -2    2.60    1.40
   1   8  -2    0.20    0.90
  -1  -8   2    3.50    2.00
   0   8  -2   20.80    3.20
   0  -8   2   14.30    3.10
  -1   8  -2   13.60    2.50
   1  -8   2   15.00    3.00
   1  -8   2   12.40    3.10
  -2   8  -2   22.30    3.10
   2  -8   2   27.00    4.40
   2  -8   2   36.30    4.30
   3  -8   2   34.10    3.80
   3  -8   2   38.90    5.20
   4  -8   2   12.00    2.00
   4  -8   2   11.90    3.10
   5  -8   2   17.20    1.20
   5  -8   2   24.60    4.20
   5  -8   2   16.50    1.10
   6  -8   2   17.70    3.40
   7  -8   2   19.20    3.50
   8  -8   2   38.90    4.70
   9  -8   2   22.10    3.60
   5   7  -2    6.00    1.30
   5   7  -2    6.90    2.90
   4   7  -2   15.60    4.30
   4   7  -2   12.60    2.40
   3   7  -2   19.60    4.40
   3   7  -2   10.10    2.10
   2   7  -2   11.40    2.30
   2   7  -2   13.50    3.60
   1   7  -2   12.90    2.40
   1   7  -2   13.70    3.20
  -1  -7   2   13.10    2.80
   0   7  -2    5.50    2.10
   0   7  -2    3.60    1.50
   0  -7   2   10.90    2.90
   0  -7   2    4.40    1.80
   0  -7   2    7.40    2.10
  -1   7  -2   27.90    3.30
  -1   7  -2   29.30    5.10
   1  -7   2   23.60    3.30
   1  -7   2   23.90    4.10
  -2   7  -2   21.30    2.70
   2  -7   2   29.50    4.30
   2  -7   2   18.60    2.90
   3  -7   2    7.70    1.70
   3  -7   2    8.80    2.30
   4  -7   2   33.60    2.80
   4  -7   2   28.10    4.20
   5  -7   2   12.60    2.80
   6  -7   2  369.16   13.80
   7  -7   2   30.60    3.90
   8  -7   2   18.10    3.00
   9  -7   2    3.80    1.50
  10  -7   2    3.70    1.40
   6   6  -2   14.70    4.00
   5   6  -2    1.90    0.80
   5   6  -2    1.80    2.10
   4   6  -2    0.80    1.60
   4   6  -2    0.20    0.70
   3   6  -2   35.80    5.20
   3   6  -2   36.50    3.60
   2   6  -2   26.60    4.30
   2   6  -2   23.30    3.00
  -2  -6   2   22.00    3.40
   1   6  -2    1.20    1.40
   1   6  -2   -0.10    0.70
  -1  -6   2    0.40    0.90
   0   6  -2    1.80    1.00
   0   6  -2    3.60    1.70
   0  -6   2    0.30    1.10
   0  -6   2    5.00    1.60
  -1   6  -2    6.90    2.10
  -1   6  -2    9.80    1.80
   1  -6   2   11.50    2.60
   1  -6   2    6.70    1.70
  -2   6  -2  101.99    4.90
  -2   6  -2  104.39    5.90
   2  -6   2  100.39    6.20
   2  -6   2  107.09    5.30
  -3   6  -2    5.20    1.30
   3  -6   2    4.40    1.10
   3  -6   2    4.80    1.70
   3  -6   2    2.20    0.90
   4  -6   2   58.79    2.50
   4  -6   2   53.09    4.20
   4  -6   2   53.59    2.30
   5  -6   2   45.80    4.40
   6  -6   2   11.30    2.30
   7  -6   2  162.58    7.30
   8  -6   2   14.80    2.40
   9  -6   2   21.00    2.70
  10  -6   2   13.80    2.10
   7   5  -2   -0.10    1.80
   6   5  -2   18.10    4.20
   5   5  -2   -0.40    1.20
   4   5  -2   41.30    5.50
   4   5  -2   39.50    2.80
   3   5  -2   54.49    3.50
   3   5  -2   58.79    6.20
   2   5  -2    2.60    1.10
   2   5  -2    4.20    1.90
  -2  -5   2    4.60    1.60
   1   5  -2   18.30    3.10
   1   5  -2   17.40    2.40
  -1  -5   2   18.00    2.90
  -1  -5   2   25.50    3.20
   0   5  -2   53.69    4.20
   0   5  -2   57.39    3.40
   0  -5   2   59.29    3.70
   0  -5   2   64.09    4.50
  -1   5  -2   47.60    3.00
  -1   5  -2   48.00    3.70
   1  -5   2   49.99    3.40
   1  -5   2   59.29    4.30
  -2   5  -2  851.21   21.80
  -2   5  -2  843.52   23.30
   2  -5   2  814.12   22.20
   2  -5   2  843.42   24.00
   3  -5   2   22.80    3.00
   3  -5   2   27.50    3.10
   3  -5   2   22.20    1.50
   3  -5   2   23.80    2.10
   3  -5   2   24.40    1.80
   4  -5   2  387.16   12.50
   4  -5   2  394.56   12.90
   5  -5   2  124.49    5.60
   5  -5   2  112.39    5.50
   6  -5   2   60.29    3.60
   6  -5   2   63.19    3.80
   6  -5   2   58.99    3.70
  -7   5  -2   11.50    1.70
   7  -5   2   12.30    1.90
   7  -5   2    9.20    1.60
  -8   5  -2   10.50    1.50
   8  -5   2   10.10    1.70
   8  -5   2   10.00    1.70
  -9   5  -2   25.90    1.90
   9  -5   2   26.50    2.50
   9  -5   2   23.20    2.40
 -10   5  -2    5.60    1.10
  10  -5   2    3.30    1.00
   7   4  -2   10.00    3.00
   6   4  -2   17.40    3.70
   5   4  -2   86.79    6.40
   4   4  -2  102.79    4.30
   4   4  -2  109.39    6.80
   3   4  -2   25.20    3.70
   3   4  -2   26.70    2.60
   2   4  -2  133.49    5.50
   2   4  -2  127.19    6.80
  -2  -4   2  144.79    6.70
  -2  -4   2  144.39    6.20
   1   4  -2    1.00    0.70
   1   4  -2    1.40    1.10
  -1  -4   2    1.90    1.10
  -1  -4   2    2.20    1.00
   0   4  -2   18.50    2.60
   0   4  -2   19.50    2.10
   0  -4   2   20.90    2.80
   0  -4   2   24.10    2.60
  -1   4  -2    1.20    0.80
  -1   4  -2    1.70    0.70
   1  -4   2    2.90    1.10
   1  -4   2    1.80    0.80
  -2   4  -2  127.69    5.50
   2  -4   2  144.49    6.10
   2  -4   2  133.89    4.90
   3  -4   2  219.58    8.00
   3  -4   2  230.88    6.10
   3  -4   2  230.28    7.50
   3  -4   2  220.88    5.90
   3  -4   2  227.98    7.90
   4  -4   2  203.88    7.10
   4  -4   2  189.28    6.90
  -5   4  -2  294.87    8.80
   5  -4   2  317.87    9.50
   5  -4   2  302.97    9.30
  -6   4  -2    0.50    0.50
  -6   4  -2    0.00    0.30
   6  -4   2    0.00    0.50
   6  -4   2    0.70    0.60
  -7   4  -2   35.40    2.10
   7  -4   2   33.30    2.10
   7  -4   2   31.90    2.10
  -8   4  -2    4.20    1.00
   8  -4   2    2.70    0.70
   8  -4   2    2.70    0.90
   9  -4   2   -0.20    0.60
 -10   4  -2    0.20    0.40
  10  -4   2    0.60    0.70
   8   3  -2   -0.40    1.30
   7   3  -2   -1.00    1.00
   6   3  -2  111.09    7.00
   5   3  -2   22.20    3.40
   4   3  -2    5.20    1.70
   4   3  -2    5.50    0.80
   4   3  -2    4.00    0.80
   3   3  -2   50.99    2.70
   3   3  -2   42.30    4.10
   3   3  -2   49.40    2.70
   2   3  -2  269.07    8.40
   2   3  -2  297.37    9.70
   2   3  -2  269.37    9.90
  -2  -3   2  268.17    9.00
  -2  -3   2  269.07    9.40
   1   3  -2  236.08    8.50
   1   3  -2  229.18    7.30
  -1  -3   2  237.78    8.40
  -1  -3   2  230.38    7.70
   0   3  -2   70.99    3.80
   0   3  -2   67.99    3.00
   0  -3   2   71.59    3.50
   0  -3   2   68.59    3.90
  -1   3  -2   30.30    2.70
  -1   3  -2   25.20    1.60
   1  -3   2   26.90    1.80
   1  -3   2   27.40    2.70
   2  -3   2   13.60    1.10
   2  -3   2   14.10    1.80
   2  -3   2   14.50    1.80
   2  -3   2   13.80    1.30
  -3   3  -2  542.55   13.90
   3  -3   2  503.55   14.10
   3  -3   2  522.95   14.10
  -4   3  -2   32.50    1.60
   4  -3   2   36.50    2.10
   4  -3   2   34.20    1.90
  -5   3  -2    0.80    0.50
   5  -3   2    2.00    0.60
   5  -3   2    0.20    0.40
  -6   3  -2    0.80    0.50
   6  -3   2    0.80    0.50
   6  -3   2    0.80    0.50
  -7   3  -2    1.80    0.70
   7  -3   2    1.80    0.60
   7  -3   2    1.10    0.50
  -8   3  -2    2.80    0.80
   8  -3   2    4.10    0.90
   8  -3   2    3.90    0.80
   9  -3   2   46.90    2.60
  10  -3   2   12.50    1.70
   9   2  -2   17.20    3.50
   8   2  -2    7.10    2.30
   7   2  -2   33.40    4.20
   6   2  -2  369.66   13.40
   5   2  -2   40.60    2.70
   5   2  -2   40.00    4.10
   4   2  -2   41.90    3.20
   4   2  -2   29.20    3.10
   3   2  -2  619.84   17.10
   3   2  -2  619.44   15.60
   3   2  -2  632.04   17.70
   3   2  -2  621.24   15.70
   2   2  -2   27.20    2.60
   2   2  -2   34.20    3.10
   2   2  -2   30.70    2.20
   2   2  -2   25.20    1.60
  -2  -2   2   29.80    2.20
   1   2  -2   -0.10    0.40
   1   2  -2   -0.30    0.40
   1   2  -2   -0.30    0.30
  -1  -2   2   -0.30    0.50
  -1  -2   2   -0.20    0.40
   0   2  -2  262.87    8.00
   0   2  -2  254.87    7.30
   0  -2   2  256.97    8.10
   0  -2   2  262.87    7.60
  -1   2  -2 1296.67   30.60
   1  -2   2 1240.18   30.40
   1  -2   2 1254.97   30.70
   1  -2   2 1253.47   30.80
   1  -2   2 1234.38   30.00
  -2   2  -2  201.88    5.90
   2  -2   2  199.08    6.00
   2  -2   2  204.18    6.10
  -3   2  -2   48.60    1.40
  -3   2  -2   46.80    2.10
   3  -2   2   47.90    2.00
   3  -2   2   47.90    2.10
  -4   2  -2    8.20    0.90
   4  -2   2    8.30    0.90
   4  -2   2    8.80    0.90
  -5   2  -2   11.20    1.20
   5  -2   2   10.10    0.90
   5  -2   2   10.80    1.00
  -6   2  -2  128.89    4.60
   6  -2   2  129.99    4.30
   6  -2   2  134.39    4.20
  -7   2  -2   16.40    1.80
   7  -2   2   15.50    1.60
   7  -2   2   15.80    1.60
   8  -2   2   28.50    2.10
   9  -2   2   -0.10    0.70
  10  -2   2   34.40    3.20
   9   1  -2    1.80    1.40
   8   1  -2   76.29    5.20
   7   1  -2   10.50    2.20
   6   1  -2    6.50    1.60
   5   1  -2   79.59    4.30
   5   1  -2   75.79    4.10
   4   1  -2   23.10    1.60
   4   1  -2   20.30    2.20
   4   1  -2   20.50    2.30
   3   1  -2  508.95   13.50
   3   1  -2  517.45   14.10
   3   1  -2  505.65   14.10
   2   1  -2   12.00    1.40
   2   1  -2   11.90    1.30
   2   1  -2   16.60    1.70
   2   1  -2   13.20    0.90
   2   1  -2   13.80    1.00
  -2  -1   2   11.30    1.30
   1   1  -2  149.09    4.90
   1   1  -2  156.18    4.50
   1   1  -2  150.98    5.10
   1   1  -2  149.49    5.00
  -1  -1   2  153.18    5.00
  -1  -1   2  149.19    4.90
   0   1  -2   32.00    1.70
   0   1  -2   32.20    1.70
   0  -1   2   30.50    1.70
   0  -1   2   30.90    1.70
   0  -1   2   30.30    1.70
   0  -1   2   30.30    1.50
  -1   1  -2  230.98    7.60
  -1   1  -2  249.68    6.80
  -1   1  -2  231.38    6.60
   1  -1   2  236.98    6.40
   1  -1   2  252.17    6.20
   1  -1   2  248.68    6.70
   1  -1   2  253.67    6.80
  -2   1  -2  682.53   16.50
  -2   1  -2  631.94   15.60
   2  -1   2  686.13   16.30
   2  -1   2  678.73   16.30
  -3   1  -2  805.82   19.80
   3  -1   2  784.02   19.40
   3  -1   2  830.52   19.40
  -4   1  -2   43.90    2.20
   4  -1   2   43.90    2.00
   4  -1   2   44.10    2.00
  -5   1  -2   18.90    1.90
   5  -1   2   18.50    1.40
   5  -1   2   19.00    1.50
  -6   1  -2   15.20    1.90
   6  -1   2   15.80    1.70
   6  -1   2   14.30    1.70
   7  -1   2   48.80    3.00
   7  -1   2   45.50    3.00
   8  -1   2    7.50    1.60
   9  -1   2    0.80    1.00
   9   0  -2    3.40    1.60
   8   0  -2   26.00    3.10
   7   0  -2   86.79    4.50
   6   0  -2   61.79    3.40
   6   0  -2   64.99    3.40
   5   0  -2   64.49    3.10
   5   0  -2   69.69    3.30
   4   0  -2    6.60    1.00
   4   0  -2    6.60    1.10
  -4   0   2    5.90    1.00
   3   0  -2    0.50    0.40
   3   0  -2    0.10    0.40
   3   0  -2    0.70    0.30
  -3   0   2    1.60    0.60
   2   0  -2 1114.79   26.90
   2   0  -2 1148.99   26.90
   2   0  -2 1109.49   27.00
  -2   0   2 1138.79   27.10
   1   0  -2 2066.09   48.70
   1   0  -2 2012.90   48.10
   1   0  -2 2062.09   47.60
  -1   0   2 2041.80   49.00
  -1   0   2 2086.39   48.60
   0   0  -2  457.65   11.50
   0   0  -2  446.26   11.40
   0   0  -2  448.96   11.60
   0   0   2  459.05   11.70
   0   0   2  464.15   11.40
   0   0   2  456.55   11.10
   0   0   2  437.26   11.50
  -1   0  -2   53.09    2.00
  -1   0  -2   55.79    2.40
   1   0   2   57.19    2.30
   1   0   2   53.19    1.70
   1   0   2   53.79    2.30
  -2   0  -2    7.30    1.10
   2   0   2    8.40    1.00
   2   0   2    8.10    1.00
   2   0   2    8.30    0.90
  -3   0  -2   16.30    1.80
   3   0   2   17.80    1.60
   3   0   2   18.40    1.40
   3   0   2   20.10    0.90
  -4   0  -2  219.88    7.30
   4   0   2  195.18    6.70
   4   0   2  213.18    6.80
   5   0   2  136.49    5.40
   5   0   2  133.49    5.30
   6   0   2   10.30    1.70
   6   0   2   11.40    1.90
   7   0   2    0.20    0.80
   8   0   2   32.20    3.70
   9   0   2   18.00    2.90
  10  -1  -2   32.10    3.40
   9  -1  -2   26.40    2.90
   8  -1  -2   16.90    2.10
   7  -1  -2   11.40    1.50
   7  -1  -2   11.40    1.50
   6  -1  -2    7.80    1.10
   6  -1  -2    7.30    1.00
  -6   1   2   10.10    1.20
   5  -1  -2  258.47    6.80
   5  -1  -2  242.18    6.70
  -5   1   2  243.18    7.00
   4  -1  -2   13.60    0.80
   4  -1  -2   14.30    0.80
  -4   1   2   12.00    1.10
   3  -1  -2  196.08    5.00
   3  -1  -2  181.98    4.90
   3  -1  -2  181.18    4.90
  -3   1   2  179.68    5.30
   2  -1  -2    1.40    0.40
   2  -1  -2    1.10    0.40
  -2   1   2    1.00    0.50
   1  -1  -2  108.79    3.90
   1  -1  -2  109.69    3.80
   1  -1  -2  108.59    3.40
   1  -1  -2  110.59    3.70
  -1   1   2  110.69    4.00
  -1   1   2  109.79    3.70
  -1   1   2  105.09    3.50
   0  -1  -2 1014.60   24.80
   0  -1  -2 1011.30   24.20
   0  -1  -2  992.50   24.40
   0  -1  -2 1040.00   24.60
   0   1   2  993.70   23.70
   0   1   2  998.60   24.50
   0   1   2  971.00   24.00
   0   1   2  951.00   24.60
  -1  -1  -2  425.86   11.90
  -1  -1  -2  428.86   11.40
   1   1   2  417.76   11.70
   1   1   2  409.96   10.50
   1   1   2  410.36   11.50
   1   1   2  416.16   11.50
  -2  -1  -2   41.00    2.70
   2   1   2   43.60    2.50
   2   1   2   41.90    1.60
   2   1   2   41.80    1.70
   2   1   2   43.00    2.50
   2   1   2   35.20    2.40
   3   1   2    0.60    0.60
   3   1   2    0.00    0.40
   3   1   2    0.30    0.60
   4   1   2  102.49    4.90
   4   1   2  106.29    3.90
   4   1   2  101.79    4.80
   5   1   2    1.00    0.90
   5   1   2    0.60    0.70
   6   1   2   40.30    4.10
   7   1   2   19.80    3.00
   8   1   2    1.40    1.30
   9   1   2   57.29    5.90
  10  -2  -2   -0.10    0.70
   9  -2  -2   32.30    2.30
   8  -2  -2    0.80    0.50
   8  -2  -2    0.30    0.50
   7  -2  -2   11.10    1.10
   7  -2  -2   12.40    1.10
  -7   2   2   13.80    1.20
  -6   2   2   78.09    2.80
  -5   2   2   12.80    1.20
   4  -2  -2  534.15   13.00
   4  -2  -2  527.95   12.90
  -4   2   2  530.75   13.50
   3  -2  -2   19.80    1.30
   3  -2  -2   18.90    1.30
  -3   2   2   18.40    1.00
   2  -2  -2  232.98    6.20
   2  -2  -2  238.98    6.30
   2  -2  -2  240.28    6.50
   2  -2  -2  239.88    7.20
   2  -2  -2  238.48    7.10
  -2   2   2  243.28    6.90
   1  -2  -2   65.99    3.20
   1  -2  -2   68.89    2.80
   1  -2  -2   65.39    2.90
  -1   2   2   62.89    3.00
  -1   2   2   63.59    2.80
   0  -2  -2  459.75   12.30
   0  -2  -2  474.75   13.20
   0  -2  -2  474.15   12.70
   0   2   2  475.45   13.20
   0   2   2  466.55   12.20
   0   2   2  462.75   13.60
  -1  -2  -2   38.90    2.60
  -1  -2  -2   47.90    4.80
   1   2   2   41.30    2.90
   1   2   2   38.10    2.70
   1   2   2   37.00    1.90
   2   2   2   68.49    3.90
   2   2   2   72.99    4.00
   2   2   2   71.99    3.30
   2   2   2   72.29    2.80
   2   2   2   73.39    4.00
   3   2   2   19.00    2.60
   3   2   2   25.80    2.80
   3   2   2   26.40    3.00
   3   2   2   20.80    1.20
   3   2   2   21.50    1.30
   4   2   2   18.50    2.40
   4   2   2   17.50    2.60
   4   2   2   16.60    2.50
   5   2   2  245.88   10.00
   6   2   2   -1.10    0.90
   7   2   2   28.80    4.20
   8   2   2    0.10    1.40
   9  -3  -2    4.30    0.80
   8  -3  -2    5.40    0.70
  -8   3   2    4.60    0.70
   7  -3  -2   14.50    1.00
  -7   3   2   13.00    1.30
   6  -3  -2   31.50    1.60
   6  -3  -2   33.80    1.60
  -6   3   2   30.50    1.80
   5  -3  -2   64.69    2.60
   5  -3  -2   62.09    2.60
   4  -3  -2   31.50    1.90
   4  -3  -2   32.70    1.90
  -4   3   2   31.20    1.70
   3  -3  -2    0.70    0.50
   3  -3  -2    0.60    0.60
  -3   3   2    0.00    0.40
   2  -3  -2    0.60    0.40
   2  -3  -2    0.70    0.60
   2  -3  -2   -0.10    0.50
   2  -3  -2    0.30    0.40
  -2   3   2   -0.20    0.40
  -2   3   2    0.20    0.50
   1  -3  -2  135.59    5.20
   1  -3  -2  141.79    5.20
   1  -3  -2  138.19    5.70
  -1   3   2  141.79    4.80
  -1   3   2  139.09    5.60
   0  -3  -2   17.80    2.30
   0  -3  -2    9.60    1.60
   0   3   2   15.90    1.70
   0   3   2   17.70    2.30
  -1  -3  -2   25.40    2.80
  -1  -3  -2   25.70    2.60
   1   3   2   27.60    3.10
   1   3   2   30.10    3.40
   1   3   2   25.80    1.80
  -2  -3  -2   60.79    3.80
  -2  -3  -2   67.19    4.00
   2   3   2   70.19    4.50
   2   3   2   69.29    3.10
   2   3   2   71.69    4.40
   3   3   2   39.40    2.40
   3   3   2   39.70    4.00
   3   3   2   37.80    4.00
   3   3   2   38.70    2.20
   4   3   2    4.10    1.60
   5   3   2   84.39    5.90
   6   3   2    2.30    1.50
   7   3   2   18.70    3.70
   8   3   2   14.90    3.70
   9  -4  -2   38.20    1.90
   9  -4  -2   37.90    2.00
   8  -4  -2   47.70    2.30
   8  -4  -2   50.89    2.50
  -8   4   2   47.20    2.50
   7  -4  -2   23.20    1.70
   7  -4  -2   19.90    1.80
  -7   4   2   21.00    2.10
   6  -4  -2   69.99    3.30
   6  -4  -2   62.79    3.20
  -6   4   2   73.79    2.80
   5  -4  -2   91.29    4.10
   5  -4  -2   88.39    4.00
  -5   4   2   87.69    3.60
   4  -4  -2    1.00    0.70
   4  -4  -2    1.50    0.80
  -4   4   2    3.30    0.90
   3  -4  -2   -0.40    0.30
   3  -4  -2    0.60    0.40
   3  -4  -2    0.10    0.40
   3  -4  -2    0.20    0.60
   3  -4  -2    0.40    0.40
  -3   4   2    1.40    0.60
   2  -4  -2  530.55   15.80
   2  -4  -2  478.95   14.60
   2  -4  -2  550.64   14.50
  -2   4   2  539.15   14.20
  -2   4   2  540.45   15.40
   1  -4  -2    7.80    1.50
   1  -4  -2    5.40    1.50
   1  -4  -2    3.70    1.10
  -1   4   2    8.60    1.80
  -1   4   2    9.30    1.40
   0  -4  -2   49.80    3.30
   0  -4  -2   45.00    4.30
   0   4   2   52.69    2.90
   0   4   2   50.29    3.70
  -1  -4  -2    0.40    0.70
  -1  -4  -2    0.80    0.90
   1   4   2    0.90    1.00
   1   4   2    1.50    0.70
  -2  -4  -2   74.69    4.50
  -2  -4  -2   65.39    6.80
   2   4   2   67.39    4.90
   2   4   2   65.29    3.50
   3   4   2  108.49    4.60
   3   4   2  114.39    6.80
   4   4   2   42.80    5.10
   4   4   2   44.20    2.30
   5   4   2   -1.60    1.00
   6   4   2    1.70    1.60
   7   4   2    5.10    2.40
  10  -5  -2    8.10    1.30
   9  -5  -2   26.70    2.50
   8  -5  -2   23.30    2.50
  -8   5   2   19.30    2.30
   7  -5  -2    1.60    0.90
   7  -5  -2    0.30    0.70
  -7   5   2    1.00    0.70
   6  -5  -2   10.30    1.80
   6  -5  -2   13.50    2.00
  -6   5   2   11.30    1.60
   5  -5  -2    1.90    1.00
   5  -5  -2    0.10    0.70
  -5   5   2    1.40    0.80
   4  -5  -2    1.90    0.50
   4  -5  -2    3.70    1.20
   4  -5  -2    0.40    0.80
   4  -5  -2    1.70    0.40
   3  -5  -2  292.27   10.60
   3  -5  -2  287.67    9.30
   3  -5  -2  290.17    8.90
   3  -5  -2  300.57    9.20
  -3   5   2  282.67    9.00
   2  -5  -2   51.69    3.40
   2  -5  -2   52.39    4.00
   2  -5  -2   51.99    3.20
  -2   5   2   54.39    3.90
  -2   5   2   49.99    3.00
   1  -5  -2    4.50    1.60
   1  -5  -2    4.20    1.20
   1  -5  -2    3.80    1.20
  -1   5   2    4.10    1.20
  -1   5   2    3.40    1.30
   0  -5  -2   73.79    5.10
   0  -5  -2   67.59    4.30
   0   5   2   80.59    5.30
   0   5   2   71.89    3.90
  -1  -5  -2   16.70    2.90
  -1  -5  -2   15.00    2.50
   1   5   2   15.90    3.10
   1   5   2   16.00    2.20
  -2  -5  -2   53.89    5.20
   2   5   2   58.09    5.90
   2   5   2   63.79    3.70
   3   5   2   19.00    2.40
   3   5   2   14.80    3.10
   4   5   2   68.59    7.40
   4   5   2   55.59    3.10
   5   5   2   11.10    3.20
   6   5   2    2.20    2.20
  10  -6  -2   19.50    2.40
   9  -6  -2    9.20    1.80
   8  -6  -2    5.00    1.50
   7  -6  -2   54.09    3.90
   6  -6  -2   -0.40    0.80
   5  -6  -2   55.59    4.20
   4  -6  -2   73.49    5.00
   4  -6  -2   83.59    3.50
   4  -6  -2   78.09    3.90
   4  -6  -2   79.39    3.60
   3  -6  -2    5.30    1.50
   3  -6  -2    0.90    1.10
   3  -6  -2    3.20    1.10
  -3   6   2    3.10    1.10
   2  -6  -2   49.90    3.70
   2  -6  -2   58.59    5.50
   2  -6  -2   45.00    4.10
  -2   6   2   55.39    3.50
  -2   6   2   49.00    4.80
   1  -6  -2  137.39    6.60
   1  -6  -2  131.19    7.50
   1  -6  -2  142.49    6.40
  -1   6   2  138.79    6.10
  -1   6   2  141.69    7.50
   0  -6  -2  133.29    7.60
   0  -6  -2  116.29    6.40
   0   6   2  123.39    7.30
   0   6   2  123.59    5.80
  -1  -6  -2   91.89    5.80
   1   6   2  107.69    5.30
   1   6   2  100.09    6.80
   2   6   2   77.99    4.50
   2   6   2   66.09    6.90
   3   6   2   23.60    4.30
   3   6   2   21.20    2.70
   4   6   2   18.20    4.20
   4   6   2   28.40    2.90
   5   6   2   47.30    6.90
  10  -7  -2    2.20    1.40
   9  -7  -2    9.30    2.10
   8  -7  -2    6.70    1.90
   7  -7  -2   62.39    4.70
   6  -7  -2    0.60    1.20
   5  -7  -2   12.20    1.10
   5  -7  -2   14.20    2.80
   5  -7  -2   11.80    1.10
   4  -7  -2   34.30    4.60
   4  -7  -2   30.20    3.00
   3  -7  -2   47.00    4.40
   3  -7  -2   64.39    6.40
   3  -7  -2   49.00    4.20
  -3   7   2   47.80    4.20
   2  -7  -2    0.10    0.80
   2  -7  -2    0.60    1.20
  -2   7   2   -0.30    0.70
   1  -7  -2    8.40    2.00
   1  -7  -2    8.70    2.20
   1  -7  -2    6.00    2.30
  -1   7   2    7.80    1.90
  -1   7   2    8.60    2.40
   0  -7  -2  340.77   12.80
   0  -7  -2  281.97   11.60
   0   7   2  321.37   14.00
   0   7   2  360.86   11.80
  -1  -7  -2   52.99    5.60
   1   7   2   57.09    4.90
   1   7   2   47.30    6.00
   2   7   2   15.70    3.90
   2   7   2   16.20    2.70
   3   7   2   18.00    2.70
   3   7   2   10.10    3.30
   4   7   2    2.90    1.20
   4   7   2    2.30    2.30
   5   7   2    7.90    3.50
  10  -8  -2    0.60    1.30
   9  -8  -2    1.40    1.20
   8  -8  -2   49.00    5.40
   7  -8  -2   30.60    4.40
   6  -8  -2    3.40    1.90
   5  -8  -2    7.80    1.40
   5  -8  -2    3.80    1.90
   4  -8  -2  131.79    6.20
   4  -8  -2  118.69    7.90
   3  -8  -2  119.79    6.50
   3  -8  -2  125.79    8.20
   2  -8  -2   70.89    5.10
   2  -8  -2   78.99    7.90
  -2   8   2   81.79    5.00
   1  -8  -2   46.90    5.20
  -1   8   2   50.89    4.80
   0  -8  -2   54.09    5.70
   0   8   2   58.99    5.40
  -1  -8  -2   61.49    6.40
   1   8   2   60.69    5.60
   2   8   2    1.90    1.30
   2   8   2   -1.30    1.70
   3   8   2   14.00    2.60
   3   8   2   11.40    3.90
   9  -9  -2   23.80    4.10
   8  -9  -2    0.70    1.30
   7  -9  -2    9.60    3.00
   6  -9  -2    1.70    1.80
   5  -9  -2   15.70    2.40
   5  -9  -2   34.50    5.30
   4  -9  -2   21.70    3.10
   4  -9  -2   18.90    4.20
   3  -9  -2    2.60    1.90
   3  -9  -2    1.50    1.30
   2  -9  -2    6.10    1.90
   2  -9  -2   11.70    5.00
  -2   9   2    4.50    1.70
   1  -9  -2   47.70    5.60
  -1   9   2   53.79    5.50
   0  -9  -2   32.40    4.80
   0   9   2   28.70    4.00
   1   9   2    2.50    1.60
   2   9   2   18.60    3.30
   8 -10  -2    2.90    2.10
   7 -10  -2    6.50    2.70
   6 -10  -2   14.20    3.80
   5 -10  -2   27.60    3.30
   5 -10  -2   20.70    4.30
   4 -10  -2   78.49    8.60
   4 -10  -2   65.39    5.90
   3 -10  -2   17.00    4.70
   3 -10  -2   19.00    3.80
   2 -10  -2  109.59    8.90
   2 -10  -2   74.69    7.00
  -2  10   2   62.99    6.10
   1 -10  -2   68.39    7.10
  -1  10   2   73.29    6.50
   0 -10  -2   25.10    4.60
   0  10   2    8.40    2.40
   1  10   2    1.00    1.40
   7 -11  -2    2.30    2.20
   6 -11  -2    8.70    1.50
   6 -11  -2   10.40    3.70
   5 -11  -2    8.60    3.40
   5 -11  -2    1.50    1.30
   4 -11  -2    5.30    2.20
   4 -11  -2    3.50    3.00
   3 -11  -2   54.69    6.40
   2 -11  -2   10.60    3.20
   1 -11  -2    6.80    2.80
   1 -11  -2   13.40    3.60
  -1  11   2    6.90    2.30
  -1  11  -3    0.10    1.60
   1 -11   3    1.20    1.90
   2 -11   3   20.20    4.10
   3 -11   3    3.80    1.90
   4 -11   3   36.70    4.40
   4 -11   3   42.10    6.90
   5 -11   3   16.80    4.40
   5 -11   3    8.20    1.90
   6 -11   3   28.80    5.70
   7 -11   3    5.90    2.90
   1  10  -3    5.70    2.30
   0  10  -3   12.40    3.10
   0 -10   3   14.10    3.60
  -1  10  -3   10.30    2.80
   1 -10   3   18.30    4.00
   2 -10   3    8.70    2.60
   3 -10   3    0.40    1.30
   3 -10   3    0.50    1.60
   4 -10   3    1.20    2.00
   4 -10   3    1.00    1.00
   5 -10   3    0.60    1.60
   5 -10   3   -0.30    0.70
   6 -10   3    5.10    2.50
   7 -10   3    2.20    1.90
   8 -10   3    4.40    2.40
   3   9  -3    5.40    1.90
   2   9  -3    0.10    1.10
   1   9  -3    0.00    1.10
  -1  -9   3    2.30    2.00
   0   9  -3   18.00    3.30
   0  -9   3   14.20    3.30
  -1   9  -3   27.20    3.80
   1  -9   3   25.30    4.20
   2  -9   3   23.60    3.80
   2  -9   3   24.00    4.60
   3  -9   3    9.40    2.20
   3  -9   3   16.00    3.80
   4  -9   3   28.80    4.80
   4  -9   3   37.80    4.00
   5  -9   3    0.60    0.70
   5  -9   3    0.10    1.40
   6  -9   3   28.10    4.50
   7  -9   3    2.30    1.70
   8  -9   3   58.59    6.50
   9  -9   3    2.70    1.80
   4   8  -3   -0.10    2.10
   4   8  -3    1.30    1.10
   3   8  -3    6.80    1.90
   3   8  -3   18.50    4.70
   2   8  -3    0.10    1.00
   2   8  -3    2.80    2.20
   1   8  -3   10.80    2.40
  -1  -8   3   18.80    3.60
   0   8  -3    6.20    2.10
   0  -8   3    5.80    2.20
  -1   8  -3   13.60    2.60
   1  -8   3   12.80    3.20
   1  -8   3   10.00    2.40
  -2   8  -3   -0.60    0.80
   2  -8   3   -1.20    1.00
   2  -8   3   -0.50    0.90
   3  -8   3   -0.20    1.30
   3  -8   3   -0.60    0.70
   4  -8   3   37.00    3.40
   4  -8   3   38.20    5.30
   5  -8   3   10.90    2.80
   6  -8   3    9.40    2.60
   7  -8   3  105.39    7.00
   8  -8   3   16.80    3.20
   9  -8   3   15.30    3.10
   5   7  -3    1.20    1.00
   5   7  -3    2.90    2.40
   4   7  -3    4.20    2.80
   4   7  -3    4.40    1.50
   3   7  -3   21.10    3.00
   3   7  -3   37.60    5.80
   2   7  -3  155.18    7.50
   2   7  -3  167.08    9.70
   1   7  -3    4.90    2.10
   1   7  -3    4.10    1.60
  -1  -7   3    7.60    2.40
  -1  -7   3    4.40    1.80
   0   7  -3   84.69    6.30
   0   7  -3   88.09    5.10
   0  -7   3   77.29    7.20
   0  -7   3   70.99    6.30
  -1   7  -3    0.20    0.80
   1  -7   3    0.80    1.20
   1  -7   3   -0.60    0.90
  -2   7  -3   97.89    5.20
   2  -7   3   89.39    6.40
   2  -7   3   93.79    5.40
   3  -7   3   27.40    2.90
   3  -7   3   25.00    3.90
   4  -7   3  111.49    4.70
   4  -7   3  117.19    7.10
   5  -7   3   13.20    2.80
   6  -7   3   10.40    2.40
   7  -7   3   -0.10    1.10
   8  -7   3   60.59    4.70
   9  -7   3   21.70    3.30
  10  -7   3    0.80    1.30
   6   6  -3   26.20    5.40
   5   6  -3   33.00    2.30
   5   6  -3   34.90    5.60
   4   6  -3   12.30    2.10
   4   6  -3   10.90    3.20
   3   6  -3    2.50    1.20
   3   6  -3    2.50    2.00
   2   6  -3   13.10    2.30
   2   6  -3   13.40    3.00
  -2  -6   3    3.70    1.60
   1   6  -3   77.89    4.60
   1   6  -3   82.19    6.00
  -1  -6   3   71.69    4.90
  -1  -6   3  104.09   11.50
  -1  -6   3   86.19    5.50
   0   6  -3  381.86   12.20
   0   6  -3  359.36   14.00
   0  -6   3  382.86   14.20
   0  -6   3  354.86   12.80
  -1   6  -3   76.79    4.30
  -1   6  -3   77.29    5.20
   1  -6   3   76.09    4.70
   1  -6   3   80.49    5.60
  -2   6  -3  110.29    6.10
  -2   6  -3  116.79    5.20
   2  -6   3  107.99    5.30
   2  -6   3  103.59    6.40
  -3   6  -3   11.30    1.80
   3  -6   3   17.30    2.10
   3  -6   3   15.00    2.70
   4  -6   3   16.40    1.40
   4  -6   3   18.30    1.20
   4  -6   3   12.50    2.40
   5  -6   3  488.25   16.10
   6  -6   3  161.38    7.50
   7  -6   3   20.80    3.00
   8  -6   3   23.80    3.10
   9  -6   3   20.30    2.70
  10  -6   3    0.30    1.00
   7   5  -3    8.90    3.10
   6   5  -3  115.59    8.40
   5   5  -3   18.20    1.60
   5   5  -3   13.00    3.50
   4   5  -3  328.17   10.60
   4   5  -3  340.07   14.30
   3   5  -3    3.80    1.20
   3   5  -3    8.60    2.50
   2   5  -3   22.30    2.60
   2   5  -3   28.30    4.20
  -2  -5   3   23.60    3.20
   1   5  -3  161.98    8.10
   1   5  -3  147.59    6.40
  -1  -5   3  164.58    7.90
  -1  -5   3  172.98    7.20
   0   5  -3  131.59    5.60
   0   5  -3  125.49    6.70
   0  -5   3  130.99    6.10
   0  -5   3  130.49    6.90
  -1   5  -3   57.29    4.10
  -1   5  -3   52.39    3.20
   1  -5   3   49.50    3.40
   1  -5   3   53.59    5.00
  -2   5  -3  213.98    7.50
  -2   5  -3  224.68    8.50
   2  -5   3  218.98    9.10
   2  -5   3  231.38    7.80
   3  -5   3  138.49    6.50
   3  -5   3  142.49    5.10
   3  -5   3  152.88    7.00
   3  -5   3  142.39    4.80
   4  -5   3    1.80    1.00
   4  -5   3    1.90    1.10
   5  -5   3   15.90    2.40
   5  -5   3   16.90    2.50
   5  -5   3   20.60    2.60
  -6   5  -3    5.70    1.40
  -6   5  -3    4.90    1.30
   6  -5   3    6.90    1.60
  -7   5  -3    2.10    0.90
   7  -5   3    3.80    1.20
  -8   5  -3   12.70    1.80
   8  -5   3   11.00    1.90
  -9   5  -3   27.20    2.60
   9  -5   3   35.50    3.20
 -10   5  -3    2.90    1.00
  10  -5   3    4.90    1.30
   7   4  -3   31.00    5.10
   6   4  -3    7.20    2.40
   5   4  -3    0.70    1.30
   4   4  -3   23.60    2.30
   4   4  -3   24.90    3.80
   3   4  -3   29.80    2.80
   3   4  -3   23.40    3.50
   2   4  -3    0.80    0.70
   2   4  -3    2.50    1.30
  -2  -4   3    1.10    0.80
  -2  -4   3    2.00    1.10
   1   4  -3  506.15   16.20
   1   4  -3  498.35   14.40
   1   4  -3  542.35   15.90
  -1  -4   3  494.45   14.90
  -1  -4   3  497.55   16.00
   0   4  -3  279.67   10.00
   0   4  -3  267.47    8.60
   0  -4   3  249.28    8.90
   0  -4   3  271.47   10.00
  -1   4  -3   21.40    2.70
  -1   4  -3   10.50    1.50
   1  -4   3   17.80    2.10
   1  -4   3   15.00    2.30
  -2   4  -3   45.10    3.00
   2  -4   3   49.00    2.70
   2  -4   3   49.90    3.40
   3  -4   3  198.58    5.50
   3  -4   3  207.28    7.40
   3  -4   3  199.58    5.30
   3  -4   3  190.38    7.50
   3  -4   3  182.88    7.40
  -4   4  -3  101.39    4.50
   4  -4   3   95.49    4.60
   4  -4   3   94.39    4.40
  -5   4  -3  166.68    5.90
  -5   4  -3  164.38    6.20
   5  -4   3  158.98    6.10
   5  -4   3  161.28    6.30
  -6   4  -3   27.40    2.50
  -6   4  -3   27.00    1.90
   6  -4   3   29.70    2.70
   6  -4   3   32.00    2.30
  -7   4  -3   29.40    1.80
  -7   4  -3   29.50    2.60
   7  -4   3   26.80    2.10
   7  -4   3   30.50    2.40
  -8   4  -3   13.50    1.40
   8  -4   3   15.00    1.90
  -9   4  -3   -0.40    0.40
   9  -4   3   -0.10    0.70
 -10   4  -3    6.90    1.30
  10  -4   3    7.80    1.50
   8   3  -3   70.19    7.20
   7   3  -3    0.70    1.30
   6   3  -3   32.30    4.50
   5   3  -3   41.10    4.70
   4   3  -3   12.90    1.40
   4   3  -3   14.30    1.50
   4   3  -3   16.80    2.80
   3   3  -3   74.89    4.80
   3   3  -3   74.79    3.40
   3   3  -3   70.09    3.50
   2   3  -3   21.30    2.60
   2   3  -3   16.60    2.40
   2   3  -3   20.60    2.10
  -2  -3   3   14.20    1.90
  -2  -3   3   17.00    2.30
   1   3  -3    0.00    0.40
   1   3  -3    0.20    0.60
   1   3  -3    0.00    0.60
  -1  -3   3   -0.20    0.60
  -1  -3   3    0.30    0.60
  -1  -3   3    0.10    0.50
   0   3  -3  797.02   21.40
   0   3  -3  801.92   20.40
   0   3  -3  788.92   21.60
   0  -3   3  821.52   21.00
   0  -3   3  780.32   21.70
  -1   3  -3  585.94   15.00
  -1   3  -3  594.34   16.10
  -1   3  -3  577.84   16.10
   1  -3   3  574.64   16.30
   1  -3   3  565.94   15.30
   1  -3   3  562.84   16.30
  -2   3  -3   24.90    2.30
   2  -3   3   26.90    1.60
   2  -3   3   22.00    2.30
   2  -3   3   26.20    1.40
  -3   3  -3    8.20    1.30
  -3   3  -3    5.50    1.10
   3  -3   3    4.60    1.10
   3  -3   3    5.20    1.10
  -4   3  -3   15.50    1.50
  -4   3  -3   15.80    1.70
   4  -3   3   17.60    1.90
   4  -3   3   14.00    1.70
  -5   3  -3   26.80    1.90
  -5   3  -3   27.40    1.40
   5  -3   3   29.70    2.00
   5  -3   3   26.20    1.90
  -6   3  -3   27.10    2.00
  -6   3  -3   26.90    1.30
   6  -3   3   27.20    2.00
   6  -3   3   26.80    1.90
  -7   3  -3   24.30    2.30
  -7   3  -3   20.10    1.10
   7  -3   3   23.80    1.80
   7  -3   3   25.80    2.00
  -8   3  -3   20.10    1.30
   8  -3   3   22.00    2.20
  -9   3  -3    8.70    1.20
   9  -3   3    8.00    1.40
 -10   3  -3   10.30    1.70
  10  -3   3    7.00    1.50
   9   2  -3    1.10    1.60
   8   2  -3    3.70    1.90
   7   2  -3   65.49    6.00
   6   2  -3   48.30    4.80
   5   2  -3   34.00    2.60
   5   2  -3   36.10    3.90
   4   2  -3   13.90    2.30
   4   2  -3   14.70    2.20
   3   2  -3  107.19    3.80
   3   2  -3  104.79    3.90
   3   2  -3  102.09    5.30
   3   2  -3  106.39    5.20
   2   2  -3   95.99    4.40
   2   2  -3  106.89    4.80
   2   2  -3   95.99    3.80
  -2  -2   3  102.79    4.60
   1   2  -3    4.10    1.00
   1   2  -3    3.90    0.80
   1   2  -3    5.70    1.30
  -1  -2   3    5.80    1.20
  -1  -2   3    4.20    1.10
   0   2  -3  803.72   19.50
   0   2  -3  770.72   20.20
   0   2  -3  778.12   20.30
   0  -2   3  754.52   20.40
   0  -2   3  786.52   20.50
   0  -2   3  773.92   19.70
  -1   2  -3  562.44   15.20
  -1   2  -3  572.74   15.30
  -1   2  -3  575.04   15.20
   1  -2   3  581.24   14.60
   1  -2   3  566.24   15.40
  -2   2  -3  139.09    4.80
  -2   2  -3  136.99    4.90
   2  -2   3  136.29    5.00
   2  -2   3  149.19    3.80
   2  -2   3  142.89    3.70
   2  -2   3  125.89    4.80
  -3   2  -3   64.79    2.90
  -3   2  -3   63.29    2.50
   3  -2   3   66.29    3.00
   3  -2   3   64.69    2.80
  -4   2  -3  191.58    5.10
  -4   2  -3  193.78    6.20
   4  -2   3  182.58    5.90
   4  -2   3  191.88    6.00
  -5   2  -3  110.19    4.30
   5  -2   3  102.79    3.90
   5  -2   3  106.39    4.00
  -6   2  -3   38.20    2.50
   6  -2   3   34.30    2.20
   6  -2   3   38.20    2.30
  -7   2  -3   45.90    2.90
   7  -2   3   41.70    2.70
   7  -2   3   41.10    2.70
   8  -2   3    1.10    0.90
   9  -2   3   34.00    3.20
   9   1  -3    4.50    1.80
   8   1  -3    9.20    2.30
   7   1  -3    1.70    1.20
   6   1  -3   46.10    4.30
   5   1  -3   69.59    4.10
   5   1  -3   74.09    4.10
   4   1  -3   18.10    2.20
   4   1  -3   19.60    2.20
  -4  -1   3   19.70    2.30
   3   1  -3   10.10    1.50
   3   1  -3   11.00    1.50
   3   1  -3    9.90    0.60
   3   1  -3   12.10    1.70
   3   1  -3    9.80    0.60
  -3  -1   3   11.80    1.60
   2   1  -3   39.30    1.80
   2   1  -3   40.00    2.50
   2   1  -3   41.40    2.40
  -2  -1   3   36.50    2.30
   1   1  -3   76.59    3.50
   1   1  -3   89.69    3.70
   1   1  -3   89.59    3.10
  -1  -1   3   82.59    3.60
  -1  -1   3   83.29    3.60
  -1  -1   3   87.39    3.60
   0   1  -3  182.28    5.30
   0   1  -3  180.98    5.80
   0   1  -3  180.48    5.80
   0   1  -3  176.28    5.80
   0  -1   3  177.18    5.30
   0  -1   3  173.18    5.70
   0  -1   3  170.68    5.80
   0  -1   3  175.38    5.70
  -1   1  -3   61.39    2.80
  -1   1  -3   57.69    2.50
  -1   1  -3   57.59    2.60
   1  -1   3   62.39    2.40
   1  -1   3   58.79    2.20
   1  -1   3   67.99    2.70
   1  -1   3   42.70    2.40
   1  -1   3   56.39    2.70
  -2   1  -3  105.09    4.00
  -2   1  -3  110.89    3.60
   2  -1   3  113.99    4.00
   2  -1   3  107.49    3.90
   2  -1   3  104.49    3.60
  -3   1  -3  203.08    6.50
  -3   1  -3  208.38    5.40
   3  -1   3  200.68    6.20
   3  -1   3  188.08    6.10
  -4   1  -3  219.98    7.20
   4  -1   3  214.38    6.80
   4  -1   3  226.68    6.90
  -5   1  -3   26.00    2.50
   5  -1   3   24.20    2.20
   5  -1   3   25.00    2.30
  -6   1  -3   12.40    1.90
   6  -1   3    9.90    1.60
   6  -1   3    9.80    1.60
   7  -1   3  205.08    7.60
   8  -1   3   35.90    3.50
   9  -1   3   30.90    3.50
  10   0  -3    2.70    1.50
   9   0  -3   88.19    5.40
   8   0  -3   66.69    4.30
   7   0  -3   10.10    1.90
  -6   0   3    8.30    2.40
   5   0  -3   82.89    3.80
   5   0  -3   77.69    3.80
  -5   0   3   79.79    3.70
   4   0  -3  141.59    5.20
   4   0  -3  147.79    5.30
  -4   0   3  147.89    5.30
   3   0  -3   23.80    1.70
   3   0  -3   23.90    1.70
   3   0  -3   25.20    1.50
   3   0  -3   28.10    1.80
  -3   0   3   25.20    1.80
   2   0  -3   39.00    2.10
   2   0  -3   37.00    2.10
   2   0  -3   38.80    1.60
   2   0  -3   37.10    1.50
   2   0  -3   40.30    2.20
  -2   0   3   38.40    2.20
   1   0  -3  594.84   15.00
   1   0  -3  611.34   15.70
   1   0  -3  613.74   15.60
  -1   0   3  593.64   15.40
  -1   0   3  600.94   15.40
  -1   0   3  603.44   15.70
   0   0  -3  602.04   15.80
   0   0  -3  635.34   16.00
   0   0  -3  630.34   15.70
   0   0  -3  610.34   15.80
   0   0   3  599.44   15.90
   0   0   3  623.64   15.80
   0   0   3  612.64   15.20
   0   0   3  607.74   15.60
  -1   0  -3    7.50    1.20
  -1   0  -3    6.50    1.00
  -1   0  -3    8.10    1.00
   1   0   3    5.10    0.70
   1   0   3    8.70    1.20
   1   0   3    8.80    0.90
   1   0   3    5.20    1.00
   1   0   3    8.00    1.10
  -2   0  -3   97.89    3.20
  -2   0  -3   84.59    3.90
   2   0   3   95.59    3.80
   2   0   3   97.09    3.80
   2   0   3   93.89    2.50
   2   0   3   92.29    3.60
   2   0   3   90.59    2.40
  -3   0  -3   66.49    3.50
   3   0   3   72.59    3.30
   3   0   3   64.99    2.70
   3   0   3   68.79    3.30
  -4   0  -3   51.19    3.20
   4   0   3   50.89    3.00
   4   0   3   49.30    2.90
  -5   0  -3   -0.20    0.50
   5   0   3    0.10    0.60
   5   0   3    0.00    0.50
   6   0   3   47.20    3.40
   7   0   3  108.19    5.70
   8   0   3    4.90    1.80
   9   0   3   25.40    3.60
  10  -1  -3    0.20    1.00
   9  -1  -3   11.90    2.00
   8  -1  -3    8.30    1.60
   7  -1  -3    7.10    1.30
   7  -1  -3    7.60    1.40
  -7   1   3    7.10    1.20
   6  -1  -3    3.10    0.80
   6  -1  -3    2.40    0.70
  -6   1   3    3.10    0.80
   5  -1  -3   40.10    2.20
   5  -1  -3   41.40    2.20
  -5   1   3   41.50    2.30
   4  -1  -3  193.68    5.80
   4  -1  -3  180.38    5.70
  -4   1   3  190.48    6.00
   3  -1  -3  300.57    8.30
   3  -1  -3  299.37    8.40
  -3   1   3  295.47    8.60
   2  -1  -3  117.39    3.50
   2  -1  -3  113.89    3.40
   2  -1  -3  118.99    4.10
   2  -1  -3  119.39    4.20
   2  -1  -3  116.49    4.20
  -2   1   3  114.19    4.00
  -2   1   3  119.09    4.40
   1  -1  -3  822.92   20.40
   1  -1  -3  850.71   21.00
   1  -1  -3  842.12   20.70
   1  -1  -3  811.02   21.10
  -1   1   3  843.82   20.70
  -1   1   3  841.42   20.90
  -1   1   3  808.22   21.20
   0  -1  -3 2041.80   49.20
   0  -1  -3 2048.50   48.80
   0  -1  -3 2016.90   48.50
   0  -1  -3 2063.89   48.30
   0   1   3 2048.50   48.80
   0   1   3 2015.40   49.10
   0   1   3 2008.90   47.90
   0   1   3 2089.09   48.40
  -1  -1  -3    4.80    1.10
  -1  -1  -3    2.80    0.80
  -1  -1  -3    3.00    1.00
   1   1   3    4.90    1.30
   1   1   3    3.60    0.70
   1   1   3    3.00    0.90
  -2  -1  -3  363.06   11.40
   2   1   3  354.06   10.80
   2   1   3  371.36    9.40
   2   1   3  369.16    9.50
   2   1   3  357.26   10.90
  -3  -1  -3   60.09    3.80
   3   1   3   60.09    3.50
   3   1   3   64.09    3.30
   3   1   3   64.89    3.60
   4   1   3   -0.10    0.60
   4   1   3   -0.40    0.60
   4   1   3   -0.20    0.40
   5   1   3  569.84   17.20
   6   1   3   48.80    4.60
   7   1   3   44.70    4.70
   8   1   3   14.80    3.10
  10  -2  -3    8.90    1.70
   9  -2  -3   41.10    2.70
   8  -2  -3   66.79    3.20
   8  -2  -3   65.99    3.20
  -8   2   3   73.99    3.10
   7  -2  -3  169.68    5.60
   7  -2  -3  176.38    5.70
  -7   2   3  173.48    5.70
   6  -2  -3   48.80    2.30
   6  -2  -3   52.09    2.40
  -6   2   3   49.70    2.50
   5  -2  -3   48.40    2.20
   5  -2  -3   46.50    2.20
  -5   2   3   48.80    2.50
   4  -2  -3  193.88    5.90
   4  -2  -3  184.88    5.80
  -4   2   3  193.78    6.30
   3  -2  -3   40.50    2.20
   3  -2  -3   38.30    2.20
  -3   2   3   39.10    2.00
  -3   2   3   35.70    2.30
   2  -2  -3   26.20    1.90
   2  -2  -3   24.30    1.50
   2  -2  -3   25.80    1.60
  -2   2   3   17.80    2.00
  -2   2   3   22.80    2.20
  -2   2   3   22.60    1.60
   1  -2  -3  128.09    4.70
   1  -2  -3  122.59    5.00
   1  -2  -3  124.39    4.60
  -1   2   3  130.39    4.30
  -1   2   3  129.69    5.40
  -1   2   3  123.29    4.90
  -1   2   3  124.39    4.60
   0  -2  -3  169.68    5.90
   0  -2  -3  165.88    6.20
   0  -2  -3  172.48    5.90
   0   2   3  165.48    5.30
   0   2   3  155.28    6.10
   0   2   3  167.88    6.60
  -1  -2  -3    2.30    0.90
  -1  -2  -3    1.30    0.70
  -1  -2  -3    2.20    0.70
   1   2   3    1.30    0.80
   1   2   3    2.40    1.00
   1   2   3    1.70    0.60
   2   2   3   45.20    3.20
   2   2   3   41.10    2.50
   2   2   3   37.00    2.00
   2   2   3   40.30    3.00
   2   2   3   39.10    3.00
   3   2   3    0.20    0.50
   3   2   3    0.90    0.40
   3   2   3    0.30    0.70
   3   2   3    1.40    0.90
   3   2   3    1.00    0.40
   4   2   3   34.70    3.70
   4   2   3   36.40    3.40
   5   2   3   -0.20    1.00
   6   2   3   47.90    5.00
   7   2   3   16.30    3.10
   8   2   3    4.30    2.10
  10  -3  -3   11.40    1.50
   9  -3  -3    1.20    0.70
   8  -3  -3    7.00    1.10
   8  -3  -3    6.90    1.10
  -8   3   3    4.80    0.90
   7  -3  -3    5.60    1.00
   7  -3  -3    4.60    0.90
  -7   3   3    7.90    1.20
   6  -3  -3    3.90    0.90
   6  -3  -3    3.00    0.80
  -6   3   3    3.40    0.90
   5  -3  -3   24.50    1.80
   5  -3  -3   24.40    1.80
  -5   3   3   21.90    1.40
  -5   3   3   24.60    2.30
   4  -3  -3  171.78    6.00
   4  -3  -3  170.18    5.90
  -4   3   3  165.48    5.50
  -4   3   3  165.68    6.30
   3  -3  -3    4.00    0.70
   3  -3  -3    3.40    0.90
  -3   3   3    4.00    0.90
   2  -3  -3   39.90    2.30
   2  -3  -3   39.90    2.80
  -2   3   3   39.60    2.60
  -2   3   3   42.50    2.50
   1  -3  -3   79.89    3.90
   1  -3  -3   89.89    4.50
   1  -3  -3   85.59    3.90
  -1   3   3   83.29    4.20
  -1   3   3   86.09    4.70
  -1   3   3   75.99    3.40
   0  -3  -3    6.70    1.40
   0  -3  -3    4.50    1.20
   0  -3  -3    2.80    1.10
   0   3   3    4.70    1.00
   0   3   3    5.20    1.50
   0   3   3    5.80    1.60
  -1  -3  -3  194.98    7.20
  -1  -3  -3  180.88    7.50
   1   3   3  184.38    7.70
   1   3   3  183.58    6.20
   1   3   3  190.88    8.10
  -2  -3  -3   21.70    2.80
  -2  -3  -3   19.90    2.50
   2   3   3   23.10    2.10
   2   3   3   22.60    3.10
   2   3   3   23.40    3.10
   3   3   3  109.99    6.20
   3   3   3  103.29    4.30
   3   3   3  109.39    4.20
   3   3   3  115.69    6.10
   4   3   3  431.56   15.30
   5   3   3   -0.50    1.00
   6   3   3   10.10    2.70
   7   3   3   11.60    3.10
  10  -4  -3   35.40    2.20
   9  -4  -3   50.09    2.70
   8  -4  -3    0.00    0.50
   8  -4  -3   -0.10    0.50
  -8   4   3    0.50    0.60
  -8   4   3   -0.20    0.40
   7  -4  -3    2.30    0.80
   7  -4  -3    6.70    1.30
  -7   4   3    6.10    1.00
  -7   4   3    4.20    1.10
   6  -4  -3    0.40    0.60
   6  -4  -3    0.30    0.60
  -6   4   3    0.10    0.50
  -6   4   3    0.10    0.50
   5  -4  -3   45.20    2.90
   5  -4  -3   44.20    2.90
  -5   4   3   43.00    2.60
   4  -4  -3   14.70    2.10
   4  -4  -3   10.80    1.80
  -4   4   3   16.80    1.90
   3  -4  -3  174.98    6.00
   3  -4  -3  166.18    5.50
   3  -4  -3  165.38    5.40
   3  -4  -3  170.58    6.90
   3  -4  -3  168.08    6.80
  -3   4   3  159.78    6.20
   2  -4  -3  241.48    8.30
   2  -4  -3  238.18    9.10
   2  -4  -3  253.07    8.10
  -2   4   3  242.38    7.80
  -2   4   3  247.78    8.90
   1  -4  -3    9.20    1.60
   1  -4  -3   11.20    2.20
   1  -4  -3   10.40    1.80
  -1   4   3   13.90    1.80
  -1   4   3   10.90    2.00
   0  -4  -3   81.69    4.90
   0  -4  -3   85.09    4.20
   0  -4  -3   81.29    4.50
   0   4   3   86.59    5.10
   0   4   3   83.89    5.40
   0   4   3   78.39    3.80
  -1  -4  -3   74.69    4.90
  -1  -4  -3   80.19    4.60
   1   4   3   79.39    5.10
   1   4   3   76.69    5.30
   1   4   3   74.99    3.80
  -2  -4  -3   12.30    2.30
   2   4   3   10.40    2.50
   2   4   3   11.20    1.70
   2   4   3    5.50    1.80
   3   4   3    3.40    1.60
   3   4   3    2.40    0.90
   4   4   3   43.60    2.20
   4   4   3   42.10    5.30
   5   4   3  100.69    7.20
   6   4   3    3.40    2.20
   7   4   3    3.10    2.30
  10  -5  -3    4.80    1.20
   9  -5  -3    0.90    0.80
   8  -5  -3    4.00    1.20
  -8   5   3    3.30    1.10
   7  -5  -3   14.40    2.10
  -7   5   3   11.10    2.00
   6  -5  -3   43.30    3.20
   6  -5  -3   45.60    3.40
  -6   5   3   47.30    3.00
   5  -5  -3   44.40    3.40
   5  -5  -3   40.40    3.20
  -5   5   3   42.00    2.90
   4  -5  -3    1.40    0.60
   4  -5  -3    1.80    1.00
   4  -5  -3   -0.30    0.40
   4  -5  -3    0.90    0.50
  -4   5   3    2.00    0.80
   3  -5  -3   11.90    2.20
   3  -5  -3    9.50    1.70
   3  -5  -3    6.10    1.30
  -3   5   3   10.50    1.90
  -3   5   3    9.80    1.60
   2  -5  -3    3.60    1.20
   2  -5  -3    4.90    1.60
   2  -5  -3    3.70    1.20
  -2   5   3    5.40    1.30
  -2   5   3    8.40    1.90
   1  -5  -3   12.20    2.20
   1  -5  -3    8.00    1.70
   1  -5  -3    5.70    1.80
  -1   5   3   11.40    2.40
  -1   5   3   10.20    1.70
   0  -5  -3   63.69    3.90
   0  -5  -3   68.49    4.90
   0  -5  -3   62.19    4.20
   0   5   3   64.99    4.80
   0   5   3   56.79    3.50
   0   5   3   68.19    6.30
  -1  -5  -3   99.99    6.30
  -1  -5  -3  113.49    6.10
   1   5   3  107.79    5.00
   1   5   3   99.79    6.50
   1   5   3  101.59    6.80
   2   5   3  691.23   23.00
   2   5   3  737.33   19.90
   3   5   3   89.69    6.60
   3   5   3   85.49    4.40
   4   5   3    2.00    0.80
   4   5   3    2.10    1.90
   5   5   3   -1.60    1.20
   6   5   3    0.20    1.90
  10  -6  -3    1.60    1.10
   9  -6  -3   12.40    2.20
   8  -6  -3   18.90    2.70
   7  -6  -3    0.90    1.00
   6  -6  -3   57.99    4.30
   5  -6  -3   87.99    5.50
   4  -6  -3  284.67    8.60
   4  -6  -3  287.87   12.00
   4  -6  -3  272.47    8.90
   4  -6  -3  272.27   11.10
   3  -6  -3   14.10    2.30
   3  -6  -3   15.20    2.20
   3  -6  -3   16.30    3.00
  -3   6   3   17.20    2.20
   2  -6  -3  335.07   11.60
   2  -6  -3  335.27   13.20
   2  -6  -3  348.97   12.00
  -2   6   3  322.57   12.50
  -2   6   3  341.87   11.00
   1  -6  -3   57.59    4.30
   1  -6  -3   68.69    6.50
   1  -6  -3   64.29    4.40
  -1   6   3   61.19    3.80
  -1   6   3   71.89    6.50
   0  -6  -3   28.40    4.30
   0  -6  -3   22.50    3.00
   0  -6  -3   26.40    3.60
   0   6   3   25.00    3.80
   0   6   3   24.30    2.90
   0   6   3   24.30    4.20
  -1  -6  -3   67.49    6.10
   1   6   3   75.69    7.30
   1   6   3   73.79    4.40
   2   6   3  140.59    6.50
   2   6   3  138.99    8.70
   3   6   3  210.08    8.30
   3   6   3  215.78   11.70
   4   6   3    6.00    1.40
   4   6   3    3.20    2.20
   5   6   3    1.30    2.00
  10  -7  -3   27.70    3.50
   9  -7  -3    0.70    1.20
   8  -7  -3   89.59    5.70
   7  -7  -3    5.00    1.80
   6  -7  -3    9.70    2.40
   5  -7  -3   12.80    2.90
   5  -7  -3    9.30    1.20
   5  -7  -3   10.10    1.30
   4  -7  -3   69.49    4.00
   4  -7  -3   61.99    6.20
   3  -7  -3    2.40    1.50
   3  -7  -3    3.50    1.30
  -3   7   3    3.20    1.30
   2  -7  -3   13.50    2.40
   2  -7  -3   17.50    3.50
  -2   7   3   17.00    2.60
   1  -7  -3   74.89    5.30
   1  -7  -3   83.49    5.40
   1  -7  -3   76.39    7.30
  -1   7   3   89.59    8.60
  -1   7   3   78.69    4.80
   0  -7  -3   52.59    5.40
   0  -7  -3   68.49    4.80
   0   7   3   55.89    4.90
   0   7   3   62.59    6.70
  -1  -7  -3   10.10    2.30
  -1  -7  -3   17.20    3.40
   1   7   3   11.50    3.00
   1   7   3   11.70    2.30
   2   7   3    0.20    0.80
   2   7   3    1.10    1.90
   3   7   3   -0.40    0.70
   3   7   3    0.60    1.60
   4   7   3    5.50    3.00
   4   7   3    1.70    1.10
  10  -8  -3    4.10    1.90
   9  -8  -3    0.50    1.40
   8  -8  -3   13.70    2.90
   7  -8  -3   41.80    5.10
   6  -8  -3  118.49    7.60
   5  -8  -3    5.90    1.30
   5  -8  -3    5.20    2.30
   4  -8  -3   12.70    2.30
   4  -8  -3   16.90    3.60
   3  -8  -3   81.49    7.70
   3  -8  -3   88.09    5.30
   2  -8  -3   34.90    5.10
   2  -8  -3   42.20    4.70
  -2   8   3   48.00    4.80
   1  -8  -3  374.86   14.20
  -1   8   3  378.66   13.30
   0  -8  -3   82.89    7.30
   0   8   3   84.69    5.40
   1   8   3   61.99    5.60
  -2  -8  -3    8.20    2.80
   2   8   3   12.40    3.90
   2   8   3    7.70    2.00
  -3  -8  -3   30.00    4.80
   3   8   3   26.20    3.50
   3   8   3   30.10    5.80
   9  -9  -3    0.70    1.70
   8  -9  -3   12.10    3.00
   7  -9  -3    5.70    2.50
   6  -9  -3   46.00    6.10
   5  -9  -3   34.90    3.50
   5  -9  -3   23.20    4.40
   4  -9  -3    4.10    1.70
   4  -9  -3    5.30    2.40
   3  -9  -3    1.70    1.80
   3  -9  -3    0.80    1.20
   2  -9  -3   12.90    2.90
  -2   9   3   16.50    3.00
   1  -9  -3   15.20    3.20
  -1   9   3   17.30    3.20
   0  -9  -3    2.50    1.80
   0   9   3    1.30    1.20
   1   9   3   10.50    2.60
   2   9   3    8.20    2.30
   8 -10  -3   24.40    4.70
   7 -10  -3    2.20    1.90
   6 -10  -3    9.60    3.20
   6 -10  -3    9.60    1.30
   5 -10  -3   26.60    3.40
   5 -10  -3   24.30    4.80
   4 -10  -3    3.70    1.70
   4 -10  -3    2.90    2.50
   3 -10  -3   79.39    7.20
   2 -10  -3    1.00    1.30
  -2  10   3    1.90    1.60
   1 -10  -3    4.60    2.40
  -1  10   3    2.30    1.80
   0 -10  -3   10.10    3.10
   0  10   3    9.20    2.40
   7 -11  -3   21.50    5.10
   6 -11  -3    1.50    2.50
   6 -11  -3    0.10    0.90
   5 -11  -3    0.80    1.90
   5 -11  -3    1.50    1.30
   4 -11  -3    1.80    1.60
   3 -11  -3   49.00    6.20
   2 -11  -3    1.30    1.80
   2 -11  -3    0.60    1.80
  -2  11   3    4.70    2.50
  -1  11  -4    9.40    3.00
   1 -11   4   13.70    3.60
   2 -11   4   18.40    4.10
   3 -11   4    1.50    1.60
   4 -11   4    0.70    1.20
   4 -11   4    2.80    2.50
   5 -11   4   -0.10    2.00
   5 -11   4    1.20    1.10
   6 -11   4   26.80    5.30
   1  10  -4    3.10    2.00
  -1 -10   4    7.20    3.30
   0  10  -4   53.19    5.70
   0 -10   4   51.69    6.70
  -1  10  -4   13.60    3.00
   1 -10   4   13.30    3.30
   2 -10   4   20.50    3.80
   3 -10   4   19.80    3.40
   3 -10   4   12.30    3.60
   4 -10   4    0.80    1.10
   4 -10   4    2.90    2.40
   5 -10   4   14.00    2.10
   5 -10   4   14.40    3.80
   6 -10   4    1.40    1.80
   7 -10   4    0.30    1.70
   8 -10   4   -0.50    1.50
   3   9  -4   23.70    3.80
   2   9  -4   20.80    3.50
   1   9  -4    2.00    1.40
  -1  -9   4    0.60    1.60
   0   9  -4   26.00    3.90
   0  -9   4   30.60    4.70
  -1   9  -4   23.80    3.70
   1  -9   4   15.80    3.20
   2  -9   4    2.80    2.10
   2  -9   4    4.40    1.90
   3  -9   4   19.10    3.00
   3  -9   4   23.20    4.60
   4  -9   4   67.29    7.70
   4  -9   4   56.09    4.00
   5  -9   4    0.90    1.50
   5  -9   4   -0.40    0.60
   6  -9   4    5.10    2.50
   7  -9   4   23.80    4.30
   8  -9   4    4.10    2.10
   4   8  -4    0.00    2.00
   4   8  -4   -0.30    0.90
   3   8  -4    1.80    1.30
   3   8  -4    1.40    2.10
   2   8  -4   31.60    4.00
   2   8  -4   32.70    5.50
   1   8  -4   28.90    4.00
  -1  -8   4   26.70    4.30
   0   8  -4  150.48    7.60
   0  -8   4  153.48    8.40
  -1   8  -4   44.60    4.70
   1  -8   4   28.00    4.60
   1  -8   4   51.49    5.50
  -2   8  -4   30.60    3.70
   2  -8   4   30.80    4.80
   2  -8   4   42.00    4.70
   3  -8   4   14.10    3.20
   3  -8   4   16.80    2.60
   4  -8   4    0.00    0.70
   4  -8   4    0.10    1.10
   5  -8   4    8.90    2.60
   6  -8   4    5.10    2.20
   7  -8   4   12.30    2.90
   8  -8   4   31.00    4.30
   9  -8   4   24.40    3.90
   5   7  -4   20.30    2.40
   5   7  -4   16.20    4.30
   4   7  -4  146.19   10.10
   4   7  -4  158.78    7.30
   3   7  -4    9.90    3.30
   3   7  -4    5.10    1.70
   2   7  -4   13.80    2.60
   2   7  -4   16.00    3.70
   1   7  -4   -2.00    0.70
   1   7  -4    0.60    1.00
  -1  -7   4    1.00    1.30
   0   7  -4  106.89    5.80
   0   7  -4   93.99    6.80
   0  -7   4  107.39    7.20
   0  -7   4   97.39    6.10
  -1   7  -4   86.69    5.10
   1  -7   4  100.69    5.90
   1  -7   4  100.39    6.90
  -2   7  -4    7.30    1.80
   2  -7   4   10.30    2.20
   2  -7   4   10.50    2.80
   3  -7   4   -0.60    0.60
   3  -7   4    0.10    1.20
   4  -7   4   58.19    3.10
   4  -7   4   57.69    5.90
   5  -7   4   38.50    4.80
   6  -7   4    4.80    2.00
   7  -7   4    0.20    1.20
   8  -7   4   -0.10    1.10
   9  -7   4   19.50    3.30
   6   6  -4    1.10    1.90
   5   6  -4    2.00    0.90
   5   6  -4   -1.40    1.50
   4   6  -4   48.60    6.40
   4   6  -4   49.50    4.20
   3   6  -4   88.69    5.00
   3   6  -4   83.39    7.90
   2   6  -4   37.20    5.00
   2   6  -4   44.60    4.20
  -2  -6   4   56.39    5.70
   1   6  -4   38.80    5.00
   1   6  -4   33.10    3.50
  -1  -6   4   37.10    4.40
   0   6  -4   46.30    5.00
   0   6  -4   65.89    6.30
   0   6  -4   57.69    3.80
   0  -6   4   68.99    5.70
   0  -6   4   44.20    5.10
  -1   6  -4   74.29    4.30
  -1   6  -4   79.49    5.40
   1  -6   4   79.19    5.60
   1  -6   4   83.69    4.90
  -2   6  -4   -0.50    0.60
   2  -6   4    0.90    1.10
   2  -6   4    0.10    0.60
   3  -6   4    3.20    1.10
   3  -6   4    1.50    1.20
   4  -6   4    2.50    0.60
   4  -6   4    4.90    0.80
   4  -6   4    2.80    1.50
   5  -6   4   28.80    3.60
   6  -6   4   32.30    3.80
   6  -6   4   32.50    3.90
   7  -6   4  143.69    7.20
   7  -6   4  153.58    7.40
   8  -6   4    1.80    1.30
   8  -6   4    0.80    1.00
  -9   6  -4   21.30    2.90
   9  -6   4   20.40    2.90
   9  -6   4   25.90    3.30
   7   5  -4    6.10    2.80
   6   5  -4   51.99    6.80
   5   5  -4   80.69    3.50
   5   5  -4   92.49    7.20
   4   5  -4   56.89    3.60
   4   5  -4   57.19    6.20
   3   5  -4   59.39    6.30
   3   5  -4   65.19    4.00
   2   5  -4   11.80    2.00
   2   5  -4   13.90    2.90
  -2  -5   4   10.90    2.30
  -2  -5   4    8.50    2.10
   1   5  -4   22.70    2.70
   1   5  -4   29.80    4.00
  -1  -5   4   30.90    4.10
  -1  -5   4   36.20    4.00
   0   5  -4  418.86   14.50
   0   5  -4  397.26   13.90
   0   5  -4  422.66   12.70
   0  -5   4  380.96   13.10
   0  -5   4  442.76   14.90
  -1   5  -4  239.78    8.20
  -1   5  -4  231.18    9.40
  -1   5  -4  253.47    9.70
   1  -5   4  241.28    9.90
   1  -5   4  216.68    8.40
  -2   5  -4  167.98    6.20
  -2   5  -4  166.08    7.20
   2  -5   4  155.08    7.50
   2  -5   4  156.58    6.20
   3  -5   4  117.99    4.20
   3  -5   4  113.79    6.10
   3  -5   4  116.09    4.50
   3  -5   4  111.69    6.60
  -4   5  -4   24.00    2.90
   4  -5   4   19.10    2.80
   4  -5   4   25.00    3.10
   4  -5   4   16.40    2.60
  -5   5  -4  152.38    6.70
  -5   5  -4  160.58    6.90
   5  -5   4  161.28    7.20
  -6   5  -4    2.00    1.00
   6  -5   4    3.30    1.30
  -7   5  -4    1.00    0.80
   7  -5   4    1.20    1.10
  -8   5  -4   30.10    3.00
   8  -5   4   39.80    3.70
  -9   5  -4    4.80    1.40
   9  -5   4    7.50    1.70
  10  -5   4   10.10    1.90
   8   4  -4    2.80    2.30
   7   4  -4   11.50    3.30
   6   4  -4   26.80    4.50
   5   4  -4  145.29    8.50
   4   4  -4    0.80    1.20
   4   4  -4    0.40    0.60
   3   4  -4   86.49    4.30
   3   4  -4   96.29    6.00
  -3  -4   4   87.29    5.70
   2   4  -4   33.90    4.10
   2   4  -4   36.80    3.30
  -2  -4   4   37.30    3.80
  -2  -4   4   33.10    3.40
  -2  -4   4   39.20    4.00
   1   4  -4  100.89    5.60
   1   4  -4   94.39    5.20
   1   4  -4   92.39    4.40
  -1  -4   4   91.69    4.90
  -1  -4   4   90.89    5.40
   0   4  -4   85.79    4.00
   0   4  -4   79.29    4.80
   0   4  -4   74.69    4.50
   0  -4   4   80.59    4.80
   0  -4   4   71.59    4.10
  -1   4  -4   24.60    2.30
  -1   4  -4   18.60    2.50
  -1   4  -4   23.30    2.90
   1  -4   4   23.70    2.50
   1  -4   4   31.90    3.50
  -2   4  -4  132.49    4.90
  -2   4  -4  129.29    5.90
  -2   4  -4  132.49    5.70
   2  -4   4  131.89    6.20
   2  -4   4  129.39    6.10
   2  -4   4  129.69    5.00
  -3   4  -4   65.19    3.80
   3  -4   4   65.89    2.40
   3  -4   4   57.49    3.70
   3  -4   4   68.29    4.10
   3  -4   4   67.29    2.50
  -4   4  -4    2.40    1.00
  -4   4  -4    4.20    1.20
   4  -4   4    3.20    1.10
   4  -4   4    4.80    1.30
  -5   4  -4  116.49    5.10
  -5   4  -4   98.49    4.60
   5  -4   4  106.69    5.20
   5  -4   4  109.49    5.00
  -6   4  -4    4.90    1.30
  -6   4  -4    5.30    1.20
   6  -4   4    6.90    1.50
   6  -4   4    7.30    1.50
  -7   4  -4    0.50    0.50
   7  -4   4   -0.30    0.70
  -8   4  -4    1.10    0.70
   8  -4   4    1.00    0.90
  -9   4  -4    2.80    1.00
   9  -4   4    2.30    1.20
  10  -4   4    3.50    1.20
   8   3  -4    2.00    1.80
   7   3  -4   68.79    6.80
   6   3  -4   31.00    4.40
   5   3  -4   49.20    5.40
   4   3  -4   29.80    3.70
   4   3  -4   30.60    2.00
   4   3  -4   35.70    2.10
   3   3  -4   40.60    4.30
   3   3  -4   38.30    2.60
   3   3  -4   40.20    2.50
  -3  -3   4   40.60    3.60
   2   3  -4  256.57    9.60
   2   3  -4  252.87    8.20
   2   3  -4  238.28    9.00
  -2  -3   4  244.08    8.70
  -2  -3   4  259.67    9.30
   1   3  -4  195.28    6.70
   1   3  -4  201.58    7.90
   1   3  -4  196.88    7.70
  -1  -3   4  199.78    7.20
  -1  -3   4  202.28    7.90
   0   3  -4   29.80    2.50
   0   3  -4   26.20    2.80
   0   3  -4   31.40    3.10
   0  -3   4   36.50    3.10
   0  -3   4   35.00    3.30
  -1   3  -4   74.09    3.90
  -1   3  -4   71.69    3.90
  -1   3  -4   74.79    3.30
   1  -3   4   72.59    3.40
   1  -3   4   72.39    4.10
  -2   3  -4  706.33   19.10
  -2   3  -4  726.13   19.30
   2  -3   4  701.93   19.20
   2  -3   4  685.93   17.90
   2  -3   4  706.43   17.80
   2  -3   4  687.03   19.30
  -3   3  -4   40.80    2.70
  -3   3  -4   40.80    2.60
   3  -3   4   34.80    2.50
   3  -3   4   44.40    2.90
  -4   3  -4    5.00    1.20
  -4   3  -4    5.90    1.10
   4  -3   4    4.00    1.10
   4  -3   4    6.60    1.30
  -5   3  -4   49.20    2.50
  -5   3  -4   49.30    2.90
   5  -3   4   44.60    2.80
   5  -3   4   39.10    2.70
  -6   3  -4    1.10    0.70
  -6   3  -4    0.00    0.40
   6  -3   4   -0.20    0.50
   6  -3   4    2.60    0.90
  -7   3  -4   16.00    1.70
   7  -3   4   14.60    2.00
  -8   3  -4   35.40    2.30
   8  -3   4   37.10    2.80
  -9   3  -4   86.09    4.10
   9  -3   4   85.09    4.50
   9   2  -4   11.60    3.00
   8   2  -4   16.50    3.30
   7   2  -4   18.90    3.40
   6   2  -4    6.70    1.90
   5   2  -4  114.19    6.10
   4   2  -4    7.70    1.70
   4   2  -4    7.90    0.80
   4   2  -4    6.00    0.70
   4   2  -4    4.40    1.40
   3   2  -4    2.50    0.70
   3   2  -4    1.50    1.00
   3   2  -4    0.80    0.50
   3   2  -4    0.50    0.70
   2   2  -4  396.86   12.30
   2   2  -4  384.36   12.00
   2   2  -4  383.36   10.90
  -2  -2   4  383.96   12.00
  -2  -2   4  396.66   11.60
   1   2  -4   32.50    3.00
   1   2  -4   25.90    1.90
   1   2  -4   30.70    2.80
  -1  -2   4   31.20    2.40
  -1  -2   4   33.60    2.50
  -1  -2   4   23.00    2.20
   0   2  -4  693.23   18.30
   0   2  -4  666.83   18.20
   0   2  -4  684.73   17.30
   0  -2   4  675.03   17.50
   0  -2   4  667.63   18.20
   0  -2   4  662.63   18.10
   0  -2   4  667.33   18.40
  -1   2  -4  265.67    8.30
  -1   2  -4  255.07    8.10
  -1   2  -4  254.57    8.30
   1  -2   4  248.48    8.40
   1  -2   4  251.17    7.40
  -2   2  -4    0.70    0.60
  -2   2  -4    1.20    0.70
   2  -2   4    2.40    0.50
   2  -2   4    1.60    0.40
   2  -2   4    2.20    0.80
   2  -2   4    2.20    0.80
  -3   2  -4  111.69    4.60
  -3   2  -4  108.59    4.20
   3  -2   4  112.19    4.60
   3  -2   4  109.89    4.50
  -4   2  -4   79.79    3.20
  -4   2  -4   78.69    3.80
   4  -2   4   78.49    3.60
   4  -2   4   85.59    3.80
  -5   2  -4    5.50    0.90
  -5   2  -4    6.50    1.30
   5  -2   4    2.90    0.90
   5  -2   4    5.30    1.10
  -6   2  -4   13.60    1.50
  -6   2  -4   16.30    2.10
   6  -2   4   12.50    1.80
   6  -2   4   16.20    2.00
  -7   2  -4    3.00    0.80
   7  -2   4    0.40    0.80
  -8   2  -4   18.20    2.10
   8  -2   4   22.10    2.70
  -9   2  -4    0.10    0.70
   9  -2   4    0.60    0.90
   9   1  -4   34.30    4.50
   8   1  -4   43.50    4.70
   7   1  -4   -0.70    0.80
   6   1  -4  160.38    7.20
   5   1  -4  148.99    6.50
   5   1  -4  152.98    6.50
  -5  -1   4  141.89    6.20
   4   1  -4  261.97    9.20
   4   1  -4  282.57    9.40
  -4  -1   4  271.07    9.10
   3   1  -4  299.17    7.70
   3   1  -4  269.07    9.20
   3   1  -4  284.07    9.00
   3   1  -4  277.97    7.70
   3   1  -4  266.27    9.20
   3   1  -4  287.87    9.30
  -3  -1   4  294.47    9.30
   2   1  -4   81.79    4.00
   2   1  -4   88.29    3.40
   2   1  -4   86.09    4.10
   2   1  -4   91.39    4.10
  -2  -1   4   87.39    4.10
  -2  -1   4   89.99    4.00
   1   1  -4  119.29    4.30
   1   1  -4  124.69    5.00
   1   1  -4  127.19    5.00
  -1  -1   4  127.99    4.50
  -1  -1   4  121.99    4.90
  -1  -1   4  128.09    5.00
  -1  -1   4  128.19    5.00
   0   1  -4 2076.89   50.69
   0   1  -4 2117.89   50.89
   0   1  -4 2074.89   49.99
   0   1  -4 2183.08   50.89
   0  -1   4 2039.60   49.99
   0  -1   4 2151.68   50.89
   0  -1   4 2104.79   50.79
   0  -1   4 2173.28   50.69
  -1   1  -4  121.79    4.80
  -1   1  -4  125.59    4.60
  -1   1  -4  119.09    4.60
   1  -1   4  115.49    3.90
   1  -1   4  123.19    4.80
   1  -1   4  124.69    4.80
  -2   1  -4    0.30    0.60
  -2   1  -4    1.10    0.60
   2  -1   4    0.20    0.60
   2  -1   4    0.60    0.60
   2  -1   4    0.80    0.50
   2  -1   4    0.70    0.30
   2  -1   4    0.70    0.30
  -3   1  -4   82.29    3.90
  -3   1  -4   77.89    3.20
   3  -1   4   76.69    3.00
   3  -1   4   77.49    3.60
   3  -1   4   74.59    3.60
  -4   1  -4   42.80    2.20
  -4   1  -4   42.70    2.90
   4  -1   4   39.80    2.60
   4  -1   4   44.60    2.70
  -5   1  -4  122.19    5.40
  -5   1  -4  117.09    4.10
   5  -1   4  105.69    4.90
   5  -1   4  111.49    5.00
  -6   1  -4  161.98    6.80
   6  -1   4  152.28    6.40
   6  -1   4  157.18    7.00
   7  -1   4   69.29    4.30
  -8   1  -4  108.29    4.60
   8  -1   4   97.79    5.50
  -9   1  -4    0.50    1.00
   9  -1   4    0.50    1.20
  10   0  -4   27.50    3.80
   9   0  -4    7.10    1.90
   8   0  -4   71.49    4.60
   7   0  -4   44.60    3.40
   6   0  -4  277.07    9.50
   6   0  -4  288.37    9.70
  -6   0   4  283.77    9.40
   5   0  -4   83.89    4.20
   5   0  -4   94.69    4.30
   5   0  -4   90.79    4.30
  -5   0   4   84.39    4.10
   4   0  -4   25.20    2.40
   4   0  -4   20.00    1.50
   4   0  -4   24.90    2.40
  -4   0   4   18.80    2.10
   3   0  -4    1.10    0.60
   3   0  -4    0.60    0.60
   3   0  -4   -0.20    0.40
  -3   0   4   -0.30    0.40
   2   0  -4   45.50    2.60
   2   0  -4   45.40    2.10
   2   0  -4   48.00    2.70
  -2   0   4   45.50    2.80
  -2   0   4   44.10    2.50
  -2   0   4   44.20    2.70
   1   0  -4   42.40    2.40
   1   0  -4   40.00    2.40
   1   0  -4   44.50    2.20
   1   0  -4   40.20    2.50
  -1   0   4   38.80    2.50
  -1   0   4   41.10    2.10
  -1   0   4   39.60    2.40
  -1   0   4   42.40    2.50
   0   0  -4  711.23   17.90
   0   0  -4  718.43   18.80
   0   0  -4  723.93   18.30
   0   0  -4  693.93   18.40
   0   0   4  695.83   18.40
   0   0   4  697.33   18.60
   0   0   4  699.33   17.60
   0   0   4  701.43   18.10
  -1   0  -4   11.20    1.70
  -1   0  -4   11.20    1.40
  -1   0  -4   11.10    1.50
   1   0   4   12.10    1.20
   1   0   4   12.70    1.70
   1   0   4    9.20    1.40
  -2   0  -4    4.40    0.90
  -2   0  -4    3.50    1.10
   2   0   4    4.80    0.60
   2   0   4    3.60    0.90
   2   0   4    5.00    1.20
   2   0   4    5.50    1.20
   2   0   4    4.90    0.60
  -3   0  -4   15.80    2.20
  -3   0  -4   16.70    1.70
   3   0   4   19.40    1.80
   3   0   4   20.50    2.20
   3   0   4   15.00    2.00
  -4   0  -4    6.30    1.50
   4   0   4    5.60    1.30
   4   0   4    7.50    0.90
   4   0   4    7.10    1.50
  -5   0  -4   23.50    3.00
   5   0   4   27.10    3.00
   5   0   4   26.80    2.90
   6   0   4   11.00    2.10
   7   0   4   20.10    2.90
   8   0   4    5.20    1.80
   9   0   4    0.40    1.40
  10  -1  -4   46.40    4.40
   9  -1  -4   23.10    2.90
   8  -1  -4    5.70    1.40
   7  -1  -4   39.00    2.80
   7  -1  -4   34.90    2.60
  -7   1   4   37.40    2.60
   6  -1  -4   71.39    3.60
   6  -1  -4   75.09    3.60
  -6   1   4   70.69    3.60
   5  -1  -4  245.98    7.90
   5  -1  -4  258.17    8.00
  -5   1   4  254.07    8.20
   4  -1  -4    6.70    1.20
   4  -1  -4    7.00    1.30
  -4   1   4    4.40    1.10
   3  -1  -4   45.70    2.40
   3  -1  -4   42.30    2.50
   3  -1  -4   43.50    2.50
  -3   1   4   50.49    2.80
  -3   1   4   47.90    2.50
   2  -1  -4  114.19    4.10
   2  -1  -4  108.59    4.40
   2  -1  -4  111.79    3.80
   2  -1  -4  111.29    4.40
   2  -1  -4  110.09    4.50
  -2   1   4  110.49    4.30
  -2   1   4  110.09    4.60
  -2   1   4  113.59    4.30
   1  -1  -4  466.85   12.30
   1  -1  -4  453.85   12.90
   1  -1  -4  450.25   13.10
   1  -1  -4  448.96   12.60
  -1   1   4  459.75   13.20
  -1   1   4  458.45   12.80
  -1   1   4  471.45   12.60
  -1   1   4  454.75   12.00
   0  -1  -4  817.52   20.90
   0  -1  -4  793.22   21.30
   0  -1  -4  794.92   20.30
   0  -1  -4  790.32   20.50
   0   1   4  800.02   20.90
   0   1   4  772.52   19.80
   0   1   4  794.92   21.20
   0   1   4  802.52   20.40
  -1  -1  -4  140.49    5.30
  -1  -1  -4  143.59    5.60
   1   1   4  141.29    4.60
   1   1   4  151.48    5.80
  -2  -1  -4  537.65   16.00
  -2  -1  -4  499.85   14.50
   2   1   4  567.64   13.60
   2   1   4  544.25   13.80
   2   1   4  536.05   15.40
   2   1   4  538.95   15.40
  -3  -1  -4  754.42   21.20
   3   1   4  734.63   20.50
   3   1   4  718.63   19.80
   3   1   4  739.53   20.60
  -4  -1  -4  186.88    8.10
   4   1   4  187.38    7.70
   4   1   4  184.58    6.50
   4   1   4  179.98    7.60
   5   1   4    4.10    1.50
   6   1   4  178.78    8.30
   7   1   4   14.20    2.80
   8   1   4    5.40    2.00
  10  -2  -4   20.00    2.50
   9  -2  -4   20.80    2.40
   8  -2  -4   22.80    2.40
  -8   2   4   17.20    1.90
   7  -2  -4    9.60    1.40
   7  -2  -4   12.90    1.70
  -7   2   4   10.60    1.50
   6  -2  -4   74.89    3.50
   6  -2  -4   79.39    3.50
  -6   2   4   77.39    3.70
   5  -2  -4    1.00    0.60
   5  -2  -4    1.00    0.60
  -5   2   4    1.30    0.70
   4  -2  -4  153.68    5.50
   4  -2  -4  157.28    5.60
  -4   2   4  151.88    5.20
  -4   2   4  150.58    5.80
   3  -2  -4  467.95   13.30
   3  -2  -4  480.95   11.60
   3  -2  -4  455.35   13.20
   3  -2  -4  476.95   11.60
  -3   2   4  475.65   13.80
  -3   2   4  477.35   13.00
   2  -2  -4 1058.09   27.20
   2  -2  -4 1053.49   26.20
   2  -2  -4 1048.70   26.50
   2  -2  -4 1054.69   27.30
  -2   2   4 1066.79   26.70
  -2   2   4 1058.69   27.60
  -2   2   4 1091.49   26.80
   1  -2  -4  614.64   16.70
   1  -2  -4  632.44   17.20
   1  -2  -4  605.64   16.40
   1  -2  -4  605.24   17.40
  -1   2   4  616.84   17.60
  -1   2   4  642.34   16.00
  -1   2   4  622.14   17.00
  -1   2   4  602.64   16.50
   0  -2  -4    0.60    0.60
   0  -2  -4    1.90    0.80
   0  -2  -4    1.20    0.90
   0  -2  -4    0.80    0.70
   0   2   4    0.00    0.60
   0   2   4    0.90    0.60
   0   2   4    1.10    0.80
  -1  -2  -4  385.56   12.90
  -1  -2  -4  410.06   11.90
  -1  -2  -4  392.56   11.80
  -1  -2  -4  390.06   12.30
   1   2   4  386.16   12.70
   1   2   4  392.36   12.40
   1   2   4  403.26   10.90
  -2  -2  -4   23.20    3.10
  -2  -2  -4   25.20    2.00
   2   2   4   24.70    3.00
   2   2   4   22.50    2.90
   2   2   4   24.60    1.70
   3   2   4   13.10    1.30
   3   2   4   13.10    2.20
   3   2   4   12.30    1.30
   3   2   4   11.20    2.20
   4   2   4   43.50    3.30
   4   2   4   41.60    4.40
   5   2   4  100.59    6.20
   6   2   4    5.30    1.90
   7   2   4   43.20    5.30
   8   2   4   -0.80    1.30
  10  -3  -4    0.60    0.80
   9  -3  -4   15.30    2.00
   8  -3  -4    0.60    0.60
   8  -3  -4    0.00    0.60
  -8   3   4    0.80    0.60
   7  -3  -4    0.00    0.50
   7  -3  -4    0.50    0.60
  -7   3   4    0.00    0.50
   6  -3  -4   13.20    1.70
   6  -3  -4   12.00    1.60
  -6   3   4   12.50    1.40
  -6   3   4   12.90    1.80
   5  -3  -4   96.49    4.40
   5  -3  -4   91.59    4.20
  -5   3   4  102.29    4.00
  -5   3   4   94.09    4.50
   4  -3  -4   93.69    4.30
   4  -3  -4   93.79    4.30
  -4   3   4   95.99    4.10
  -4   3   4   87.19    4.60
   3  -3  -4   19.20    1.50
   3  -3  -4   21.40    1.40
   3  -3  -4   15.80    2.10
   3  -3  -4   20.00    1.40
  -3   3   4   17.90    2.00
  -3   3   4   17.70    2.30
   2  -3  -4  267.17    8.40
   2  -3  -4  266.47    8.70
   2  -3  -4  274.67    9.40
  -2   3   4  262.07    9.00
  -2   3   4  278.07    8.80
  -2   3   4  255.67    9.70
  -2   3   4  284.07    8.30
   1  -3  -4   90.09    4.30
   1  -3  -4   92.59    4.40
   1  -3  -4   92.99    4.90
  -1   3   4   80.69    4.90
  -1   3   4  105.89    4.30
  -1   3   4   90.89    4.70
  -1   3   4   87.89    3.80
   0  -3  -4  701.73   19.00
   0  -3  -4  688.13   19.00
   0  -3  -4  701.73   19.70
   0   3   4  669.43   18.00
   0   3   4  686.53   20.40
   0   3   4  656.73   19.50
  -1  -3  -4  128.19    6.10
  -1  -3  -4  117.19    5.60
  -1  -3  -4  140.99    5.70
   1   3   4  135.69    6.70
   1   3   4  124.69    4.90
   1   3   4  115.99    6.10
  -2  -3  -4  172.18    7.40
  -2  -3  -4  181.18    7.30
   2   3   4  166.48    6.00
   2   3   4  168.78    7.90
   2   3   4  174.68    7.90
   3   3   4    0.40    1.00
   3   3   4    0.60    0.50
   3   3   4    0.60    0.70
   3   3   4    0.80    0.90
   4   3   4  332.77   13.10
   5   3   4    2.80    1.50
   6   3   4    4.20    2.00
   7   3   4    0.20    1.40
  10  -4  -4    0.70    0.80
   9  -4  -4   12.30    1.80
   8  -4  -4   43.10    2.90
  -8   4   4   46.80    3.10
   7  -4  -4   59.89    3.40
   7  -4  -4   61.29    3.60
  -7   4   4   60.99    3.70
  -7   4   4   65.99    3.30
   6  -4  -4    5.00    1.30
   6  -4  -4    7.00    1.50
  -6   4   4    3.20    1.20
  -6   4   4    4.60    1.10
   5  -4  -4   17.70    2.30
   5  -4  -4   21.40    2.60
  -5   4   4   17.50    2.40
  -5   4   4   22.80    2.30
   4  -4  -4  244.28    9.20
   4  -4  -4  260.07    6.50
   4  -4  -4  256.57    6.50
   4  -4  -4  259.77    9.10
  -4   4   4  251.77    8.60
  -4   4   4  246.98    9.60
   3  -4  -4   80.69    4.00
   3  -4  -4   87.79    3.80
   3  -4  -4   85.89    4.90
  -3   4   4   94.79    4.50
  -3   4   4   91.49    5.30
   2  -4  -4   97.79    4.70
   2  -4  -4  105.09    5.00
   2  -4  -4  109.59    5.60
  -2   4   4  110.19    4.70
  -2   4   4   98.19    5.70
  -2   4   4  109.39    5.40
  -2   4   4  106.49    4.50
   1  -4  -4  170.28    7.50
   1  -4  -4  174.38    6.80
   1  -4  -4  160.68    6.80
  -1   4   4  150.48    7.70
  -1   4   4  166.68    6.10
  -1   4   4  152.18    7.10
   0  -4  -4   56.89    3.80
   0  -4  -4   57.39    3.80
   0  -4  -4   58.89    4.30
   0   4   4   55.09    5.30
   0   4   4   43.00    4.30
   0   4   4   50.59    3.00
  -1  -4  -4  149.49    7.30
  -1  -4  -4  158.38    6.50
  -1  -4  -4  159.58    7.10
   1   4   4  149.39    7.50
   1   4   4  144.79    5.80
   1   4   4  140.69    7.70
  -2  -4  -4  121.79    6.40
   2   4   4  123.39    7.00
   2   4   4  121.29    5.10
   3   4   4  193.58    6.70
   3   4   4  184.08    9.40
   4   4   4    8.00    1.20
   4   4   4    7.40    2.50
   5   4   4   29.50    4.80
   6   4   4    1.80    1.90
   7   4   4   14.60    3.90
  10  -5  -4   19.20    2.40
   9  -5  -4    1.40    0.90
   8  -5  -4   -0.30    0.80
  -8   5   4    1.00    0.90
   7  -5  -4    0.80    1.00
  -7   5   4    3.20    1.20
   6  -5  -4  104.19    5.50
  -6   5   4  103.29    5.80
   5  -5  -4    2.70    1.20
   5  -5  -4    2.20    1.20
  -5   5   4    4.10    1.50
  -5   5   4    2.10    1.00
   4  -5  -4   72.79    3.60
   4  -5  -4   72.19    4.60
   4  -5  -4   73.29    3.30
   4  -5  -4   72.89    3.10
   4  -5  -4   80.39    5.00
  -4   5   4   72.89    4.20
   3  -5  -4   65.89    3.60
   3  -5  -4   62.29    3.80
   3  -5  -4   61.49    4.50
  -3   5   4   65.99    3.60
  -3   5   4   71.19    4.30
  -3   5   4   70.99    3.80
   2  -5  -4  211.08    8.00
   2  -5  -4  207.38    8.20
   2  -5  -4  192.98    9.00
  -2   5   4  207.38    7.50
  -2   5   4  214.38    8.90
  -2   5   4  213.68    9.70
   1  -5  -4    7.90    2.10
   1  -5  -4   11.00    2.10
   1  -5  -4    6.70    1.60
  -1   5   4   10.50    2.30
  -1   5   4   10.40    1.70
  -1   5   4    9.80    2.30
   0  -5  -4  183.18    7.90
   0  -5  -4  167.18    8.40
   0  -5  -4  157.08    7.50
   0   5   4  204.78    9.10
   0   5   4  186.68    7.00
   0   5   4  168.68    9.10
  -1  -5  -4  102.49    5.40
  -1  -5  -4   87.99    5.50
   1   5   4   94.39    6.30
   1   5   4   93.59    6.60
   1   5   4   91.09    4.70
  -2  -5  -4   16.60    2.70
   2   5   4   25.70    2.90
   2   5   4   25.10    4.20
   3   5   4   10.90    2.90
   3   5   4   13.90    2.00
   4   5   4   -0.10    0.60
   4   5   4    0.50    1.40
   5   5   4   -0.80    1.40
   6   5   4   13.40    3.90
  10  -6  -4   23.80    3.10
   9  -6  -4   33.20    3.70
   8  -6  -4    9.60    2.20
   7  -6  -4   -0.60    0.80
  -7   6   4    0.50    1.00
   6  -6  -4  179.58    8.40
  -6   6   4  174.88    8.50
   5  -6  -4   55.99    5.50
   4  -6  -4    4.40    1.10
   4  -6  -4    2.80    1.50
   3  -6  -4  218.68   10.00
   3  -6  -4  214.78    8.20
  -3   6   4  222.38    8.10
   2  -6  -4  136.39    6.80
   2  -6  -4  136.49    6.50
   2  -6  -4  140.29    7.80
  -2   6   4  129.89    5.90
  -2   6   4  126.89    7.10
   1  -6  -4  356.26   14.00
   1  -6  -4  338.57   12.70
   1  -6  -4  348.37   12.60
  -1   6   4  361.06   13.80
  -1   6   4  351.66   14.70
  -1   6   4  364.86   11.80
   0  -6  -4   69.49    4.90
   0  -6  -4   56.09    6.00
   0  -6  -4   55.29    4.40
   0   6   4   64.69    6.60
   0   6   4   59.89    6.70
   0   6   4   65.79    4.10
  -1  -6  -4  311.27   11.40
  -1  -6  -4  301.37   12.00
   1   6   4  263.27   10.10
   1   6   4  271.77   12.60
  -2  -6  -4    7.70    2.10
   2   6   4    6.80    2.50
   2   6   4    5.40    1.50
  -3  -6  -4   14.50    2.90
   3   6   4   16.20    4.00
   3   6   4   17.60    2.50
  -4  -6  -4   18.00    3.40
   4   6   4   16.90    4.10
   4   6   4   21.20    2.40
  -5  -6  -4    1.20    1.50
   5   6   4    1.90    2.20
  10  -7  -4   29.10    3.80
   9  -7  -4    0.60    1.10
   8  -7  -4   -0.40    0.90
   7  -7  -4    0.20    1.10
  -7   7   4   -0.80    1.00
   6  -7  -4  147.69    8.10
   5  -7  -4   13.10    3.00
   5  -7  -4   15.30    1.70
   4  -7  -4   11.40    2.90
   4  -7  -4   11.90    2.00
   3  -7  -4    5.80    1.70
   3  -7  -4    6.20    2.20
  -3   7   4   11.00    2.00
   2  -7  -4    3.40    1.50
   2  -7  -4    1.70    1.50
  -2   7   4    0.80    0.90
   1  -7  -4  308.17   12.10
   1  -7  -4  307.27   12.40
   1  -7  -4  308.77   13.50
  -1   7   4  313.37   11.20
  -1   7   4  299.77   14.20
   0  -7  -4   20.40    3.40
   0  -7  -4   25.70    4.10
   0   7   4   21.70    3.10
   0   7   4   23.20    4.10
  -1  -7  -4   65.89    5.20
  -1  -7  -4   70.09    6.70
   1   7   4   79.19    8.10
   1   7   4   63.39    5.40
  -2  -7  -4   -1.20    1.00
   2   7   4    0.50    1.00
   2   7   4    0.10    1.60
  -3  -7  -4   -0.10    1.20
   3   7   4   -0.40    1.60
   3   7   4    0.10    0.80
  -4  -7  -4   -1.10    1.20
   4   7   4    0.00    1.90
   4   7   4    1.30    1.00
  10  -8  -4    0.30    1.20
   9  -8  -4   50.09    5.60
   8  -8  -4   19.80    3.70
   7  -8  -4   22.50    3.90
   6  -8  -4    0.20    1.40
   5  -8  -4  302.27   13.60
   5  -8  -4  296.57    9.90
   4  -8  -4   71.19    4.50
   4  -8  -4   77.29    7.70
   4  -8  -4   64.59    4.50
   3  -8  -4   50.89    5.10
   3  -8  -4   53.29    6.60
   2  -8  -4    3.00    2.00
   2  -8  -4    3.90    1.70
  -2   8   4    1.40    1.80
  -2   8   4    3.00    1.30
   1  -8  -4   75.49    6.80
  -1   8   4   80.69    5.20
   0  -8  -4   17.00    3.60
   0   8   4   17.00    2.90
   1   8   4   14.20    2.60
   2   8   4   -0.90    1.60
   2   8   4    0.30    1.00
  -3  -8  -4   52.59   10.00
   3   8   4   27.40    5.50
   3   8   4   26.60    3.50
   9  -9  -4    0.60    1.50
   8  -9  -4   12.50    3.40
   7  -9  -4    2.70    1.90
   6  -9  -4    7.30    2.70
   5  -9  -4   -0.20    0.80
   5  -9  -4   -0.30    1.20
   4  -9  -4   49.90    5.10
   4  -9  -4   51.49    7.00
   3  -9  -4   76.79    8.50
   3  -9  -4   42.80    4.90
   2  -9  -4    2.10    1.60
  -2   9   4   -0.20    1.00
   1  -9  -4   64.19    6.60
  -1   9   4   58.19    5.50
   0  -9  -4   14.00    3.40
   0   9   4   13.50    2.80
   1   9   4    4.50    1.90
   2   9   4    2.70    1.50
   8 -10  -4    4.50    2.50
   7 -10  -4   71.29    8.00
   6 -10  -4    5.20    2.60
   6 -10  -4   11.40    1.60
   5 -10  -4    5.30    1.70
   5 -10  -4   11.80    3.90
   4 -10  -4    0.50    1.90
   4 -10  -4    2.40    1.60
  -4  10   4    0.60    2.50
   3 -10  -4    4.40    1.80
   2 -10  -4    6.70    2.20
  -2  10   4    6.90    2.30
   1 -10  -4   17.20    3.70
  -1  10   4   28.40    4.20
   0 -10  -4    0.20    1.60
   0  10   4    0.00    1.30
   7 -11  -4    8.90    3.90
   6 -11  -4   22.00    2.70
   6 -11  -4   26.10    5.60
   5 -11  -4   46.60    5.00
   5 -11  -4   45.00    7.00
   4 -11  -4   -1.10    1.30
   3 -11  -4    3.00    2.10
   2 -11  -4    2.30    1.70
  -2  11   4    0.50    1.50
  -1  11  -5   23.70    4.30
   1 -11   5   17.90    4.00
   2 -11   5   10.50    3.10
   3 -11   5   18.10    3.40
   4 -11   5   11.20    3.80
   4 -11   5   11.60    2.60
   5 -11   5   -1.40    1.90
   5 -11   5    0.20    1.00
   6 -11   5    3.70    2.70
   1  10  -5   38.70    5.20
  -1 -10   5   34.20    5.60
   0  10  -5   38.90    5.20
   0 -10   5   37.50    5.70
  -1  10  -5   18.70    3.60
   1 -10   5   22.30    4.30
   2 -10   5   11.50    3.00
   3 -10   5    0.90    2.10
   3 -10   5    0.10    1.30
   4 -10   5    7.20    3.10
   4 -10   5    8.30    2.10
   5 -10   5    4.40    1.30
   5 -10   5    3.80    2.50
   6 -10   5    7.40    2.80
   7 -10   5    3.40    2.20
   3   9  -5    8.20    2.50
   2   9  -5   21.80    3.50
   1   9  -5   98.09    6.60
  -1  -9   5  105.29    9.10
   0   9  -5    0.80    1.40
   0  -9   5    0.40    1.50
  -1   9  -5    8.20    2.30
   1  -9   5    2.00    1.90
   2  -9   5   -1.30    1.00
   2  -9   5   -0.10    1.60
   3  -9   5    4.90    1.80
   3  -9   5   13.10    3.60
   4  -9   5   26.70    3.30
   4  -9   5   20.20    4.30
   5  -9   5    1.10    1.60
   5  -9   5    1.40    0.70
   6  -9   5   15.30    3.80
   7  -9   5    1.50    1.80
   8  -9   5    0.50    1.60
   4   8  -5    4.00    2.60
   4   8  -5    1.00    1.20
   3   8  -5    0.60    1.10
   3   8  -5   -0.30    2.00
   2   8  -5   54.29    5.50
   1   8  -5   51.29    5.20
  -1  -8   5   56.59    6.20
   0   8  -5   42.30    4.60
   0  -8   5   44.60    5.30
  -1   8  -5    8.20    2.10
   1  -8   5    9.20    2.90
   1  -8   5    7.60    2.20
   2  -8   5   16.60    3.90
   2  -8   5   12.80    2.60
   3  -8   5   32.30    3.80
   3  -8   5   38.40    5.20
   4  -8   5   27.60    4.40
   4  -8   5   26.50    2.90
   5  -8   5   23.20    4.10
   6  -8   5    4.20    1.90
   7  -8   5   -0.40    1.20
   8  -8   5    2.20    1.70
   9  -8   5    1.30    1.70
   5   7  -5   22.10    5.20
   5   7  -5   19.60    2.50
   4   7  -5    6.80    1.80
   4   7  -5    6.60    2.80
   3   7  -5  157.08   10.10
   3   7  -5  158.28    7.70
   2   7  -5   13.90    2.60
   2   7  -5   16.00    3.70
   1   7  -5   26.10    3.60
   1   7  -5   23.20    4.20
  -1  -7   5   23.30    3.90
   0   7  -5   71.29    4.80
   0   7  -5   69.79    7.50
   0  -7   5   74.89    7.30
   0  -7   5   82.29    5.60
  -1   7  -5   98.39    5.60
   1  -7   5  105.19    6.10
   1  -7   5  120.39    7.70
  -2   7  -5  247.68    9.40
   2  -7   5  239.28   11.40
   2  -7   5  230.48    9.30
   3  -7   5   56.59    6.00
   3  -7   5   57.09    3.80
   4  -7   5   13.30    3.10
   4  -7   5   20.80    2.20
   5  -7   5   -0.50    1.10
   6  -7   5   37.30    4.70
   7  -7   5   27.10    4.00
   8  -7   5    2.10    1.50
   9  -7   5   -0.50    1.10
   6   6  -5   -0.70    1.90
   5   6  -5   20.10    2.30
   5   6  -5   16.00    4.00
   4   6  -5   13.40    3.40
   4   6  -5   18.50    2.70
   3   6  -5    6.80    1.70
   3   6  -5    6.30    2.50
   2   6  -5  118.19    7.90
   2   6  -5  123.39    6.20
  -2  -6   5  130.99    7.30
   1   6  -5  229.98   10.90
   1   6  -5  236.48    9.20
  -1  -6   5  217.68    9.70
   0   6  -5  118.39    6.00
   0   6  -5  135.79    7.70
   0   6  -5  138.59    7.50
   0  -6   5  119.89    7.40
   0  -6   5  129.79    6.70
  -1   6  -5    6.80    2.20
  -1   6  -5   11.10    2.60
  -1   6  -5    5.90    1.50
   1  -6   5    6.50    1.70
   1  -6   5    7.40    2.30
  -2   6  -5    2.40    1.20
  -2   6  -5    3.00    1.50
   2  -6   5    1.30    1.30
   2  -6   5    2.20    1.10
   3  -6   5   69.79    5.20
   3  -6   5   67.69    3.80
   4  -6   5    3.20    1.50
   4  -6   5    4.10    0.80
   4  -6   5    5.10    0.80
   5  -6   5    1.40    1.30
   5  -6   5    0.40    1.00
   6  -6   5    2.70    1.40
   6  -6   5    4.90    1.80
   7  -6   5    8.90    2.20
  -8   6  -5    2.00    1.20
   8  -6   5    4.10    1.60
  -9   6  -5    8.20    2.10
   9  -6   5    3.30    1.50
   7   5  -5    9.70    3.30
   6   5  -5   66.79    7.50
   5   5  -5   88.99    8.70
   5   5  -5   97.29    4.20
   4   5  -5   32.80    4.90
   4   5  -5   32.80    3.30
   3   5  -5    1.30    1.30
   3   5  -5    1.40    1.00
   2   5  -5   87.79    4.80
   2   5  -5   95.69    6.40
  -2  -5   5   90.19    5.50
   1   5  -5  219.68   10.10
   1   5  -5  255.57    8.90
  -1  -5   5  239.58    9.50
  -1  -5   5  226.58   10.20
   0   5  -5  225.48    9.50
   0   5  -5  225.08    8.40
   0   5  -5  225.88    9.80
   0  -5   5  239.78    9.00
   0  -5   5  228.08    9.90
  -1   5  -5   40.80    3.60
  -1   5  -5   32.80    3.70
  -1   5  -5   25.20    3.40
   1  -5   5   39.00    4.20
   1  -5   5   33.70    3.40
  -2   5  -5   75.19    4.70
  -2   5  -5   65.19    4.40
  -2   5  -5   70.69    3.80
   2  -5   5   72.79    3.90
   2  -5   5   58.29    4.50
  -3   5  -5   50.79    3.80
   3  -5   5   45.00    4.50
   3  -5   5   46.90    2.40
   3  -5   5   49.90    2.70
   3  -5   5   42.40    4.40
  -4   5  -5   71.89    4.50
   4  -5   5   72.49    4.80
  -5   5  -5   10.30    2.10
   5  -5   5   11.60    2.30
  -6   5  -5   96.99    5.20
   6  -5   5   95.09    5.50
  -7   5  -5   12.50    2.20
   7  -5   5   12.60    2.30
  -8   5  -5   45.50    3.50
   8  -5   5   49.00    4.50
  -9   5  -5   68.19    4.30
   9  -5   5   77.29    4.80
   8   4  -5   12.40    3.70
   7   4  -5   24.80    4.50
   6   4  -5    1.00    1.40
   5   4  -5   -0.70    1.20
   5   4  -5    0.00    0.50
   5   4  -5   -0.50    0.40
   4   4  -5   50.19    3.20
   4   4  -5   60.39    6.10
   3   4  -5   14.30    2.80
   3   4  -5   21.10    2.50
  -3  -4   5   27.10    3.90
   2   4  -5   52.19    3.30
   2   4  -5   47.50    4.90
  -2  -4   5   51.39    4.50
  -2  -4   5   52.69    4.10
   1   4  -5    6.20    1.70
   1   4  -5    7.20    1.50
   1   4  -5    5.10    1.60
  -1  -4   5    5.90    1.70
  -1  -4   5    7.50    1.70
   0   4  -5    2.80    1.00
   0   4  -5    3.30    1.20
   0   4  -5    3.30    1.30
   0  -4   5    2.70    1.20
   0  -4   5    2.30    1.10
  -1   4  -5    0.10    0.70
  -1   4  -5    0.50    0.60
  -1   4  -5   -0.90    0.60
   1  -4   5    0.70    0.80
   1  -4   5   -0.20    0.60
   1  -4   5    0.90    0.70
  -2   4  -5  263.07    9.60
  -2   4  -5  257.77    9.20
  -2   4  -5  251.17    8.30
   2  -4   5  258.87    8.30
   2  -4   5  266.27    9.90
  -3   4  -5   15.70    2.30
  -3   4  -5   18.50    2.60
   3  -4   5   16.40    1.10
   3  -4   5   15.20    2.40
   3  -4   5   16.00    1.40
  -4   4  -5   49.30    3.50
  -4   4  -5   48.80    3.40
   4  -4   5   59.29    3.70
   4  -4   5   54.69    3.80
  -5   4  -5  168.28    6.90
  -5   4  -5  162.68    6.60
   5  -4   5  160.98    7.00
   5  -4   5  169.58    6.90
  -6   4  -5   66.89    3.80
   6  -4   5   71.09    4.30
  -7   4  -5   63.99    3.70
   7  -4   5   66.49    4.20
  -8   4  -5    0.80    0.80
   8  -4   5    0.70    1.00
  -9   4  -5    2.00    1.10
   9  -4   5    0.10    1.10
   8   3  -5    8.40    2.90
   7   3  -5    6.20    2.40
   6   3  -5   12.20    2.80
   5   3  -5   16.20    2.90
   4   3  -5   99.99    6.20
   4   3  -5  112.39    4.60
   4   3  -5  117.09    4.50
   3   3  -5  184.68    6.70
   3   3  -5  179.48    8.30
  -3  -3   5  191.18    7.60
  -3  -3   5  196.18    8.90
   2   3  -5  219.88    7.50
   2   3  -5  231.98    9.00
   2   3  -5  209.08    8.50
  -2  -3   5  215.28    8.60
  -2  -3   5  205.78    7.90
   1   3  -5   17.90    2.60
   1   3  -5   18.30    2.10
   1   3  -5   22.00    2.80
  -1  -3   5   16.30    2.40
  -1  -3   5   19.20    2.30
   0   3  -5  111.39    4.60
   0   3  -5   99.09    5.20
   0   3  -5  113.49    5.40
   0  -3   5  106.09    5.50
   0  -3   5  106.29    5.40
   0  -3   5  115.39    4.80
  -1   3  -5  666.63   18.80
  -1   3  -5  675.53   17.60
  -1   3  -5  654.23   18.60
   1  -3   5  658.93   17.70
   1  -3   5  652.53   19.00
  -2   3  -5   16.70    2.20
  -2   3  -5   13.50    2.10
   2  -3   5   11.20    1.90
   2  -3   5   14.40    2.20
   2  -3   5   14.40    1.50
  -3   3  -5  149.69    6.00
  -3   3  -5  141.99    6.00
   3  -3   5  145.19    6.10
   3  -3   5  145.39    6.20
  -4   3  -5    3.50    1.00
  -4   3  -5    3.90    1.20
   4  -3   5    3.70    1.20
   4  -3   5    3.30    1.10
  -5   3  -5   30.80    2.40
  -5   3  -5   37.30    2.90
   5  -3   5   36.50    3.30
   5  -3   5   34.30    2.70
  -6   3  -5  107.09    4.60
  -6   3  -5  108.59    5.40
   6  -3   5  107.69    5.30
  -7   3  -5   68.79    3.60
   7  -3   5   62.19    4.00
  -8   3  -5    1.90    0.90
   8  -3   5    4.20    1.40
  -9   3  -5    2.40    1.20
   9  -3   5    1.10    1.10
   9   2  -5    4.10    2.10
   8   2  -5    2.50    1.70
   7   2  -5    7.90    2.30
   6   2  -5   84.59    5.60
   5   2  -5   11.40    2.30
   4   2  -5   15.80    1.50
   4   2  -5   17.00    1.50
   4   2  -5   11.00    2.20
  -4  -2   5   16.60    2.50
   3   2  -5   91.69    3.80
   3   2  -5   87.39    4.90
   3   2  -5   88.29    3.80
  -3  -2   5   86.69    4.80
   2   2  -5  284.47    9.60
   2   2  -5  269.17    9.60
   2   2  -5  270.67    8.50
  -2  -2   5  267.87    8.90
  -2  -2   5  267.57    9.40
  -2  -2   5  278.97    9.50
   1   2  -5   24.90    2.80
   1   2  -5   27.20    2.80
   1   2  -5   29.90    2.10
  -1  -2   5   27.10    2.80
  -1  -2   5   25.60    2.80
  -1  -2   5   27.60    2.60
  -1  -2   5   28.70    3.00
  -1  -2   5   25.60    2.70
   0   2  -5  196.78    7.30
   0   2  -5  201.98    7.20
   0   2  -5  189.48    6.40
   0  -2   5  190.38    6.50
   0  -2   5  187.88    7.30
   0  -2   5  188.98    7.10
  -1   2  -5    1.20    0.70
  -1   2  -5    2.00    0.70
  -1   2  -5    2.30    0.90
  -1   2  -5    2.70    1.00
   1  -2   5    1.10    0.60
   1  -2   5    1.20    0.70
   1  -2   5    1.50    0.80
  -2   2  -5   88.99    4.20
  -2   2  -5   87.69    4.30
   2  -2   5   89.89    4.00
   2  -2   5   92.79    4.50
   2  -2   5   93.89    3.30
   2  -2   5   88.19    3.10
  -3   2  -5  114.79    4.70
  -3   2  -5  108.99    5.00
   3  -2   5  112.49    4.90
   3  -2   5  108.39    5.00
  -4   2  -5  265.17    8.40
  -4   2  -5  261.07    9.10
   4  -2   5  275.97    9.00
   4  -2   5  254.97    8.90
  -5   2  -5   85.79    3.90
  -5   2  -5   86.79    4.60
   5  -2   5   88.99    4.50
   5  -2   5   89.89    4.40
  -6   2  -5   10.60    1.60
   6  -2   5    9.00    1.70
  -7   2  -5    4.90    1.20
   7  -2   5    3.40    1.30
  -8   2  -5  100.89    4.90
   8  -2   5   95.49    5.40
  -9   2  -5    6.20    1.60
   9  -2   5    7.00    1.80
   9   1  -5    2.30    1.60
   8   1  -5   11.40    2.70
   7   1  -5   29.20    3.90
   6   1  -5  102.59    5.80
   5   1  -5  174.58    7.40
   5   1  -5  170.58    7.40
   5   1  -5  171.08    7.40
  -5  -1   5  182.38    7.30
   4   1  -5  113.29    5.40
   4   1  -5  112.99    5.50
  -4  -1   5  107.99    5.30
   3   1  -5  189.68    5.90
   3   1  -5  190.18    7.00
   3   1  -5  195.08    7.40
   3   1  -5  191.58    6.00
  -3  -1   5  178.28    7.10
   2   1  -5  168.98    6.60
   2   1  -5  165.98    5.70
   2   1  -5  168.48    6.50
  -2  -1   5  160.48    6.50
  -2  -1   5  168.18    6.30
  -2  -1   5  167.28    6.30
   1   1  -5  546.85   14.60
   1   1  -5  552.34   15.60
   1   1  -5  540.05   15.60
  -1  -1   5  549.85   15.50
  -1  -1   5  556.84   15.60
  -1  -1   5  554.34   15.60
  -1  -1   5  554.74   14.80
   0   1  -5  217.58    7.60
   0   1  -5  214.48    7.40
   0   1  -5  226.38    7.60
   0   1  -5  221.18    6.80
   0  -1   5  212.48    7.30
   0  -1   5  211.18    7.60
   0  -1   5  210.08    7.50
   0  -1   5  207.78    6.70
  -1   1  -5  168.78    6.30
  -1   1  -5  168.48    6.60
  -1   1  -5  180.98    6.40
   1  -1   5  186.58    5.60
   1  -1   5  176.98    6.60
  -2   1  -5   64.19    3.20
  -2   1  -5   56.39    3.40
   2  -1   5   55.49    2.30
   2  -1   5   61.69    3.40
   2  -1   5   63.19    2.30
   2  -1   5   56.99    3.10
  -3   1  -5  275.57    9.10
  -3   1  -5  249.97    8.10
   3  -1   5  250.47    7.80
   3  -1   5  261.57    8.70
   3  -1   5  259.67    8.80
  -4   1  -5  339.67   11.30
  -4   1  -5  327.87   10.10
   4  -1   5  348.97    8.90
   4  -1   5  339.27   10.90
   4  -1   5  330.67   10.80
  -5   1  -5   26.30    2.50
  -5   1  -5   19.40    2.70
   5  -1   5   26.60    3.00
   5  -1   5   24.80    2.80
  -6   1  -5   17.70    2.20
   6  -1   5   17.20    2.50
  -7   1  -5   62.39    3.70
   7  -1   5   60.89    4.30
  -8   1  -5   23.00    2.90
   8  -1   5   22.30    3.20
   9  -1   5   26.10    3.70
  10   0  -5    4.90    2.00
   9   0  -5   18.20    3.10
   8   0  -5    0.20    0.90
   7   0  -5    3.20    1.20
  -7   0   5    2.40    1.20
   6   0  -5   37.30    3.60
   6   0  -5   38.70    4.10
  -6   0   5   40.70    3.10
   5   0  -5    0.30    0.70
   5   0  -5    1.40    0.80
  -5   0   5    0.40    0.70
   4   0  -5   74.79    3.90
   4   0  -5   79.49    4.10
  -4   0   5   66.39    3.80
   3   0  -5   14.20    1.30
   3   0  -5   15.10    2.00
   3   0  -5   14.40    1.90
   3   0  -5   16.20    2.10
   3   0  -5   15.70    1.30
  -3   0   5   11.50    1.80
   2   0  -5   65.69    3.50
   2   0  -5   58.59    3.40
   2   0  -5   59.99    2.80
  -2   0   5   68.89    3.50
  -2   0   5   59.79    3.20
  -2   0   5   63.99    3.60
   1   0  -5  728.03   19.70
   1   0  -5  746.23   18.90
   1   0  -5  746.23   19.50
   1   0  -5  731.33   19.90
  -1   0   5  738.63   19.90
  -1   0   5  737.83   19.60
  -1   0   5  725.43   18.70
  -1   0   5  727.03   19.40
   0   0  -5  863.61   21.80
   0   0  -5  825.92   22.20
   0   0  -5  832.72   21.20
   0   0  -5  815.82   21.80
   0   0   5  825.42   21.40
   0   0   5  819.92   22.00
   0   0   5  838.62   22.00
   0   0   5  826.62   20.80
  -1   0  -5   37.00    2.60
  -1   0  -5   40.80    2.90
  -1   0  -5   41.10    2.60
   1   0   5   35.90    2.00
   1   0   5   38.50    2.70
  -2   0  -5  537.85   15.70
  -2   0  -5  529.35   14.70
   2   0   5  533.25   13.40
   2   0   5  529.05   13.50
   2   0   5  528.95   15.30
   2   0   5  527.15   15.00
  -3   0  -5  547.15   16.10
  -3   0  -5  526.95   14.80
   3   0   5  517.85   14.70
   3   0   5  537.95   15.60
   3   0   5  525.45   15.50
  -4   0  -5  101.19    5.50
  -4   0  -5  112.59    4.80
   4   0   5  111.09    5.40
   4   0   5  114.09    4.30
   4   0   5  115.79    5.60
  -5   0  -5   77.69    4.00
   5   0   5   83.49    4.80
  -6   0  -5   49.99    3.20
   6   0   5   48.80    4.60
  -7   0  -5   33.30    3.40
   7   0   5   35.80    4.30
  -8   0  -5   44.10    4.40
   8   0   5   47.20    5.00
  10  -1  -5    0.50    1.10
   9  -1  -5    2.70    1.20
   8  -1  -5    1.10    0.90
  -8   1   5    2.80    1.20
   7  -1  -5   11.00    2.00
  -7   1   5   14.60    2.10
   6  -1  -5    0.10    0.60
   6  -1  -5    1.50    0.80
  -6   1   5    0.60    0.70
   5  -1  -5  138.09    5.70
   5  -1  -5  151.78    5.90
  -5   1   5  143.99    5.90
   4  -1  -5  310.07   10.00
   4  -1  -5  329.87   10.20
   4  -1  -5  326.77    9.40
  -4   1   5  321.67   10.30
  -4   1   5  326.87    9.90
   3  -1  -5  176.58    5.20
   3  -1  -5  178.88    6.60
   3  -1  -5  182.88    5.30
   3  -1  -5  162.58    6.30
   3  -1  -5  176.88    6.40
  -3   1   5  173.08    6.20
  -3   1   5  184.38    6.80
   2  -1  -5   27.40    2.70
   2  -1  -5   30.40    2.80
   2  -1  -5   25.60    1.80
  -2   1   5   23.20    2.50
  -2   1   5   23.40    2.30
  -2   1   5   25.00    2.40
   1  -1  -5  152.38    6.10
   1  -1  -5  156.18    5.90
   1  -1  -5  150.78    6.20
   1  -1  -5  163.28    5.60
  -1   1   5  147.69    5.90
  -1   1   5  166.88    6.50
  -1   1   5  156.98    5.30
  -1   1   5  154.18    5.80
   0  -1  -5 1211.18   30.60
   0  -1  -5 1190.68   30.10
   0  -1  -5 1158.78   29.30
   0  -1  -5 1148.19   29.60
   0   1   5 1168.38   28.70
   0   1   5 1168.68   30.40
   0   1   5 1150.28   30.00
  -1  -1  -5   57.29    3.10
  -1  -1  -5   52.09    3.30
  -1  -1  -5   53.09    3.60
  -1  -1  -5   57.79    3.20
   1   1   5   54.89    3.50
   1   1   5   52.99    3.40
   1   1   5   56.39    2.60
  -2  -1  -5  323.17   10.30
  -2  -1  -5  347.07   11.60
   2   1   5  331.47   11.00
   2   1   5  324.27   10.90
   2   1   5  308.37   10.70
   2   1   5  330.17    9.30
   2   1   5  320.97    9.00
  -3  -1  -5   92.49    4.50
  -3  -1  -5   90.99    5.40
   3   1   5  100.29    5.30
   3   1   5   90.29    5.00
   3   1   5   96.59    3.10
   3   1   5   96.19    4.80
   3   1   5  100.89    3.00
  -4  -1  -5    1.40    1.10
  -4  -1  -5    1.50    0.70
   4   1   5    3.50    1.30
   4   1   5    0.60    0.70
  -5  -1  -5  202.78    7.50
   5   1   5  213.08    9.00
  -6  -1  -5   72.19    4.20
   6   1   5   69.89    5.10
  -7  -1  -5   -0.60    0.70
   7   1   5    1.50    1.30
   8   1   5    9.10    2.60
  10  -2  -5    4.50    1.50
   9  -2  -5   55.99    3.80
   8  -2  -5   79.19    4.30
  -8   2   5   88.39    4.30
   7  -2  -5   32.60    3.00
   7  -2  -5   37.30    2.60
  -7   2   5   33.90    3.10
   6  -2  -5    6.20    1.30
   6  -2  -5    3.20    1.00
  -6   2   5    5.70    1.30
   5  -2  -5   35.10    2.60
   5  -2  -5   37.50    2.60
  -5   2   5   35.30    2.40
  -5   2   5   36.90    2.70
   4  -2  -5  364.86   11.10
   4  -2  -5  349.67   10.90
  -4   2   5  358.96   10.70
  -4   2   5  352.36   11.40
   3  -2  -5  319.07   10.30
   3  -2  -5  323.17    8.90
   3  -2  -5  325.97    9.30
   3  -2  -5  321.07    8.80
   3  -2  -5  329.27   10.30
  -3   2   5  323.07   10.00
  -3   2   5  317.77   10.70
   2  -2  -5    9.30    1.50
   2  -2  -5   20.20    2.50
   2  -2  -5   17.20    2.20
   2  -2  -5   20.10    2.00
  -2   2   5   18.00    2.10
  -2   2   5   23.90    2.10
  -2   2   5   19.90    2.50
  -2   2   5   17.10    2.10
   1  -2  -5  223.58    8.30
   1  -2  -5  221.88    7.90
   1  -2  -5  222.28    8.50
   1  -2  -5  232.08    7.70
  -1   2   5  235.08    8.30
  -1   2   5  240.68    7.90
  -1   2   5  237.48    8.80
  -1   2   5  219.88    7.20
   0  -2  -5  214.58    8.20
   0  -2  -5  218.98    8.70
   0  -2  -5  213.98    7.60
   0  -2  -5  219.88    7.90
   0   2   5  214.98    8.50
   0   2   5  223.18    7.10
   0   2   5  230.18    8.40
  -1  -2  -5  812.62   23.40
  -1  -2  -5  809.22   21.80
  -1  -2  -5  817.12   22.00
  -1  -2  -5  824.82   22.50
   1   2   5  801.12   22.70
   1   2   5  815.62   20.80
   1   2   5  798.12   23.00
  -2  -2  -5   12.60    2.40
  -2  -2  -5    6.80    1.50
  -2  -2  -5    6.60    1.50
   2   2   5   10.20    2.00
   2   2   5   10.20    1.40
   2   2   5    6.90    1.70
  -3  -2  -5   23.10    2.60
  -3  -2  -5   23.20    3.40
   3   2   5   19.80    1.40
   3   2   5   17.40    2.70
   3   2   5   19.80    1.80
   3   2   5   23.30    3.10
  -4  -2  -5   24.10    2.70
   4   2   5   23.90    3.40
  -5  -2  -5   15.30    2.30
   5   2   5   19.60    3.30
  -6  -2  -5   31.90    3.50
   6   2   5   33.00    4.50
  -7  -2  -5   16.00    2.70
   7   2   5    9.20    2.60
   8   2   5    3.10    2.10
  10  -3  -5    1.50    1.00
   9  -3  -5    0.20    0.80
   8  -3  -5    4.10    1.30
  -8   3   5    2.80    1.10
   7  -3  -5   38.80    2.80
   7  -3  -5   38.30    2.80
  -7   3   5   37.10    2.90
  -7   3   5   41.70    2.60
   6  -3  -5    4.30    1.20
   6  -3  -5    6.00    1.40
  -6   3   5    5.40    1.40
  -6   3   5    4.10    1.10
   5  -3  -5    8.80    1.60
   5  -3  -5    5.00    1.30
  -5   3   5    6.50    1.40
  -5   3   5    4.20    1.30
   4  -3  -5    6.50    1.50
   4  -3  -5    4.90    1.30
  -4   3   5    6.60    1.60
  -4   3   5    6.70    1.40
   3  -3  -5    7.80    1.60
   3  -3  -5    8.20    1.30
   3  -3  -5    8.60    1.40
   3  -3  -5    7.70    1.60
   3  -3  -5    5.40    1.10
  -3   3   5    6.80    1.40
  -3   3   5    5.80    1.70
   2  -3  -5   16.30    2.10
   2  -3  -5   14.80    2.10
   2  -3  -5   20.30    2.80
  -2   3   5   19.20    2.50
  -2   3   5   15.20    2.00
  -2   3   5   17.30    1.90
  -2   3   5   17.90    2.60
   1  -3  -5  748.13   20.30
   1  -3  -5  776.32   20.70
   1  -3  -5  718.93   21.20
  -1   3   5  756.72   21.90
  -1   3   5  731.33   19.50
  -1   3   5  736.03   21.10
   0  -3  -5   50.99    3.30
   0  -3  -5   48.20    3.40
   0  -3  -5   51.49    3.70
   0   3   5   41.30    2.60
   0   3   5   49.90    4.50
   0   3   5   37.40    4.00
  -1  -3  -5  444.66   13.90
  -1  -3  -5  440.16   14.40
  -1  -3  -5  451.25   13.90
   1   3   5  445.26   14.60
   1   3   5  431.36   15.00
   1   3   5  426.46   12.50
  -2  -3  -5   10.10    2.00
  -2  -3  -5   10.20    2.00
   2   3   5    9.10    1.50
   2   3   5    5.70    1.80
   2   3   5   12.10    2.50
  -3  -3  -5  133.79    6.10
   3   3   5  120.49    7.10
   3   3   5  142.19    5.00
  -4  -3  -5    3.50    1.30
   4   3   5    4.70    0.60
   4   3   5    2.30    1.60
   4   3   5    3.40    0.50
  -5  -3  -5  213.88    8.90
   5   3   5  215.18   10.70
  -6  -3  -5   16.80    2.90
   6   3   5    9.60    2.90
   7   3   5   -0.90    1.30
  10  -4  -5   30.50    3.00
   9  -4  -5   -0.30    0.70
   8  -4  -5    0.70    0.80
  -8   4   5    0.40    0.70
   7  -4  -5    6.00    1.50
  -7   4   5    5.90    1.60
   6  -4  -5   13.10    2.10
   6  -4  -5   15.50    2.20
  -6   4   5   16.30    2.20
  -6   4   5   17.30    2.60
   5  -4  -5   45.50    3.30
   5  -4  -5   42.40    3.30
  -5   4   5   57.69    3.40
  -5   4   5   36.10    3.80
   4  -4  -5    5.70    1.50
   4  -4  -5   12.40    1.30
   4  -4  -5    8.30    1.10
  -4   4   5    8.50    1.60
  -4   4   5    7.80    1.90
   3  -4  -5   38.00    2.60
   3  -4  -5   38.90    3.90
   3  -4  -5   46.20    3.00
  -3   4   5   46.60    4.70
  -3   4   5   39.30    3.10
  -3   4   5   44.00    2.70
  -3   4   5   36.40    2.90
   2  -4  -5   64.89    4.50
   2  -4  -5   65.39    3.80
   2  -4  -5   64.89    4.00
  -2   4   5   62.79    3.40
  -2   4   5   64.69    3.80
  -2   4   5   62.99    4.70
  -2   4   5   62.99    4.20
   1  -4  -5 1000.80   27.00
   1  -4  -5 1014.40   28.30
   1  -4  -5 1000.40   27.20
  -1   4   5  993.40   26.00
  -1   4   5 1003.70   28.00
  -1   4   5 1009.00   29.00
   0  -4  -5    2.00    1.20
   0  -4  -5    2.50    1.20
   0  -4  -5    1.90    1.10
   0   4   5    1.00    1.10
   0   4   5    3.20    1.10
   0   4   5    1.50    1.30
  -1  -4  -5    5.80    1.70
  -1  -4  -5    6.50    1.80
  -1  -4  -5    7.00    1.70
   1   4   5    6.00    2.00
   1   4   5    6.10    1.30
   1   4   5    5.80    1.80
  -2  -4  -5   18.60    2.80
  -2  -4  -5   25.70    5.20
   2   4   5   26.60    4.10
   2   4   5   21.00    2.40
  -3  -4  -5  122.09    6.10
   3   4   5  105.39    4.70
   3   4   5  106.39    7.10
  -4  -4  -5  326.67   11.80
   4   4   5  305.37    8.90
   4   4   5  314.37   13.80
  -5  -4  -5   -0.70    0.80
   5   4   5    1.70    1.70
  -6  -4  -5   -0.30    1.00
   6   4   5    0.00    1.40
  10  -5  -5    8.60    1.90
   9  -5  -5    2.20    1.10
   8  -5  -5   27.00    3.20
  -8   5   5   20.80    3.00
   7  -5  -5    6.30    1.70
  -7   5   5    1.50    1.10
   6  -5  -5    1.10    1.00
  -6   5   5    0.50    1.00
   5  -5  -5   28.40    3.50
  -5   5   5   23.20    3.40
   4  -5  -5    0.40    0.60
   4  -5  -5    0.70    0.60
   4  -5  -5    0.20    0.50
   4  -5  -5    1.90    1.20
  -4   5   5   -0.50    0.50
  -4   5   5   -0.40    0.80
   3  -5  -5  102.09    4.90
   3  -5  -5   99.49    5.90
  -3   5   5  119.29    6.90
  -3   5   5  100.89    4.80
  -3   5   5  114.99    5.30
  -3   5   5   90.49    5.30
   2  -5  -5  105.89    6.20
   2  -5  -5   95.29    5.20
   2  -5  -5  102.09    5.50
  -2   5   5   98.49    5.90
  -2   5   5  113.79    5.10
  -2   5   5  106.29    6.70
   1  -5  -5   48.40    4.70
   1  -5  -5   51.29    5.00
   1  -5  -5   34.20    4.40
  -1   5   5   44.80    3.10
  -1   5   5   45.20    5.20
  -1   5   5   42.80    4.70
   0  -5  -5  547.45   18.20
   0  -5  -5  524.45   17.10
   0  -5  -5  509.15   16.90
   0   5   5  550.94   18.20
   0   5   5  542.85   19.10
   0   5   5  526.15   15.70
  -1  -5  -5  136.49    7.30
  -1  -5  -5  153.38    7.70
   1   5   5  154.38    8.40
   1   5   5  139.19    8.50
   1   5   5  163.48    6.60
  -2  -5  -5    7.20    2.00
   2   5   5   11.80    3.00
   2   5   5    6.10    1.50
  -3  -5  -5   94.49    5.80
   3   5   5   76.99    7.50
   3   5   5   88.39    4.50
  -4  -5  -5    5.70    2.00
   4   5   5    5.10    2.50
   4   5   5    5.60    1.20
  -5  -5  -5    1.30    1.50
   5   5   5    9.30    3.30
   6   5   5   -1.50    1.80
  10  -6  -5    9.70    2.20
   9  -6  -5    9.70    2.20
   8  -6  -5    6.10    1.80
   7  -6  -5  159.08    7.70
  -7   6   5  150.48    8.00
   6  -6  -5    0.10    1.00
  -6   6   5    1.70    1.40
   5  -6  -5    3.40    0.80
   5  -6  -5    3.70    0.80
   5  -6  -5    2.20    1.40
  -5   6   5    1.20    1.30
   4  -6  -5   50.59    5.20
   4  -6  -5   53.19    3.30
  -4   6   5   52.19    5.70
   3  -6  -5  519.15   16.10
   3  -6  -5  526.25   18.30
  -3   6   5  540.55   15.90
  -3   6   5  556.84   19.40
   2  -6  -5   11.00    2.50
   2  -6  -5   13.00    2.50
   2  -6  -5   13.20    2.50
  -2   6   5   12.60    2.80
  -2   6   5    9.80    1.90
  -2   6   5   12.80    3.10
   1  -6  -5   -0.40    0.80
   1  -6  -5    0.30    1.30
  -1   6   5    0.40    1.30
  -1   6   5    0.60    0.90
  -1   6   5    0.30    1.30
   0  -6  -5    0.50    1.00
   0  -6  -5   -0.60    0.70
   0   6   5    1.00    0.90
   0   6   5   -0.10    1.30
   0   6   5    0.90    1.30
  -1  -6  -5    4.30    1.90
  -1  -6  -5    4.10    1.90
   1   6   5    5.00    2.20
   1   6   5    2.90    1.30
  -2  -6  -5  158.08    8.50
   2   6   5  163.08    9.80
   2   6   5  177.08    7.40
  -3  -6  -5    3.50    1.90
   3   6   5    2.70    2.10
   3   6   5    0.60    0.80
  -4  -6  -5    5.90    2.20
   4   6   5    8.40    1.60
   4   6   5    0.70    2.10
   5   6   5   17.80    4.60
  10  -7  -5   19.10    3.40
   9  -7  -5   23.20    3.60
   8  -7  -5    2.10    1.50
   7  -7  -5   -1.20    0.90
   6  -7  -5    8.30    2.50
  -6   7   5    9.50    2.70
   5  -7  -5   62.89    6.30
   5  -7  -5   73.89    3.60
  -5   7   5   60.39    6.50
   4  -7  -5   98.39    6.90
   4  -7  -5   91.79    4.90
  -4   7   5   96.19    7.10
   3  -7  -5   86.59    6.50
   3  -7  -5   96.59    5.40
  -3   7   5   80.99    4.90
  -3   7   5   83.39    8.10
   2  -7  -5  220.28    9.70
   2  -7  -5  227.88   11.30
  -2   7   5  248.58    9.40
  -2   7   5  242.58   12.40
   1  -7  -5    5.30    1.90
   1  -7  -5    6.60    2.50
  -1   7   5    4.30    1.50
  -1   7   5    2.00    1.80
   0  -7  -5  173.38    9.10
   0  -7  -5  188.58    9.30
   0   7   5  172.38   10.00
   0   7   5  175.28    7.90
  -1  -7  -5   60.89    6.50
   1   7   5   59.59    5.10
   1   7   5   79.69    8.30
  -2  -7  -5   -1.10    1.10
   2   7   5   -1.30    1.60
   2   7   5   -0.10    0.90
  -3  -7  -5    3.40    2.10
   3   7   5    4.70    3.00
   3   7   5    4.50    1.70
  -4  -7  -5    3.00    2.20
   4   7   5    4.00    3.10
   4   7   5    4.30    1.30
  10  -8  -5   -0.80    1.20
   9  -8  -5    9.20    2.70
   8  -8  -5   17.50    3.50
   7  -8  -5   15.80    3.40
   6  -8  -5   24.80    4.30
  -6   8   5   35.90    5.40
   5  -8  -5   11.60    3.30
   5  -8  -5    9.00    1.80
  -5   8   5    6.30    2.80
   4  -8  -5   55.49    6.70
   4  -8  -5   51.19    4.70
  -4   8   5   50.19    6.60
   3  -8  -5   22.60    4.30
   3  -8  -5   26.00    3.60
  -3   8   5   34.60    5.70
   2  -8  -5    1.30    1.60
   2  -8  -5   -0.90    1.00
  -2   8   5   -0.20    1.60
  -2   8   5    0.30    1.00
   1  -8  -5   74.39    7.00
  -1   8   5   60.89    5.50
   0  -8  -5   14.40    3.30
   0   8   5   10.60    2.40
   1   8   5    3.50    1.70
   2   8   5    0.90    1.10
   3   8   5    1.90    3.00
   3   8   5    0.70    1.20
   9  -9  -5    1.20    1.60
   8  -9  -5   24.10    4.40
   7  -9  -5   18.40    4.00
   6  -9  -5   46.20    6.20
   6  -9  -5   46.90    2.50
   5  -9  -5   76.59    4.80
   5  -9  -5   80.89    8.40
  -5   9   5   68.59    8.10
   4  -9  -5   17.40    4.20
   4  -9  -5    7.90    2.00
  -4   9   5   11.30    3.60
   3  -9  -5    8.00    2.50
   3  -9  -5   13.20    3.50
   2  -9  -5    4.30    2.00
  -2   9   5    5.30    2.20
   1  -9  -5   22.30    4.00
  -1   9   5   23.50    3.60
   0  -9  -5   -0.50    1.60
   0   9   5    0.80    1.30
   1   9   5   11.20    2.70
   8 -10  -5    1.50    2.20
   7 -10  -5    3.20    2.40
   6 -10  -5    1.40    1.00
   6 -10  -5   -0.70    1.70
   5 -10  -5    9.50    3.40
   5 -10  -5    9.70    2.30
   4 -10  -5    1.30    1.90
   4 -10  -5   -0.20    1.20
   3 -10  -5   -0.40    1.20
   2 -10  -5    8.10    2.70
  -2  10   5    7.90    2.40
   1 -10  -5    4.20    2.30
  -1  10   5    4.10    1.90
   0 -10  -5    2.10    2.00
   0  10   5    2.60    1.60
   6 -11  -5    0.80    1.10
   6 -11  -5    2.60    2.50
   5 -11  -5    1.40    2.30
   5 -11  -5    1.80    1.50
   4 -11  -5    1.80    1.60
   3 -11  -5    0.20    1.40
  -1  11  -6   51.89    6.20
   1 -11   6   58.09    6.90
   2 -11   6    9.30    2.70
   3 -11   6    1.50    1.60
   4 -11   6   12.30    2.70
   4 -11   6    9.00    3.40
   5 -11   6   72.59    4.20
   5 -11   6   78.09    9.30
   1  10  -6   11.80    3.10
  -1 -10   6   12.20    3.80
   0  10  -6    1.10    1.60
   0 -10   6    2.40    2.10
  -1  10  -6   18.80    3.70
   1 -10   6    8.30    2.80
   2 -10   6   -0.80    1.20
   3 -10   6    0.10    1.80
   3 -10   6   -1.10    1.00
   4 -10   6   22.90    4.90
   4 -10   6   23.10    3.20
   5 -10   6    4.30    2.50
   5 -10   6    3.30    1.10
   6 -10   6    9.70    3.60
   7 -10   6    5.60    2.80
   3   9  -6   10.90    2.80
   2   9  -6    3.50    1.80
   1   9  -6   13.30    3.00
  -1  -9   6   18.40    3.90
   0   9  -6    8.30    2.50
   0  -9   6    6.90    2.60
  -1   9  -6    9.50    2.60
   1  -9   6   12.70    2.90
   2  -9   6   43.10    6.20
   2  -9   6   31.30    4.10
   3  -9   6   85.09    5.60
   3  -9   6   81.69    8.50
   4  -9   6   39.80    6.00
   4  -9   6   39.40    4.00
   5  -9   6    1.00    0.60
   5  -9   6    2.10    1.80
   6  -9   6    8.70    2.90
   7  -9   6   -0.90    1.40
   8  -9   6    4.60    2.40
   4   8  -6    4.70    1.80
   4   8  -6    5.30    3.10
   3   8  -6    2.10    2.30
   3   8  -6    0.00    1.10
   2   8  -6    5.40    2.00
   1   8  -6   21.70    3.40
  -1  -8   6   30.40    4.70
   0   8  -6   41.70    4.60
   0  -8   6   38.50    5.00
  -1   8  -6   10.80    2.40
   1  -8   6   38.20    6.10
   1  -8   6   14.80    3.00
   2  -8   6    2.80    1.80
   2  -8   6    0.40    1.00
   3  -8   6   30.60    3.70
   3  -8   6   26.30    4.40
   4  -8   6    0.20    0.80
   4  -8   6    0.00    1.40
   5  -8   6    5.20    2.10
   6  -8   6    0.60    1.50
   7  -8   6    9.90    2.90
   8  -8   6    7.20    2.50
   5   7  -6   26.70    3.10
   5   7  -6   34.60    6.30
   4   7  -6   11.00    2.30
   4   7  -6   11.10    3.60
   3   7  -6   -0.10    1.70
   3   7  -6    0.00    0.90
   2   7  -6    1.70    1.30
   2   7  -6    2.40    1.90
  -2  -7   6    2.20    2.00
   1   7  -6   13.50    2.50
   1   7  -6   10.90    2.90
  -1  -7   6   16.90    3.20
   0   7  -6   85.39    5.30
   0  -7   6   88.79    6.80
   0  -7   6   84.79    5.80
  -1   7  -6   62.19    4.40
   1  -7   6   60.09    6.60
   1  -7   6   55.39    5.30
  -2   7  -6   51.39    4.50
   2  -7   6   37.20    4.00
   2  -7   6   53.89    6.20
   3  -7   6    0.80    0.90
   3  -7   6   -0.50    1.10
   4  -7   6  148.09    5.60
   4  -7   6  150.68    8.70
   5  -7   6    6.60    2.30
   6  -7   6   12.50    2.80
   7  -7   6   28.60    4.20
   8  -7   6   18.20    3.50
   9  -7   6   35.50    4.60
   6   6  -6    1.90    2.30
   5   6  -6    1.50    1.80
   5   6  -6   -0.40    0.70
   4   6  -6   11.20    2.20
   4   6  -6    9.10    3.10
   3   6  -6    9.30    2.80
   3   6  -6    8.60    2.00
   2   6  -6    0.40    0.90
   2   6  -6    4.70    2.00
  -2  -6   6    5.10    2.00
   1   6  -6    6.00    1.80
   1   6  -6    3.80    1.90
  -1  -6   6    2.30    1.50
   0   6  -6  213.88    8.80
   0   6  -6  214.68   10.30
   0   6  -6  240.08   11.90
   0  -6   6  200.98   10.20
   0  -6   6  231.18    9.50
  -1   6  -6   12.70    2.20
  -1   6  -6    5.90    1.90
  -1   6  -6    7.30    2.50
   1  -6   6   10.80    2.20
   1  -6   6   12.10    2.80
  -2   6  -6   17.10    3.30
  -2   6  -6   23.40    3.00
   2  -6   6   18.60    2.70
   2  -6   6   21.30    3.60
   3  -6   6   10.50    1.80
   3  -6   6   10.00    2.50
   4  -6   6   26.10    1.50
   4  -6   6   25.70    3.90
   4  -6   6   23.70    3.60
   4  -6   6   30.00    1.70
   5  -6   6  134.99    7.50
   5  -6   6  123.69    7.20
   6  -6   6   15.00    2.80
  -7   6  -6    6.60    2.00
   7  -6   6   10.30    2.50
  -8   6  -6   74.39    5.10
   8  -6   6   58.89    5.60
   9  -6   6   46.60    4.90
   7   5  -6    7.30    3.20
   6   5  -6    1.30    1.90
   5   5  -6    8.60    2.90
   5   5  -6   13.80    1.90
   4   5  -6   44.40    3.90
   4   5  -6   35.70    5.20
   3   5  -6   10.80    2.20
   3   5  -6   11.20    2.90
   2   5  -6    7.30    1.70
   2   5  -6    5.60    1.90
  -2  -5   6    7.00    2.10
   1   5  -6  116.99    5.70
   1   5  -6  117.69    7.00
  -1  -5   6  110.99    6.80
  -1  -5   6  113.99    6.20
   0   5  -6   45.70    4.10
   0   5  -6   51.09    5.20
   0   5  -6   47.90    5.10
   0  -5   6   54.59    5.60
   0  -5   6   43.20    4.30
  -1   5  -6  109.59    6.30
  -1   5  -6  104.99    5.20
  -1   5  -6  107.89    6.20
   1  -5   6  112.09    6.50
   1  -5   6  111.69    5.50
  -2   5  -6  232.08    9.60
  -2   5  -6  259.17   10.20
  -2   5  -6  239.68    8.60
   2  -5   6  258.27    8.80
   2  -5   6  240.78   10.30
   2  -5   6  246.08   10.40
  -3   5  -6    1.30    1.10
   3  -5   6    0.70    0.70
   3  -5   6    1.10    0.50
   3  -5   6   -0.30    0.90
   4  -5   6   44.90    4.50
  -5   5  -6  160.88    7.60
   5  -5   6  174.08    8.10
  -6   5  -6    3.30    1.30
   6  -5   6    3.10    1.40
  -7   5  -6   77.39    4.80
   7  -5   6   72.69    5.00
  -8   5  -6   10.90    2.20
   8  -5   6    8.40    2.20
  -9   5  -6   33.50    3.90
   9  -5   6   33.90    4.00
   7   4  -6   14.30    3.70
   6   4  -6    0.70    1.70
   5   4  -6   20.60    3.80
   5   4  -6   24.10    2.20
   4   4  -6   12.90    2.00
   4   4  -6   12.80    2.80
   3   4  -6    3.80    1.20
   3   4  -6    2.60    1.50
  -3  -4   6    4.00    1.80
   2   4  -6  124.79    5.60
   2   4  -6  117.99    6.80
  -2  -4   6  137.59    6.50
  -2  -4   6  107.49    6.40
   1   4  -6   23.10    3.20
   1   4  -6   25.00    3.50
   1   4  -6   25.90    2.80
  -1  -4   6   24.80    3.00
  -1  -4   6   20.10    3.00
   0   4  -6    5.50    1.70
   0   4  -6    6.90    1.80
   0   4  -6    6.00    1.40
   0  -4   6    4.70    1.40
   0  -4   6    6.80    1.90
  -1   4  -6   15.60    2.60
  -1   4  -6   11.90    2.10
  -1   4  -6   10.90    1.80
   1  -4   6   11.80    2.40
   1  -4   6    9.60    2.10
   1  -4   6   11.70    1.80
  -2   4  -6   17.30    2.70
  -2   4  -6   19.10    2.50
  -2   4  -6   17.80    2.10
   2  -4   6   18.50    2.80
   2  -4   6   18.10    2.00
  -3   4  -6  124.89    6.10
  -3   4  -6  129.99    6.20
   3  -4   6  123.99    4.30
   3  -4   6  110.49    5.90
   3  -4   6  117.09    4.00
   3  -4   6  117.89    6.20
  -4   4  -6   32.40    3.50
  -4   4  -6   28.50    3.30
   4  -4   6   31.20    3.80
   4  -4   6   32.30    3.70
  -5   4  -6  280.47   10.00
   5  -4   6  271.37   10.30
  -6   4  -6   50.29    3.60
   6  -4   6   56.09    4.10
  -7   4  -6    1.80    1.10
   7  -4   6    2.20    1.30
  -8   4  -6   -0.30    0.70
   8  -4   6   -1.50    0.80
  -9   4  -6    6.30    1.70
   9  -4   6    3.80    1.60
   8   3  -6    2.40    1.90
   7   3  -6    5.90    2.40
   6   3  -6    0.10    1.20
   5   3  -6   13.40    0.90
   5   3  -6   19.50    3.40
   4   3  -6   49.30    3.00
   4   3  -6   49.20    5.10
   3   3  -6  163.08    7.90
   3   3  -6  154.48    6.20
  -3  -3   6  164.58    7.10
   2   3  -6   23.50    2.70
   2   3  -6   19.10    2.90
   2   3  -6   26.20    3.70
  -2  -3   6   25.50    3.20
  -2  -3   6   23.20    3.00
  -2  -3   6   21.50    2.80
   1   3  -6   45.60    2.90
   1   3  -6   41.80    4.10
   1   3  -6   43.30    4.10
  -1  -3   6   41.70    3.90
  -1  -3   6   46.60    3.20
  -1  -3   6   40.80    4.00
   0   3  -6   57.19    3.90
   0   3  -6   63.99    3.40
   0   3  -6   58.69    3.90
   0  -3   6   55.89    4.00
   0  -3   6   59.99    3.90
   0  -3   6   63.19    3.60
  -1   3  -6  342.27   10.30
  -1   3  -6  341.77   11.30
  -1   3  -6  346.67   11.60
   1  -3   6  335.87   11.70
   1  -3   6  336.87   10.40
   1  -3   6  334.17   11.10
  -2   3  -6    1.20    0.90
  -2   3  -6    0.50    0.70
   2  -3   6    0.00    0.70
   2  -3   6    0.20    0.50
  -3   3  -6    2.70    1.10
  -3   3  -6    0.30    0.70
   3  -3   6    2.40    1.10
   3  -3   6    2.40    0.50
   3  -3   6    2.60    1.00
   3  -3   6    2.70    0.50
  -4   3  -6   33.00    3.40
  -4   3  -6   24.90    2.80
   4  -3   6   28.40    3.00
   4  -3   6   31.60    3.40
  -5   3  -6    0.10    0.70
  -5   3  -6    0.80    0.80
   5  -3   6    0.80    0.90
  -6   3  -6    2.40    1.00
   6  -3   6    1.90    1.00
  -7   3  -6  123.69    5.70
   7  -3   6  123.99    6.30
  -8   3  -6   37.80    3.60
   8  -3   6   37.30    4.00
  -9   3  -6   52.09    5.70
   9  -3   6   52.39    4.90
   9   2  -6    2.00    1.70
   8   2  -6    0.70    1.30
   7   2  -6   12.90    2.90
   6   2  -6   13.40    2.70
   5   2  -6    2.50    1.40
   4   2  -6    3.30    1.40
   4   2  -6    5.80    1.10
   4   2  -6    6.00    1.10
  -4  -2   6    3.30    1.30
   3   2  -6  107.99    5.80
   3   2  -6  103.29    4.50
  -3  -2   6  106.79    5.10
  -3  -2   6  108.39    5.60
  -3  -2   6  127.59    6.50
   2   2  -6   -0.50    0.50
   2   2  -6    1.20    0.70
   2   2  -6    1.50    1.10
  -2  -2   6   -0.10    0.70
  -2  -2   6    0.90    0.80
  -2  -2   6    1.90    1.00
   1   2  -6    4.40    1.30
   1   2  -6    5.80    1.20
   1   2  -6    9.60    1.90
  -1  -2   6    6.30    1.60
  -1  -2   6    3.60    1.10
  -1  -2   6    6.80    1.40
  -1  -2   6    5.90    1.60
   0   2  -6  446.76   13.80
   0   2  -6  440.16   13.90
   0   2  -6  444.56   13.70
   0   2  -6  444.86   12.70
   0  -2   6  467.45   13.80
   0  -2   6  453.75   12.90
   0  -2   6  440.46   13.90
  -1   2  -6  526.95   14.00
  -1   2  -6  502.45   15.00
  -1   2  -6  498.35   14.80
  -1   2  -6  513.35   15.30
   1  -2   6  497.15   15.20
   1  -2   6  488.95   14.70
   1  -2   6  508.45   13.80
  -2   2  -6    0.80    0.70
  -2   2  -6    2.10    1.10
   2  -2   6    0.60    0.70
   2  -2   6    2.50    1.00
   2  -2   6    1.50    0.60
   2  -2   6    1.10    0.90
   2  -2   6    0.50    0.40
  -3   2  -6  112.79    5.50
  -3   2  -6  118.89    5.20
   3  -2   6  114.09    4.70
   3  -2   6  113.69    5.50
   3  -2   6  112.69    5.40
  -4   2  -6   70.79    4.30
  -4   2  -6   65.49    3.70
   4  -2   6   69.09    4.10
   4  -2   6   74.19    4.30
  -5   2  -6   35.30    2.70
  -5   2  -6   33.20    3.50
   5  -2   6   30.00    3.30
  -6   2  -6    0.50    0.60
   6  -2   6   -0.40    0.80
  -7   2  -6    0.70    0.80
   7  -2   6    0.60    1.00
  -8   2  -6    6.50    1.70
   8  -2   6    5.50    1.80
   9  -2   6    0.00    1.20
   9   1  -6   -0.50    1.00
   8   1  -6    9.40    2.60
   7   1  -6   52.09    5.10
   6   1  -6   61.89    4.40
  -6  -1   6   46.50    4.40
   5   1  -6    0.20    0.90
  -5  -1   6    2.50    1.20
   4   1  -6  160.08    4.90
   4   1  -6  170.58    7.30
   4   1  -6  159.68    4.90
  -4  -1   6  156.18    6.90
   3   1  -6  354.76   10.10
   3   1  -6  346.57   11.70
   3   1  -6  355.16   10.20
   3   1  -6  355.56   11.60
  -3  -1   6  350.46   11.70
   2   1  -6   37.60    2.50
   2   1  -6   40.40    3.00
   2   1  -6   39.20    3.10
  -2  -1   6   41.20    2.60
  -2  -1   6   34.90    3.40
  -2  -1   6   46.40    3.20
  -2  -1   6   39.80    2.90
   1   1  -6   88.69    4.60
   1   1  -6   86.89    4.60
   1   1  -6   83.39    4.40
   1   1  -6   91.69    3.90
  -1  -1   6   86.89    4.60
  -1  -1   6   88.99    4.00
  -1  -1   6   89.39    4.50
  -1  -1   6   81.89    4.40
   0   1  -6   29.20    3.00
   0   1  -6   31.40    3.10
   0   1  -6   29.60    3.10
   0   1  -6   30.80    2.10
   0  -1   6   22.90    2.60
   0  -1   6   27.40    2.90
   0  -1   6   30.50    2.10
  -1   1  -6   26.70    2.30
  -1   1  -6   21.40    2.40
  -1   1  -6   29.90    3.10
  -1   1  -6   28.60    2.80
   1  -1   6   23.90    2.60
   1  -1   6   22.70    2.00
   1  -1   6   22.60    2.60
  -2   1  -6  334.27   10.60
  -2   1  -6  312.17   11.00
   2  -1   6  336.87    9.10
   2  -1   6  321.47   10.40
   2  -1   6  328.97    9.10
   2  -1   6  337.67   10.90
   2  -1   6  346.07   11.10
  -3   1  -6   19.60    2.70
  -3   1  -6   22.50    2.50
   3  -1   6   16.80    2.30
   3  -1   6   18.80    2.50
   3  -1   6   24.10    2.40
  -4   1  -6    6.10    1.40
  -4   1  -6    9.50    2.00
   4  -1   6    8.40    1.80
   4  -1   6    6.50    1.10
   4  -1   6    4.80    1.40
  -5   1  -6  255.77    9.10
   5  -1   6  280.07   10.10
  -6   1  -6   10.10    1.90
   6  -1   6    9.40    2.00
  -7   1  -6   74.29    4.50
   7  -1   6   64.19    4.70
  -8   1  -6   12.80    2.30
   8  -1   6   11.20    2.50
   9  -1   6    0.90    1.40
  10   0  -6    3.40    1.70
   9   0  -6    8.20    2.30
   8   0  -6   36.40    4.10
   7   0  -6   45.20    4.40
  -7   0   6   40.50    3.90
   6   0  -6   59.59    4.20
  -6   0   6   69.99    4.30
   5   0  -6   47.70    3.50
   5   0  -6   52.09    3.50
  -5   0   6   45.10    3.40
   4   0  -6   63.59    3.90
   4   0  -6   59.59    3.70
  -4   0   6   58.99    3.80
   3   0  -6   26.60    2.80
   3   0  -6   27.40    1.80
   3   0  -6   32.40    3.20
   3   0  -6   31.50    3.10
   3   0  -6   30.60    2.00
  -3   0   6   28.90    3.00
  -3   0   6   27.90    2.80
   2   0  -6 1254.77   31.70
   2   0  -6 1279.07   33.00
   2   0  -6 1298.27   33.00
  -2   0   6 1324.87   32.70
  -2   0   6 1293.47   32.70
  -2   0   6 1276.77   33.20
  -2   0   6 1251.77   31.70
   1   0  -6 1324.37   32.70
   1   0  -6 1314.57   34.00
   1   0  -6 1352.06   33.80
   1   0  -6 1283.67   33.30
  -1   0   6 1313.17   34.00
  -1   0   6 1325.37   33.70
  -1   0   6 1345.67   33.50
  -1   0   6 1301.07   32.50
   0   0  -6  101.89    4.90
   0   0  -6  109.29    4.50
   0   0  -6  102.99    4.80
   0   0  -6  112.59    5.30
   0   0   6  100.39    5.00
   0   0   6  108.79    4.30
   0   0   6  111.19    5.20
  -1   0  -6    0.50    0.70
  -1   0  -6    0.70    0.80
  -1   0  -6    0.30    0.70
  -1   0  -6    0.30    0.60
   1   0   6    0.10    0.70
   1   0   6   -0.70    0.30
   1   0   6   -0.60    0.70
  -2   0  -6   27.30    3.20
  -2   0  -6   22.80    2.60
   2   0   6   22.20    2.50
   2   0   6   25.80    1.70
   2   0   6   25.30    1.60
   2   0   6   23.70    2.80
   2   0   6   16.50    2.30
  -3   0  -6  170.38    7.60
  -3   0  -6  161.78    6.60
   3   0   6  172.08    6.60
   3   0   6  166.88    7.10
   3   0   6  167.68    4.50
   3   0   6  160.38    7.00
   3   0   6  171.38    4.50
  -4   0  -6  256.17    9.10
  -4   0  -6  272.87   10.40
   4   0   6  261.37    8.40
   4   0   6  248.28    9.70
  -5   0  -6   19.20    2.60
   5   0   6   20.70    3.00
  -6   0  -6  121.69    6.00
   6   0   6  123.19    6.70
  -7   0  -6   32.70    3.70
   7   0   6   33.00    4.20
  -8   0  -6   18.80    3.50
   8   0   6   16.50    3.20
  10  -1  -6   -0.20    1.10
   9  -1  -6   45.80    4.50
   8  -1  -6  106.29    5.80
   7  -1  -6    2.50    1.20
  -7   1   6    2.30    1.20
   6  -1  -6   84.49    4.60
   6  -1  -6   77.99    4.30
  -6   1   6   82.89    4.60
   5  -1  -6   46.50    3.20
   5  -1  -6   45.10    3.20
  -5   1   6   49.80    3.20
  -5   1   6   47.00    3.40
   4  -1  -6    0.10    0.60
   4  -1  -6    0.00    0.70
  -4   1   6    1.00    0.70
  -4   1   6    1.50    0.90
   3  -1  -6  220.18    8.20
   3  -1  -6  226.58    8.10
   3  -1  -6  223.18    6.90
   3  -1  -6  217.48    8.00
   3  -1  -6  230.98    6.80
  -3   1   6  219.48    7.80
  -3   1   6  216.18    8.30
   2  -1  -6  630.64   17.30
   2  -1  -6  665.33   18.60
   2  -1  -6  667.93   17.90
   2  -1  -6  658.63   18.60
  -2   1   6  667.93   17.20
  -2   1   6  623.04   18.00
  -2   1   6  628.84   18.70
  -2   1   6  668.33   18.10
   1  -1  -6  115.19    5.50
   1  -1  -6  123.19    5.80
   1  -1  -6  122.89    5.00
   1  -1  -6  118.69    5.30
  -1   1   6  126.79    5.60
  -1   1   6  122.19    5.80
  -1   1   6  116.19    4.60
  -1   1   6  124.69    5.20
   0  -1  -6  511.15   15.00
   0  -1  -6  511.65   14.50
   0  -1  -6  521.25   15.40
   0  -1  -6  529.45   15.90
   0   1   6  499.05   13.90
   0   1   6  507.15   15.40
   0   1   6  505.15   15.60
  -1  -1  -6 1232.88   31.40
  -1  -1  -6 1230.98   32.50
  -1  -1  -6 1225.98   31.70
  -1  -1  -6 1233.58   30.90
   1   1   6 1188.28   29.90
   1   1   6 1181.38   31.90
   1   1   6 1194.28   31.80
  -2  -1  -6   38.60    4.10
  -2  -1  -6   38.50    3.00
   2   1   6   42.80    2.30
   2   1   6   43.90    3.30
   2   1   6   49.30    3.60
   2   1   6   42.70    2.50
  -3  -1  -6  275.37   10.00
  -3  -1  -6  277.57   11.20
   3   1   6  305.17   11.00
   3   1   6  297.37   10.30
   3   1   6  286.67    7.90
   3   1   6  302.77    8.10
  -4  -1  -6    6.10    1.50
   4   1   6    5.50    1.50
   4   1   6    6.40    2.00
  -5  -1  -6    1.90    1.10
   5   1   6    1.80    1.20
  -6  -1  -6   41.50    4.30
   6   1   6   38.10    4.60
  -7  -1  -6   55.99    4.50
   7   1   6   51.79    5.80
   8   1   6   20.30    3.90
  10  -2  -6    0.50    1.00
   9  -2  -6   24.90    3.20
   8  -2  -6    3.80    1.30
  -8   2   6    4.40    1.40
   7  -2  -6   34.50    3.40
  -7   2   6   35.50    3.40
   6  -2  -6   43.00    3.20
   6  -2  -6   40.80    3.00
  -6   2   6   33.10    3.40
  -6   2   6   32.80    2.60
   5  -2  -6    6.90    1.50
   5  -2  -6   10.90    1.90
  -5   2   6   12.60    2.10
  -5   2   6   11.00    1.80
   4  -2  -6    7.30    0.60
   4  -2  -6    8.80    1.70
   4  -2  -6    5.80    0.50
   4  -2  -6    6.00    1.40
  -4   2   6    8.30    1.60
  -4   2   6    7.90    1.80
   3  -2  -6   52.19    3.50
   3  -2  -6   50.49    3.40
   3  -2  -6   53.69    3.50
   3  -2  -6   50.69    2.70
   3  -2  -6   49.80    2.90
  -3   2   6   48.90    3.60
  -3   2   6   39.20    2.90
   2  -2  -6  114.29    5.50
   2  -2  -6  113.39    4.80
   2  -2  -6  110.89    5.60
   2  -2  -6  120.49    5.20
  -2   2   6  116.49    4.70
  -2   2   6  117.09    5.30
  -2   2   6  109.49    5.10
  -2   2   6  112.29    5.80
   1  -2  -6  476.25   14.60
   1  -2  -6  483.95   15.10
   1  -2  -6  481.45   14.20
   1  -2  -6  513.85   15.70
  -1   2   6  502.85   15.70
  -1   2   6  497.25   13.70
   0  -2  -6  154.68    6.80
   0  -2  -6  144.29    6.40
   0  -2  -6  158.08    7.30
   0  -2  -6  157.28    6.30
   0   2   6  161.88    6.90
   0   2   6  151.98    7.20
   0   2   6  158.18    5.70
  -1  -2  -6   21.50    3.10
  -1  -2  -6   22.50    2.80
  -1  -2  -6   19.10    2.70
  -1  -2  -6   14.10    2.10
   1   2   6   13.70    1.80
   1   2   6   16.80    2.70
   1   2   6   20.00    2.90
  -2  -2  -6  596.04   18.80
  -2  -2  -6  620.84   19.50
  -2  -2  -6  610.64   17.70
  -2  -2  -6  586.14   17.80
   2   2   6  608.34   18.80
   2   2   6  604.34   16.10
   2   2   6  599.64   18.60
  -3  -2  -6   54.19    3.90
  -3  -2  -6   48.00    5.20
   3   2   6   50.99    2.50
   3   2   6   55.89    2.80
   3   2   6   54.39    5.10
   3   2   6   57.39    4.20
  -4  -2  -6  293.27   10.90
   4   2   6  288.07   11.80
  -5  -2  -6   72.49    4.90
   5   2   6   83.99    6.00
  -6  -2  -6   59.89    4.70
   6   2   6   61.59    6.40
  -7  -2  -6    7.50    2.40
   7   2   6    8.10    2.70
  10  -3  -6   66.29    4.30
   9  -3  -6   41.70    3.90
   8  -3  -6    3.70    1.40
  -8   3   6    5.90    1.60
   7  -3  -6   78.69    4.50
  -7   3   6   71.09    4.40
   6  -3  -6   23.10    2.90
   6  -3  -6   22.20    2.80
  -6   3   6   23.70    2.70
  -6   3   6   20.70    2.80
   5  -3  -6  529.25   16.00
   5  -3  -6  544.35   16.20
  -5   3   6  526.45   16.50
  -5   3   6  535.65   15.60
   4  -3  -6  108.89    5.40
   4  -3  -6   95.49    3.50
   4  -3  -6  102.79    3.50
  -4   3   6   94.79    5.40
  -4   3   6   98.89    4.90
   3  -3  -6  175.98    6.70
   3  -3  -6  166.98    7.40
   3  -3  -6  180.08    6.40
  -3   3   6  185.98    8.10
  -3   3   6  171.38    7.00
  -3   3   6  177.28    7.10
  -3   3   6  183.48    6.50
   2  -3  -6  267.07   10.40
   2  -3  -6  277.47    9.70
   2  -3  -6  281.77    9.40
   2  -3  -6  280.67   10.40
  -2   3   6  286.37    9.00
  -2   3   6  292.97   10.20
  -2   3   6  286.27   10.90
  -2   3   6  280.27    9.70
   1  -3  -6  386.86   12.70
   1  -3  -6  391.96   13.40
   1  -3  -6  381.06   12.30
   1  -3  -6  406.56   13.80
  -1   3   6  397.56   11.70
  -1   3   6  375.66   13.70
  -1   3   6  403.66   13.20
   0  -3  -6   82.99    5.10
   0  -3  -6   95.29    5.80
   0  -3  -6   88.49    4.70
   0  -3  -6   93.09    5.00
   0   3   6   78.79    5.30
   0   3   6   81.29    5.10
   0   3   6   81.29    4.00
  -1  -3  -6   15.60    2.50
  -1  -3  -6   16.30    2.80
  -1  -3  -6   24.30    3.10
   1   3   6   17.10    3.00
   1   3   6   18.40    2.10
   1   3   6   19.80    3.10
  -2  -3  -6   36.50    4.00
  -2  -3  -6   45.60    4.50
   2   3   6   40.40    4.70
   2   3   6   40.80    2.60
  -3  -3  -6    0.90    1.00
   3   3   6    2.80    1.40
   3   3   6    1.00    0.60
  -4  -3  -6   82.09    5.40
   4   3   6   86.79    2.90
   4   3   6   97.89    6.60
   4   3   6   81.99    2.80
  -5  -3  -6    4.70    1.80
   5   3   6    4.70    2.00
  -6  -3  -6    3.90    1.90
   6   3   6    6.30    2.50
   7   3   6   -1.20    1.60
  10  -4  -6   14.80    2.40
   9  -4  -6   34.20    3.70
   8  -4  -6   47.60    3.60
  -8   4   6   51.69    3.80
   7  -4  -6    1.00    0.90
  -7   4   6    2.40    1.20
   6  -4  -6    7.30    1.80
  -6   4   6    8.70    1.90
   5  -4  -6  160.38    7.30
   5  -4  -6  158.08    7.20
  -5   4   6  155.88    7.60
  -5   4   6  156.08    6.70
   4  -4  -6   51.49    4.70
   4  -4  -6   49.20    2.90
   4  -4  -6   53.49    4.00
   4  -4  -6   52.99    2.70
   4  -4  -6   49.30    2.60
  -4   4   6   42.80    3.30
  -4   4   6   54.89    5.20
   3  -4  -6  187.58    7.50
   3  -4  -6  185.08    7.10
   3  -4  -6  197.08    8.50
  -3   4   6  198.58    9.00
  -3   4   6  191.78    8.00
  -3   4   6  195.98    7.80
  -3   4   6  193.88    7.10
   2  -4  -6    4.20    1.40
   2  -4  -6    7.90    1.90
   2  -4  -6    4.80    1.50
  -2   4   6    8.30    2.30
  -2   4   6    4.00    1.50
  -2   4   6    7.80    1.50
   1  -4  -6    2.30    1.10
   1  -4  -6    3.30    1.50
   1  -4  -6    4.40    1.40
  -1   4   6    3.40    1.60
  -1   4   6    0.70    1.00
  -1   4   6    3.10    1.10
   0  -4  -6  169.18    7.60
   0  -4  -6  150.18    7.10
   0  -4  -6  160.88    7.90
   0   4   6  151.98    7.80
   0   4   6  160.18    6.40
   0   4   6  144.69    8.10
  -1  -4  -6    6.00    1.80
  -1  -4  -6    3.30    1.50
   1   4   6    5.20    2.00
   1   4   6    6.00    1.50
   1   4   6    5.10    1.90
  -2  -4  -6   61.19    4.60
   2   4   6   66.19    6.40
   2   4   6   71.49    3.90
  -3  -4  -6    6.10    2.00
   3   4   6    7.10    1.40
   3   4   6    9.30    2.70
  -4  -4  -6    0.10    0.90
   4   4   6    3.40    1.80
   4   4   6   -0.40    0.50
  -5  -4  -6    1.40    1.40
   5   4   6    2.10    1.80
   6   4   6    0.10    1.70
  10  -5  -6    4.40    1.60
   9  -5  -6   11.60    2.30
   8  -5  -6    4.10    1.50
   7  -5  -6  150.18    7.40
  -7   5   6  155.48    7.80
   6  -5  -6    6.00    1.80
  -6   5   6    5.00    1.80
   5  -5  -6   98.99    3.00
   5  -5  -6  105.19    3.00
   5  -5  -6  104.29    6.10
  -5   5   6   98.59    6.30
   4  -5  -6   70.79    5.10
   4  -5  -6   66.89    3.50
   4  -5  -6   70.39    4.00
  -4   5   6   60.29    5.80
   3  -5  -6   -0.10    1.00
   3  -5  -6    0.00    0.60
   3  -5  -6   -0.70    0.50
  -3   5   6   -0.40    0.90
  -3   5   6   -0.10    0.60
  -3   5   6   -0.40    0.80
   2  -5  -6  110.49    5.70
   2  -5  -6  113.59    6.00
   2  -5  -6  110.39    6.70
  -2   5   6  105.89    6.30
  -2   5   6  110.39    7.10
  -2   5   6  107.79    5.30
   1  -5  -6   42.00    4.50
   1  -5  -6   39.70    4.40
   1  -5  -6   36.60    4.50
  -1   5   6   34.80    4.70
  -1   5   6   32.10    4.30
  -1   5   6   42.20    3.80
   0  -5  -6   68.19    5.90
   0  -5  -6   80.89    5.80
   0  -5  -6   71.59    5.00
   0   5   6   69.69    6.80
   0   5   6   63.99    6.10
   0   5   6   67.49    4.10
  -1  -5  -6   89.09    5.80
  -1  -5  -6   82.09    5.60
   1   5   6   84.69    4.70
   1   5   6   86.79    6.30
  -2  -5  -6   26.50    3.80
   2   5   6   21.50    2.80
   2   5   6   21.50    3.80
  -3  -5  -6   -0.30    1.20
   3   5   6    1.30    1.60
   3   5   6    1.20    0.90
  -4  -5  -6    1.60    1.50
   4   5   6    3.00    2.00
   4   5   6    1.20    0.80
  -5  -5  -6   15.80    3.70
   5   5   6   14.50    3.80
  10  -6  -6    1.40    1.30
   9  -6  -6   -1.10    0.80
   8  -6  -6    8.40    2.10
   7  -6  -6   33.60    4.30
  -7   6   6   33.80    4.40
   6  -6  -6   32.10    4.20
  -6   6   6   31.90    4.50
   5  -6  -6   34.60    4.40
   5  -6  -6   47.40    2.80
   5  -6  -6   45.10    2.60
  -5   6   6   42.30    5.20
   4  -6  -6   87.59    4.60
   4  -6  -6   96.39    6.40
  -4   6   6   91.79    6.70
   3  -6  -6   69.89    6.50
   3  -6  -6   78.69    4.70
  -3   6   6   70.39    4.30
  -3   6   6   63.49    6.80
   2  -6  -6   17.80    3.00
   2  -6  -6   19.60    3.10
   2  -6  -6   25.80    4.30
  -2   6   6   21.80    2.90
  -2   6   6   26.50    4.40
   1  -6  -6   25.00    3.60
   1  -6  -6   33.40    4.20
   1  -6  -6   26.00    4.30
  -1   6   6   44.40    5.80
  -1   6   6   35.80    3.70
   0  -6  -6   98.49    6.30
   0  -6  -6  103.69    6.60
   0   6   6   99.19    7.00
   0   6   6   97.59    5.40
  -1  -6  -6    0.50    1.10
  -1  -6  -6    0.80    1.30
   1   6   6    0.40    0.80
   1   6   6    3.20    1.90
  -2  -6  -6   15.60    3.40
   2   6   6   12.00    2.30
   2   6   6   12.60    3.50
  -3  -6  -6   20.20    3.80
   3   6   6   25.50    3.00
   3   6   6   25.30    4.80
  -4  -6  -6    0.40    1.60
   4   6   6    1.20    0.90
   4   6   6    0.40    1.90
   5   6   6    3.60    2.50
  10  -7  -6   17.30    3.30
   9  -7  -6   32.70    4.40
   8  -7  -6   32.30    4.40
   7  -7  -6   15.30    3.20
   6  -7  -6   84.59    6.20
  -6   7   6   88.49    8.00
   5  -7  -6   29.90    2.90
   5  -7  -6   26.90    4.10
  -5   7   6   23.30    4.10
   4  -7  -6   50.89    5.80
   4  -7  -6   44.60    4.10
  -4   7   6   39.90    5.50
   3  -7  -6    0.30    0.90
   3  -7  -6   -1.60    0.90
  -3   7   6   -0.50    0.80
  -3   7   6   -0.60    1.10
   2  -7  -6  195.38    9.00
   2  -7  -6  178.78   10.10
  -2   7   6  192.98    8.20
  -2   7   6  186.48   11.00
   1  -7  -6   75.49    6.80
  -1   7   6   92.39    5.40
   0  -7  -6    1.00    1.40
   0  -7  -6    3.00    1.80
   0   7   6    3.70    1.50
   0   7   6    1.90    2.00
  -1  -7  -6   23.10    4.00
   1   7   6   27.20    4.90
   1   7   6   25.90    3.40
  -2  -7  -6    0.50    1.60
   2   7   6    2.70    1.30
   2   7   6    1.80    2.10
  -3  -7  -6   61.39    7.30
   3   7   6   51.59    4.50
   3   7   6   54.99    7.40
  -4  -7  -6    0.30    2.80
   4   7   6    2.60    1.30
   4   7   6    3.40    2.80
  10  -8  -6   24.90    4.20
   9  -8  -6   11.10    2.90
   8  -8  -6   -1.00    1.40
   7  -8  -6    8.40    2.70
   6  -8  -6   47.80    2.00
   6  -8  -6   49.20    6.00
   5  -8  -6   25.30    3.00
   5  -8  -6   30.90    4.90
  -5   8   6   24.30    4.80
   4  -8  -6   16.90    2.80
   4  -8  -6   15.70    3.60
  -4   8   6   11.70    3.50
   3  -8  -6    6.70    2.50
   3  -8  -6    5.60    1.90
  -3   8   6    1.90    2.40
   2  -8  -6   51.99    5.50
  -2   8   6   54.09    5.00
   1  -8  -6   95.69    6.70
  -1   8   6  101.99    6.10
   0  -8  -6    2.10    2.00
   0   8   6    1.50    1.30
   1   8   6    3.70    1.60
   2   8   6    6.60    1.90
   9  -9  -6   -1.30    1.20
   8  -9  -6   -2.10    1.20
   7  -9  -6   -1.60    1.30
   6  -9  -6    0.50    0.70
   6  -9  -6    0.00    1.40
   5  -9  -6   38.80    4.00
   5  -9  -6   47.80    6.60
   4  -9  -6   40.80    4.60
   4  -9  -6   45.00    6.40
  -4   9   6   53.49    7.50
   3  -9  -6   16.70    3.20
   3  -9  -6   18.80    4.50
   2  -9  -6    0.30    1.30
  -2   9   6   -0.70    1.20
   1  -9  -6  108.39    9.40
  -1   9   6  100.19    6.50
   0  -9  -6   17.30    3.90
   0   9   6    7.00    2.10
   1   9   6   16.30    3.10
   8 -10  -6    8.40    3.10
   7 -10  -6    0.60    1.70
   6 -10  -6    0.60    0.90
   6 -10  -6   -0.20    1.60
   5 -10  -6   23.50    3.60
   5 -10  -6   25.30    5.40
   4 -10  -6    4.00    2.70
   4 -10  -6    8.40    2.30
   3 -10  -6   14.60    3.10
   2 -10  -6   10.70    2.90
  -2  10   6   16.40    3.30
   1 -10  -6    1.40    1.80
  -1  10   6    1.70    1.50
   6 -11  -6    2.30    1.40
   6 -11  -6    6.20    3.30
   5 -11  -6    2.10    1.60
   5 -11  -6    2.90    2.90
   4 -11  -6   -1.80    1.30
   2 -11   7    6.00    2.50
   3 -11   7   14.50    3.40
   4 -11   7   11.30    2.70
   4 -11   7   13.60    4.40
   5 -11   7    4.50    1.40
   5 -11   7    4.20    3.00
   1  10  -7    1.90    1.80
  -1 -10   7   -0.10    2.00
   0  10  -7   -0.60    1.40
   0 -10   7    3.90    2.40
  -1  10  -7    3.20    2.00
   1 -10   7    0.80    1.80
   2 -10   7    1.00    1.50
   3 -10   7    2.00    1.60
   3 -10   7   -1.20    1.50
   4 -10   7   -0.80    1.00
   4 -10   7   -0.90    1.70
   5 -10   7    0.30    0.70
   5 -10   7    1.30    2.10
   6 -10   7    4.60    2.50
   7 -10   7    0.60    2.00
   3   9  -7    0.70    1.60
   2   9  -7   -0.70    1.10
   1   9  -7   12.30    2.90
  -1  -9   7    8.10    3.10
   0   9  -7   -0.40    1.20
   0  -9   7    1.60    1.80
  -1   9  -7   -1.40    1.10
   1  -9   7    1.10    1.60
   2  -9   7    3.30    2.40
   2  -9   7    0.80    1.20
   3  -9   7    1.40    1.40
   3  -9   7    2.90    2.10
   4  -9   7    8.20    2.90
   4  -9   7   11.10    2.20
   5  -9   7    6.20    2.80
   5  -9   7    6.00    1.00
   6  -9   7   -1.00    1.40
   7  -9   7   19.90    4.30
   8  -9   7   10.30    3.20
   4   8  -7   -1.30    2.00
   4   8  -7    0.10    1.10
   3   8  -7    1.80    1.40
   2   8  -7    1.30    1.30
   1   8  -7    6.70    2.20
  -1  -8   7    3.80    2.10
   0   8  -7    3.90    1.80
   0  -8   7    3.50    2.10
  -1   8  -7   -0.70    1.00
   1  -8   7    0.40    1.20
   1  -8   7    4.80    2.50
   2  -8   7    3.90    1.60
   2  -8   7    1.10    1.70
   3  -8   7   17.20    2.70
   3  -8   7   23.50    4.40
   4  -8   7   22.20    2.60
   4  -8   7   17.20    3.90
   5  -8   7    0.80    1.60
   6  -8   7   35.50    5.20
   7  -8   7    3.80    2.00
   8  -8   7    0.70    1.50
   5   7  -7    6.90    3.20
   5   7  -7   11.30    2.10
   4   7  -7   11.50    4.00
   4   7  -7    8.20    2.10
   3   7  -7   25.30    3.70
   3   7  -7   12.20    3.70
   2   7  -7    8.20    2.20
   2   7  -7    3.70    2.40
  -2  -7   7    4.00    2.30
   1   7  -7    0.10    1.30
   1   7  -7   -0.70    0.70
  -1  -7   7   -0.30    1.30
   0   7  -7  113.49    6.40
   0  -7   7  121.79    7.00
   0  -7   7  120.99    9.30
  -1   7  -7   22.40    3.40
   1  -7   7   15.40    2.90
   1  -7   7   21.80    4.10
   2  -7   7  164.18    9.50
   2  -7   7  174.88    7.90
   3  -7   7  137.49    6.50
   3  -7   7  147.79    8.90
   4  -7   7   15.40    1.90
   4  -7   7   19.60    3.60
   5  -7   7   80.69    6.30
   6  -7   7   35.40    4.90
   6  -7   7   31.10    4.60
   7  -7   7    8.50    2.60
   7  -7   7   13.30    3.10
   8  -7   7    6.30    2.20
   8  -7   7    4.20    1.90
   9  -7   7    8.30    2.50
   6   6  -7    4.40    2.80
   5   6  -7    3.90    1.30
   5   6  -7   -0.20    1.70
   4   6  -7    4.20    2.30
   4   6  -7    7.20    1.80
   3   6  -7    7.90    2.00
   3   6  -7    6.10    2.50
   2   6  -7    8.60    2.80
   2   6  -7    8.80    2.10
  -2  -6   7    7.20    2.30
   1   6  -7  105.19    5.80
   1   6  -7  106.59    7.30
  -1  -6   7   97.19    6.20
   0   6  -7  218.28   10.30
   0   6  -7  201.28    8.50
   0  -6   7  208.28    9.00
   0  -6   7  193.28   10.00
  -1   6  -7  160.98    7.40
  -1   6  -7  179.48    9.70
   1  -6   7  173.38    7.80
   1  -6   7  173.38    9.20
  -2   6  -7    2.40    1.20
   2  -6   7    0.00    0.80
   2  -6   7    1.00    1.20
   3  -6   7    1.50    0.90
   3  -6   7    4.10    1.90
   3  -6   7    3.40    1.60
   4  -6   7   61.29    6.10
   4  -6   7   62.09    6.10
   4  -6   7   61.09    2.60
   4  -6   7   59.99    2.70
   5  -6   7    2.40    1.60
  -6   6  -7    0.40    1.10
   6  -6   7    2.20    1.50
  -7   6  -7   11.80    2.60
   7  -6   7    8.00    2.30
  -8   6  -7   -0.10    1.10
   8  -6   7    2.10    1.40
   9  -6   7   26.00    3.90
   7   5  -7    4.60    2.60
   6   5  -7    0.40    1.90
   5   5  -7   20.70    2.60
   5   5  -7   17.20    3.90
   4   5  -7  121.89    8.20
   4   5  -7  118.09    5.90
   3   5  -7   60.29    4.20
   3   5  -7   69.09    7.20
   2   5  -7    9.10    2.00
   2   5  -7    4.60    2.00
  -2  -5   7    6.60    2.00
   1   5  -7   -0.10    1.00
   1   5  -7   -0.80    0.60
  -1  -5   7   -0.30    0.90
  -1  -5   7    0.50    1.20
   0   5  -7   82.29    4.70
   0   5  -7   85.29    5.70
   0   5  -7   86.29    5.70
   0  -5   7   79.89    4.90
   0  -5   7   78.19    5.70
  -1   5  -7    6.30    1.60
  -1   5  -7    3.30    1.40
  -1   5  -7    4.90    1.80
   1  -5   7    5.00    1.50
   1  -5   7    6.90    2.10
  -2   5  -7  198.88    9.40
  -2   5  -7  234.08    8.50
   2  -5   7  227.88    8.40
   2  -5   7  241.68   10.40
   2  -5   7  241.58   10.40
   3  -5   7  163.48    8.30
   3  -5   7  162.28    6.00
  -4   5  -7   15.00    2.70
   4  -5   7   14.10    2.70
  -5   5  -7    7.70    2.10
   5  -5   7    5.90    1.80
  -6   5  -7   13.90    2.60
   6  -5   7   14.90    3.00
  -7   5  -7  118.49    6.50
   7  -5   7  113.69    6.80
  -8   5  -7   30.00    3.80
   8  -5   7   27.90    3.90
   9  -5   7   22.60    3.50
   7   4  -7    2.40    2.00
   6   4  -7    0.90    1.60
   5   4  -7    6.70    1.30
   5   4  -7    7.50    2.40
   4   4  -7    2.80    1.80
   4   4  -7    5.10    1.40
   3   4  -7   32.50    4.40
   3   4  -7   34.30    3.60
  -3  -4   7   35.30    4.80
   2   4  -7  368.66   12.00
   2   4  -7  372.26   14.00
  -2  -4   7  352.96   13.40
  -2  -4   7  365.46   12.70
   1   4  -7  298.27   11.90
   1   4  -7  315.47   10.60
   1   4  -7  315.37   12.00
  -1  -4   7  293.17   11.90
  -1  -4   7  310.17   10.90
   0   4  -7    7.60    2.00
   0   4  -7    7.00    2.00
   0   4  -7    3.90    1.20
   0  -4   7    7.10    1.80
   0  -4   7    5.70    1.80
   0  -4   7    5.20    1.70
  -1   4  -7    7.00    1.50
  -1   4  -7    7.00    1.90
   1  -4   7    3.40    1.40
   1  -4   7    8.10    1.60
  -2   4  -7  229.78    8.20
  -2   4  -7  237.78    9.00
  -2   4  -7  233.98    9.50
   2  -4   7  220.78    9.60
   2  -4   7  235.78    8.10
  -3   4  -7   29.70    3.60
  -3   4  -7   34.70    4.00
   3  -4   7   29.10    2.00
   3  -4   7   33.80    4.00
   3  -4   7   30.70    1.80
  -4   4  -7   68.59    6.20
  -4   4  -7   55.49    4.10
   4  -4   7   67.59    4.70
  -5   4  -7   81.79    5.00
   5  -4   7   82.09    5.30
  -6   4  -7   36.70    3.90
   6  -4   7   34.50    4.10
  -7   4  -7    8.80    2.00
   7  -4   7    6.80    2.00
  -8   4  -7   19.60    3.00
   8  -4   7   15.20    2.80
   9  -4   7    7.60    2.20
   8   3  -7    6.10    2.70
   7   3  -7   12.10    3.10
   6   3  -7  105.29    7.20
   5   3  -7   97.89    3.80
   5   3  -7   98.29    3.80
   5   3  -7   98.59    6.60
   4   3  -7   14.00    2.90
   4   3  -7   14.70    2.00
   3   3  -7    3.40    1.60
   3   3  -7    2.50    1.00
  -3  -3   7    1.90    1.30
  -3  -3   7    1.90    1.20
   2   3  -7  100.19    5.90
   2   3  -7  103.19    4.90
  -2  -3   7   99.09    5.20
  -2  -3   7   93.59    5.60
  -2  -3   7   89.89    5.50
   1   3  -7   29.50    3.60
   1   3  -7   31.30    3.00
   1   3  -7   22.00    3.10
  -1  -3   7   28.40    3.40
  -1  -3   7   36.20    4.10
  -1  -3   7   25.30    3.30
  -1  -3   7   28.50    3.20
   0   3  -7  236.48    9.40
   0   3  -7  234.28    8.30
   0   3  -7  266.47    9.90
   0  -3   7  248.48    9.90
   0  -3   7  235.68    9.30
   0  -3   7  248.28    8.70
  -1   3  -7   81.09    4.90
  -1   3  -7   82.99    4.80
  -1   3  -7   78.59    4.10
   1  -3   7   96.79    5.00
   1  -3   7   87.39    5.20
   1  -3   7   88.59    4.20
  -2   3  -7    0.40    0.70
  -2   3  -7    0.40    0.80
  -2   3  -7    0.00    0.60
  -2   3  -7    0.30    0.80
   2  -3   7    0.30    0.50
   2  -3   7    0.70    0.70
   2  -3   7    0.60    0.90
  -3   3  -7  116.49    6.00
  -3   3  -7  100.39    5.50
   3  -3   7  112.19    3.80
   3  -3   7  112.49    3.70
   3  -3   7  111.69    6.00
  -4   3  -7   62.39    4.30
  -4   3  -7   68.49    4.30
   4  -3   7   73.89    4.70
  -5   3  -7  226.48    8.90
   5  -3   7  243.08    9.50
  -6   3  -7    0.80    0.90
   6  -3   7   -0.10    0.80
  -7   3  -7   14.70    2.50
   7  -3   7   24.90    3.40
  -8   3  -7   16.40    2.80
   8  -3   7   21.20    3.30
   9  -3   7    2.40    1.60
   9   2  -7    7.40    2.50
   8   2  -7    3.10    2.10
   7   2  -7    0.30    1.10
   6   2  -7    1.00    1.30
   5   2  -7   -0.20    0.80
  -5  -2   7    1.70    1.30
   4   2  -7  173.68    8.30
   4   2  -7  182.78    6.40
   4   2  -7  183.68    6.40
  -4  -2   7  189.68    8.30
   3   2  -7   17.10    2.10
   3   2  -7   20.00    3.10
  -3  -2   7   16.90    2.70
  -3  -2   7   12.40    2.20
  -3  -2   7   15.70    2.40
   2   2  -7  301.47    9.80
   2   2  -7  309.97   11.30
   2   2  -7  314.27   11.20
  -2  -2   7  303.67   11.00
  -2  -2   7  297.57   10.10
  -2  -2   7  302.17   10.90
  -2  -2   7  312.37   11.00
  -2  -2   7  302.37   11.10
   1   2  -7   28.80    3.40
   1   2  -7   25.00    2.60
   1   2  -7   22.50    3.10
  -1  -2   7   16.90    2.20
  -1  -2   7   21.60    2.90
  -1  -2   7   20.60    2.80
   0   2  -7  753.82   21.20
   0   2  -7  726.63   21.20
   0   2  -7  724.03   19.70
   0   2  -7  735.83   21.00
   0  -2   7  745.83   21.40
   0  -2   7  733.23   19.80
   0  -2   7  728.63   20.90
  -1   2  -7    4.90    1.50
  -1   2  -7    7.80    1.50
  -1   2  -7    9.40    1.90
  -1   2  -7    5.80    1.60
   1  -2   7    6.30    1.30
   1  -2   7    7.60    1.70
   1  -2   7    8.10    1.80
  -2   2  -7   26.60    3.10
  -2   2  -7   26.50    3.10
   2  -2   7   39.10    3.50
   2  -2   7   31.20    2.10
   2  -2   7   38.20    3.90
   2  -2   7   29.30    3.00
  -3   2  -7  157.18    7.10
  -3   2  -7  135.09    6.40
   3  -2   7  162.78    4.60
   3  -2   7  157.18    4.50
   3  -2   7  163.98    6.30
   3  -2   7  154.08    7.00
  -4   2  -7  241.08    9.60
  -4   2  -7  233.68    8.90
   4  -2   7  240.58    9.40
   4  -2   7  249.78   12.80
  -5   2  -7    3.40    1.30
   5  -2   7    3.40    1.50
  -6   2  -7   70.39    4.40
   6  -2   7   72.29    4.80
  -7   2  -7    0.30    0.90
   7  -2   7    0.60    1.10
  -8   2  -7    9.00    2.00
   8  -2   7    5.20    2.00
   9  -2   7   56.69    5.60
   9   1  -7    2.30    1.70
   8   1  -7   26.60    4.00
   7   1  -7    0.30    1.00
   6   1  -7   99.19    6.00
  -6  -1   7   97.99    5.70
   5   1  -7   58.89    4.50
  -5  -1   7   58.09    4.20
   4   1  -7    8.20    2.00
   4   1  -7    7.80    2.00
   4   1  -7    9.60    1.40
   4   1  -7    8.50    1.30
  -4  -1   7    8.40    1.90
   3   1  -7   12.00    2.30
   3   1  -7   10.30    1.60
  -3  -1   7   11.40    2.20
  -3  -1   7    9.60    2.00
  -3  -1   7    8.50    1.80
  -3  -1   7   12.40    2.10
  -3  -1   7    8.00    1.50
   2   1  -7    0.50    0.70
   2   1  -7    2.00    1.10
   2   1  -7    1.00    0.70
  -2  -1   7    0.70    0.80
  -2  -1   7    1.40    1.00
  -2  -1   7    0.60    0.80
  -2  -1   7    0.10    0.60
   1   1  -7  388.16   11.60
   1   1  -7  374.66   12.50
   1   1  -7  378.46   12.70
   1   1  -7  395.66   12.60
  -1  -1   7  381.16   12.70
  -1  -1   7  379.26   11.50
  -1  -1   7  404.06   12.80
   0   1  -7   55.09    3.90
   0   1  -7   49.70    3.50
   0   1  -7   58.79    3.20
   0   1  -7   57.99    3.80
   0  -1   7   66.99    4.10
   0  -1   7   59.99    3.20
   0  -1   7   54.49    3.70
  -1   1  -7    2.40    1.20
  -1   1  -7    4.90    1.40
  -1   1  -7    7.80    1.50
  -1   1  -7    4.40    1.40
   1  -1   7    2.90    0.90
   1  -1   7    4.80    1.40
   1  -1   7    5.20    1.50
  -2   1  -7   22.30    2.90
  -2   1  -7   18.20    2.50
   2  -1   7   18.80    2.70
   2  -1   7   16.40    2.30
   2  -1   7   20.50    1.90
   2  -1   7   19.20    1.80
  -3   1  -7  590.94   18.20
  -3   1  -7  590.24   17.20
   3  -1   7  602.34   14.40
   3  -1   7  579.84   14.40
   3  -1   7  591.34   17.90
   3  -1   7  578.94   16.80
  -4   1  -7    4.70    1.60
  -4   1  -7    5.00    1.40
   4  -1   7    7.00    1.30
   4  -1   7    5.60    1.60
  -5   1  -7    0.50    0.70
   5  -1   7    3.10    1.50
  -6   1  -7   99.59    5.50
   6  -1   7  100.99    6.10
  -7   1  -7    1.40    1.10
   7  -1   7    2.00    1.40
  -8   1  -7   68.79    5.00
   8  -1   7   66.59    6.30
   9   0  -7    0.80    1.20
   8   0  -7   63.39    4.80
   7   0  -7  101.79    6.00
  -7   0   7   98.39    5.70
   6   0  -7  223.08    9.20
  -6   0   7  215.98    8.90
   5   0  -7    4.40    1.50
   5   0  -7    4.70    1.90
  -5   0   7    5.10    1.50
   4   0  -7   84.59    4.90
   4   0  -7   78.09    3.00
   4   0  -7   79.49    3.20
  -4   0   7   78.69    4.60
  -4   0   7   72.69    4.60
   3   0  -7   71.59    3.50
   3   0  -7   66.59    4.20
   3   0  -7   76.99    4.50
  -3   0   7   78.39    4.60
  -3   0   7   74.49    4.30
  -3   0   7   74.29    4.30
   2   0  -7    8.30    1.70
   2   0  -7    6.20    1.30
   2   0  -7    6.90    1.70
   2   0  -7    8.40    1.60
  -2   0   7    8.00    1.50
  -2   0   7    7.10    1.70
  -2   0   7   11.50    2.00
  -2   0   7    7.90    1.60
   1   0  -7  274.17    9.10
   1   0  -7  295.47   10.20
   1   0  -7  284.57    9.80
   1   0  -7  278.77   10.20
  -1   0   7  292.67   10.10
  -1   0   7  278.07   10.20
  -1   0   7  287.87    9.00
   0   0  -7   58.99    3.40
   0   0  -7   53.99    3.60
   0   0  -7   57.89    3.80
   0   0  -7   60.69    4.10
   0   0   7   56.49    3.10
   0   0   7   49.70    3.70
   0   0   7   59.69    4.00
  -1   0  -7   22.90    2.50
  -1   0  -7   18.20    2.80
  -1   0  -7   24.80    2.90
  -1   0  -7   25.00    2.80
   1   0   7   24.90    3.00
   1   0   7   18.30    2.60
   1   0   7   21.60    2.10
  -2   0  -7  694.93   20.50
  -2   0  -7  660.63   19.20
   2   0   7  675.53   19.40
   2   0   7  685.73   17.40
   2   0   7  657.93   17.50
   2   0   7  673.33   19.90
  -3   0  -7  274.87   10.90
  -3   0  -7  264.87    9.80
   3   0   7  276.67    7.50
   3   0   7  277.97   10.50
   3   0   7  275.87    9.70
   3   0   7  286.97    7.60
  -4   0  -7  136.59    6.40
   4   0   7  138.19    7.00
   4   0   7  131.59    5.70
  -5   0  -7    7.80    1.80
   5   0   7    7.10    2.00
  -6   0  -7    0.50    0.90
   6   0   7   -0.30    1.00
  -7   0  -7   49.10    5.00
   7   0   7   55.89    5.80
   8   0   7   10.30    2.70
  10  -1  -7   17.90    3.20
   9  -1  -7    0.10    1.10
   8  -1  -7    2.00    1.40
   7  -1  -7  203.38    8.70
  -7   1   7  214.28    8.70
   6  -1  -7   40.00    4.00
  -6   1   7   40.20    4.00
   5  -1  -7  417.46   13.40
   5  -1  -7  424.76   13.70
  -5   1   7  397.46   13.60
  -5   1   7  424.16   13.30
   4  -1  -7   19.90    1.70
   4  -1  -7   26.30    1.50
   4  -1  -7   22.30    2.80
  -4   1   7   21.00    2.60
  -4   1   7   22.60    3.00
   3  -1  -7  452.15   12.90
   3  -1  -7  459.65   14.60
   3  -1  -7  464.55   14.30
  -3   1   7  460.25   14.70
  -3   1   7  439.76   13.70
  -3   1   7  465.05   14.10
   2  -1  -7   93.89    5.10
   2  -1  -7   96.19    5.10
   2  -1  -7   89.29    4.50
   2  -1  -7   81.29    4.10
  -2   1   7   87.59    4.70
  -2   1   7   82.99    4.00
  -2   1   7   90.89    4.70
  -2   1   7   87.29    5.00
   1  -1  -7  947.51   26.60
   1  -1  -7  985.20   25.30
   1  -1  -7  962.30   26.30
   1  -1  -7  956.80   25.90
  -1   1   7  968.50   24.70
  -1   1   7  957.40   26.60
  -1   1   7  951.80   26.10
   0  -1  -7   88.19    4.90
   0  -1  -7   75.89    4.10
   0  -1  -7   75.49    4.90
   0  -1  -7   87.79    4.70
   0   1   7   82.99    4.80
   0   1   7   81.79    3.80
   0   1   7   76.79    4.80
  -1  -1  -7   48.80    4.60
  -1  -1  -7   55.59    3.70
  -1  -1  -7   49.10    3.60
  -1  -1  -7   59.09    3.60
   1   1   7   48.10    3.70
   1   1   7   49.20    3.80
   1   1   7   61.29    3.10
  -2  -1  -7   75.89    4.30
  -2  -1  -7   80.19    5.40
  -2  -1  -7   79.19    4.60
   2   1   7   86.39    5.10
   2   1   7   79.99    3.60
   2   1   7   80.29    4.70
   2   1   7   89.99    5.20
  -3  -1  -7   77.89    5.40
  -3  -1  -7   80.69    4.70
   3   1   7   68.29    2.90
   3   1   7   73.69    3.10
   3   1   7   72.39    5.00
   3   1   7   79.59    4.70
  -4  -1  -7   89.19    5.20
   4   1   7   74.69    5.30
  -5  -1  -7    3.80    1.50
   5   1   7    3.10    1.60
  -6  -1  -7    7.70    2.00
   6   1   7    6.30    2.30
  -7  -1  -7    2.50    1.50
   7   1   7    1.00    1.50
   8   1   7    3.30    2.00
  10  -2  -7   61.79    4.70
   9  -2  -7    2.30    1.30
   8  -2  -7   31.90    3.70
   7  -2  -7   10.50    2.10
  -7   2   7   13.40    2.30
   6  -2  -7   -0.30    0.70
  -6   2   7   -0.30    0.70
   5  -2  -7  107.69    5.60
   5  -2  -7  107.29    5.50
  -5   2   7  103.29    5.20
  -5   2   7  109.59    5.80
   4  -2  -7    1.60    1.10
   4  -2  -7    1.40    0.50
   4  -2  -7    1.60    0.60
   4  -2  -7    0.20    0.50
  -4   2   7    1.70    1.00
  -4   2   7    0.60    0.80
   3  -2  -7   13.60    2.00
   3  -2  -7   17.10    2.50
   3  -2  -7   13.10    2.20
   3  -2  -7   17.30    2.10
  -3   2   7   14.30    2.20
  -3   2   7   14.90    2.30
  -3   2   7   16.20    2.80
  -3   2   7   11.20    1.70
   2  -2  -7  259.67   10.00
   2  -2  -7  265.37    9.50
   2  -2  -7  268.37   10.30
   2  -2  -7  272.17    9.10
  -2   2   7  271.57   10.50
  -2   2   7  271.47    8.80
  -2   2   7  287.47   10.00
  -2   2   7  283.17    9.70
   1  -2  -7   25.70    3.50
   1  -2  -7   29.90    3.10
   1  -2  -7   22.30    3.00
   1  -2  -7   17.80    2.50
  -1   2   7   20.70    2.80
  -1   2   7   24.50    2.50
  -1   2   7   24.10    3.20
   0  -2  -7  566.84   16.40
   0  -2  -7  535.85   17.10
   0  -2  -7  568.54   16.90
   0  -2  -7  570.24   18.10
   0   2   7  529.35   17.50
   0   2   7  542.45   17.30
   0   2   7  561.24   15.50
  -1  -2  -7   13.40    2.40
  -1  -2  -7   12.70    2.70
  -1  -2  -7   12.50    2.10
  -1  -2  -7   10.30    2.00
   1   2   7   11.40    1.60
   1   2   7    9.90    2.30
   1   2   7   10.20    2.20
  -2  -2  -7   14.40    2.50
  -2  -2  -7    7.80    1.90
  -2  -2  -7    9.70    2.40
   2   2   7    9.70    2.30
   2   2   7    6.40    1.80
   2   2   7    6.90    1.30
  -3  -2  -7    4.50    1.50
   3   2   7    3.20    1.70
   3   2   7    4.80    1.00
  -4  -2  -7   42.40    4.50
   4   2   7   40.00    4.90
  -5  -2  -7   20.60    3.40
   5   2   7   18.00    3.60
  -6  -2  -7    3.10    1.60
   6   2   7    2.70    1.90
   7   2   7   21.30    4.40
  10  -3  -7    1.40    1.20
   9  -3  -7  131.69    6.70
   8  -3  -7    1.20    1.10
  -8   3   7    0.50    1.60
   7  -3  -7   58.99    4.20
  -7   3   7   63.89    4.40
   6  -3  -7    2.80    1.30
  -6   3   7    2.90    1.40
   5  -3  -7   22.10    3.00
   5  -3  -7   28.80    3.50
  -5   3   7   23.30    3.30
  -5   3   7   23.30    2.80
   4  -3  -7  177.88    6.50
   4  -3  -7  183.48    6.00
   4  -3  -7  167.88    7.60
   4  -3  -7  180.08    6.10
   4  -3  -7  183.68    8.00
  -4   3   7  181.18    7.40
  -4   3   7  189.68    8.40
   3  -3  -7    1.20    0.80
   3  -3  -7   -0.20    0.50
   3  -3  -7    0.50    1.00
  -3   3   7    0.00    0.90
  -3   3   7    0.00    0.60
  -3   3   7   -0.10    0.70
  -3   3   7    1.10    0.90
   2  -3  -7  226.48    8.50
   2  -3  -7  230.18    9.60
   2  -3  -7  237.48    9.00
   2  -3  -7  235.88    9.80
  -2   3   7  234.98    9.40
  -2   3   7  249.78   10.30
  -2   3   7  245.68    8.20
   1  -3  -7   60.89    4.40
   1  -3  -7   57.39    3.80
   1  -3  -7   55.29    3.90
  -1   3   7   58.69    3.40
  -1   3   7   57.79    4.30
  -1   3   7   58.29    5.50
   0  -3  -7   10.40    2.40
   0  -3  -7   14.30    2.30
   0  -3  -7    9.50    2.20
   0  -3  -7   10.90    2.20
   0   3   7   12.80    2.60
   0   3   7   10.80    2.40
   0   3   7   13.30    2.00
  -1  -3  -7   71.39    5.00
  -1  -3  -7   81.79    5.10
  -1  -3  -7   88.29    6.10
  -1  -3  -7   83.19    5.00
   1   3   7   79.09    5.40
   1   3   7   87.09    5.90
   1   3   7   80.89    4.10
  -2  -3  -7  121.79    6.50
   2   3   7  121.49    7.10
   2   3   7  108.49    4.90
  -3  -3  -7   53.79    5.40
   3   3   7   45.70    5.20
   3   3   7   53.79    2.90
  -4  -3  -7   17.60    3.10
   4   3   7   22.10    3.80
   4   3   7   18.00    1.20
   4   3   7   20.10    2.20
  -5  -3  -7   18.40    3.50
   5   3   7   18.30    3.80
  -6  -3  -7    0.70    1.30
   6   3   7   -0.50    1.50
  10  -4  -7    6.30    1.80
   9  -4  -7    1.60    1.30
   8  -4  -7   26.90    3.50
   7  -4  -7    2.60    1.30
  -7   4   7    1.10    1.00
   6  -4  -7    0.60    0.90
  -6   4   7   -0.70    0.70
   5  -4  -7   12.30    2.50
  -5   4   7   10.60    2.40
   4  -4  -7   84.69    3.90
   4  -4  -7   89.99    5.60
   4  -4  -7   92.29    4.50
   4  -4  -7   95.99    4.20
  -4   4   7   84.49    4.80
  -4   4   7   93.69    5.20
  -4   4   7   86.19    5.80
   3  -4  -7   17.50    2.90
   3  -4  -7   17.70    2.30
  -3   4   7   16.50    2.50
  -3   4   7   17.00    2.20
  -3   4   7   15.30    2.90
  -3   4   7   10.20    2.10
   2  -4  -7  287.17   10.70
   2  -4  -7  282.57   11.40
   2  -4  -7  279.27   10.30
  -2   4   7  295.37   11.30
  -2   4   7  282.57    9.70
  -2   4   7  294.07   12.20
   1  -4  -7   -0.50    0.60
   1  -4  -7   -1.00    0.70
   1  -4  -7    0.00    0.70
  -1   4   7   -0.10    0.80
  -1   4   7    1.40    0.80
  -1   4   7    0.20    1.00
   0  -4  -7   15.90    2.80
   0  -4  -7   20.40    3.50
   0  -4  -7   26.90    3.60
   0   4   7   17.70    3.30
   0   4   7   22.40    2.70
   0   4   7   23.30    3.70
  -1  -4  -7    2.30    1.40
  -1  -4  -7    2.60    1.30
   1   4   7    4.80    1.30
   1   4   7    5.00    1.90
   1   4   7    4.60    2.00
  -2  -4  -7    4.60    1.70
   2   4   7    6.50    2.30
   2   4   7    3.30    1.10
  -3  -4  -7   64.09    6.30
   3   4   7   65.39    3.60
   3   4   7   65.89    7.20
  -4  -4  -7   28.30    4.20
   4   4   7   26.80    1.90
   4   4   7   42.70    6.00
  -5  -4  -7   24.80    4.20
   5   4   7   20.50    4.30
   6   4   7    9.40    3.30
  10  -5  -7   11.70    2.40
   9  -5  -7   15.90    2.90
   8  -5  -7   -0.70    0.90
   7  -5  -7    6.60    2.00
  -7   5   7    8.90    2.30
   6  -5  -7  108.79    6.40
  -6   5   7   95.99    6.40
   5  -5  -7    0.50    0.50
   5  -5  -7    0.90    0.50
   5  -5  -7    2.00    1.20
  -5   5   7   -0.40    0.90
   4  -5  -7   21.20    3.30
   4  -5  -7   18.50    2.40
  -4   5   7   19.50    3.50
   3  -5  -7  114.59    6.90
   3  -5  -7  110.49    6.00
   3  -5  -7  118.19    5.80
  -3   5   7  124.59    7.60
  -3   5   7  112.29    5.50
   2  -5  -7    9.70    2.10
   2  -5  -7    9.10    2.50
   2  -5  -7   11.30    2.40
  -2   5   7   10.00    1.90
  -2   5   7   10.50    2.50
  -2   5   7   11.30    2.90
   1  -5  -7   59.49    5.20
   1  -5  -7   66.79    6.50
   1  -5  -7   50.29    5.10
  -1   5   7   54.89    3.70
  -1   5   7   70.19    5.30
  -1   5   7   53.49    6.00
   0  -5  -7  138.39    7.50
   0  -5  -7  146.59    7.80
   0   5   7  159.48    8.70
   0   5   7  148.29    6.50
   0   5   7  152.18    9.00
  -1  -5  -7  178.28    8.90
  -1  -5  -7  173.38    8.90
   1   5   7  182.08    7.50
   1   5   7  184.98    9.90
  -2  -5  -7   12.90    3.00
   2   5   7   12.40    2.10
   2   5   7    8.10    2.70
  -3  -5  -7   18.40    3.50
   3   5   7   29.50    5.00
   3   5   7   21.80    2.60
  -4  -5  -7    2.10    1.70
   4   5   7    3.90    1.10
   4   5   7    4.50    2.70
  -5  -5  -7    1.50    2.00
   5   5   7    1.10    2.10
  10  -6  -7   29.60    4.00
   9  -6  -7    3.20    1.70
   8  -6  -7    8.50    2.30
   7  -6  -7  165.78    8.70
  -7   6   7  175.08    9.30
   6  -6  -7    1.70    1.30
  -6   6   7    0.70    1.40
   5  -6  -7   34.40    4.80
   5  -6  -7   35.90    2.40
  -5   6   7   23.40    3.90
   4  -6  -7    3.10    1.80
   4  -6  -7    2.10    1.00
  -4   6   7    0.50    1.50
   3  -6  -7   -0.60    0.70
   3  -6  -7    0.30    1.20
  -3   6   7   -0.90    1.00
  -3   6   7    0.70    0.90
   2  -6  -7    4.00    1.60
   2  -6  -7    9.20    2.60
  -2   6   7    1.60    1.00
  -2   6   7    3.40    2.10
   1  -6  -7   -0.60    1.20
   1  -6  -7    3.60    1.70
   1  -6  -7    0.40    1.00
  -1   6   7    3.10    1.60
  -1   6   7    0.50    1.50
  -1   6   7   -0.10    0.80
   0  -6  -7   51.69    5.80
   0  -6  -7   43.70    5.20
   0   6   7   53.49    4.70
   0   6   7   51.09    6.40
  -1  -6  -7   35.20    4.80
   1   6   7   37.40    5.50
   1   6   7   29.90    3.50
  -2  -6  -7    3.00    1.80
   2   6   7    0.70    1.70
   2   6   7    2.70    1.30
  -3  -6  -7   60.99    7.00
   3   6   7   66.09    4.20
   3   6   7   64.39    7.70
  -4  -6  -7   17.00    3.80
   4   6   7   21.30    2.40
   4   6   7   24.90    5.40
  10  -7  -7    1.20    1.40
   9  -7  -7   24.30    4.00
   8  -7  -7    4.50    2.10
   7  -7  -7    2.20    1.80
   6  -7  -7   20.30    3.90
  -6   7   7   17.20    3.70
   5  -7  -7   -0.60    0.60
   5  -7  -7   -1.00    1.00
  -5   7   7   -0.50    1.20
   4  -7  -7   34.30    5.00
   4  -7  -7   28.50    3.50
  -4   7   7   35.40    5.50
   3  -7  -7   33.60    5.10
   3  -7  -7   37.80    4.30
  -3   7   7   40.60    5.90
  -3   7   7   34.40    3.90
   2  -7  -7    0.50    1.40
   2  -7  -7    5.50    2.00
  -2   7   7    3.10    2.20
  -2   7   7    4.80    1.60
   1  -7  -7  322.27   13.40
  -1   7   7  348.47   12.40
   0  -7  -7   98.49    6.90
   0   7   7   99.29    5.80
  -1  -7  -7   54.19    6.40
   1   7   7   55.99    7.10
   1   7   7   53.69    5.10
  -2  -7  -7   18.30    4.00
   2   7   7   16.90    2.80
   2   7   7   16.60    4.20
  -3  -7  -7    2.90    2.20
   3   7   7    8.60    2.00
   3   7   7   13.00    4.20
   9  -8  -7   -0.90    1.10
   8  -8  -7    0.30    1.40
   7  -8  -7   20.50    4.20
   6  -8  -7    5.30    1.10
   6  -8  -7    4.10    2.20
   5  -8  -7   76.79    4.60
   5  -8  -7   80.89    8.20
  -5   8   7   80.69    8.70
   4  -8  -7    6.50    2.00
   4  -8  -7    3.20    2.10
  -4   8   7    3.10    2.50
   3  -8  -7   18.90    3.20
   3  -8  -7   22.40    4.50
  -3   8   7   22.50    5.00
   2  -8  -7   96.79    6.60
  -2   8   7   93.19    5.90
   1  -8  -7    2.70    1.70
  -1   8   7    1.80    1.30
   0  -8  -7    1.90    1.80
   0   8   7    0.90    1.40
   1   8   7   17.20    2.90
   2   8   7   30.60    3.90
   9  -9  -7    7.60    2.80
   8  -9  -7    4.70    2.60
   7  -9  -7    1.30    1.90
   6  -9  -7   16.20    4.00
   6  -9  -7   14.30    2.10
   5  -9  -7   -1.10    1.50
   5  -9  -7    0.70    1.10
   4  -9  -7   34.50    4.30
   4  -9  -7   31.10    5.50
  -4   9   7   29.00    5.70
   3  -9  -7   39.60    4.90
   2  -9  -7   68.19    6.80
  -2   9   7   53.39    5.50
   1  -9  -7    7.10    2.70
  -1   9   7    7.30    2.30
   0  -9  -7    0.10    1.70
   0   9   7    1.00    1.20
   1   9   7   11.90    2.70
   8 -10  -7    1.90    2.30
   7 -10  -7   13.90    3.80
   6 -10  -7    1.20    1.90
   6 -10  -7    1.80    1.20
   5 -10  -7    2.30    1.60
   5 -10  -7    2.60    2.50
   4 -10  -7    1.90    1.60
   3 -10  -7    1.00    1.40
   2 -10  -7    1.40    1.80
  -2  10   7   -0.90    1.30
   1 -10  -7    6.60    2.90
  -1  10   7    2.40    1.90
   3 -11   8   11.80    3.20
   1  10  -8    2.30    1.80
  -1 -10   8    2.60    2.60
   0  10  -8   14.00    3.30
   0 -10   8   24.50    4.50
  -1  10  -8    8.60    2.70
   1 -10   8    8.50    2.80
   2 -10   8   29.10    4.40
   3 -10   8    1.90    2.10
   3 -10   8    1.20    1.40
   4 -10   8   22.30    5.10
   4 -10   8   28.00    3.50
   5 -10   8   18.30    4.80
   5 -10   8   16.50    1.90
   6 -10   8    0.20    1.80
   2   9  -8   14.50    3.20
   1   9  -8    1.40    1.60
  -1  -9   8    0.30    1.80
   0   9  -8   38.30    4.90
   0  -9   8   51.39    6.30
  -1   9  -8   24.40    3.90
   1  -9   8   29.40    4.50
   2  -9   8    3.70    1.90
   2  -9   8    1.50    2.10
   3  -9   8    1.50    2.10
   3  -9   8   -0.40    1.10
   4  -9   8    4.80    2.70
   4  -9   8    3.10    1.30
   5  -9   8   21.80    1.40
   5  -9   8   19.60    4.20
   6  -9   8   77.19    8.40
   7  -9   8    4.40    2.50
   4   8  -8    1.80    1.50
   3   8  -8   12.60    2.80
   2   8  -8   14.60    3.20
   1   8  -8    5.60    1.90
  -1  -8   8   12.20    3.40
   0   8  -8   18.80    3.40
   0  -8   8   17.20    3.50
   1  -8   8    9.70    3.20
   1  -8   8   12.70    2.80
   2  -8   8   16.90    3.10
   2  -8   8   15.50    3.80
   3  -8   8   12.20    2.40
   3  -8   8   13.70    3.60
   4  -8   8   10.90    3.20
   4  -8   8   12.30    2.00
   5  -8   8    5.40    2.30
   6  -8   8   -0.90    1.30
   7  -8   8    0.50    1.60
   8  -8   8    4.00    2.20
   5   7  -8    7.50    1.90
   5   7  -8    4.10    2.70
   4   7  -8   -0.30    1.00
   4   7  -8    1.00    1.90
   3   7  -8   -0.20    1.00
   3   7  -8    0.00    1.70
   2   7  -8   40.20    5.90
   2   7  -8   33.50    4.20
  -2  -7   8   36.60    5.10
   1   7  -8   26.70    3.80
  -1  -7   8   20.50    3.70
   0   7  -8    4.20    1.60
   0  -7   8    1.10    1.30
  -1   7  -8    6.00    1.80
   1  -7   8    3.80    2.00
   1  -7   8    2.90    1.60
   2  -7   8   25.10    3.50
   2  -7   8   26.70    4.50
   3  -7   8  236.68   11.80
   3  -7   8  229.18    8.90
   4  -7   8  133.89    5.40
   4  -7   8  136.29    8.60
   5  -7   8   11.60    3.00
   5  -7   8   12.20    3.20
   6  -7   8    1.80    1.70
   6  -7   8   -0.10    1.30
   7  -7   8    0.50    1.40
   7  -7   8    0.20    1.30
   8  -7   8    9.30    2.80
   8  -7   8    8.70    2.80
   6   6  -8    2.60    2.50
   5   6  -8    5.20    2.70
   5   6  -8    2.70    1.30
   4   6  -8   20.20    4.40
   4   6  -8   29.30    3.60
   3   6  -8   26.50    3.60
   3   6  -8   27.60    4.90
   2   6  -8   68.69    7.30
   2   6  -8   57.49    5.20
  -2  -6   8   81.89    6.90
   1   6  -8  174.28    9.80
   1   6  -8  194.68    8.50
  -1  -6   8  188.28    9.00
   0   6  -8    1.50    1.20
   0  -6   8   -1.40    0.90
   0  -6   8    2.80    1.50
  -1   6  -8   37.10    4.10
   1  -6   8   31.10    3.80
   1  -6   8   31.20    4.60
   2  -6   8    1.30    1.10
   2  -6   8    5.50    2.00
   3  -6   8   42.40    5.30
   3  -6   8   43.10    3.80
   3  -6   8   36.20    4.90
   4  -6   8   12.30    3.00
   4  -6   8   11.30    1.40
   5  -6   8    6.90    2.30
  -6   6  -8    0.60    1.00
   6  -6   8    1.60    1.40
  -7   6  -8   91.99    6.40
   7  -6   8   87.79    6.40
  -8   6  -8   24.30    4.60
   8  -6   8   16.80    3.40
   7   5  -8   -1.10    1.60
   6   5  -8   39.80    6.20
   5   5  -8   23.70    4.50
   5   5  -8   28.00    3.10
   4   5  -8    2.40    1.80
   4   5  -8    5.00    1.60
   3   5  -8   -0.50    1.20
   3   5  -8   -0.40    0.70
   2   5  -8    2.70    1.40
   2   5  -8    6.50    2.30
  -2  -5   8    3.80    1.80
   1   5  -8   18.70    3.30
   1   5  -8   20.00    3.00
  -1  -5   8   30.90    4.40
  -1  -5   8   30.60    3.80
   0   5  -8  258.77   11.30
   0   5  -8  246.38    9.60
   0   5  -8  263.27   11.10
   0  -5   8  259.67   10.10
   0  -5   8  255.97   11.40
  -1   5  -8  299.77   12.10
  -1   5  -8  294.67   10.50
  -1   5  -8  281.37   12.90
   1  -5   8  283.47   10.60
   1  -5   8  305.87   12.60
   1  -5   8  304.67   12.50
  -2   5  -8   53.39    4.40
   2  -5   8   56.89    5.70
   2  -5   8   42.90    3.90
   3  -5   8   49.50    3.10
   3  -5   8   54.29    5.70
  -4   5  -8   -0.20    0.90
   4  -5   8    1.00    0.40
   4  -5   8    1.40    1.40
   4  -5   8    0.60    0.30
  -5   5  -8    0.90    1.10
   5  -5   8    2.60    1.60
  -6   5  -8    0.10    0.90
   6  -5   8    0.20    1.00
  -7   5  -8   27.10    3.90
   7  -5   8   33.20    4.50
  -8   5  -8   34.30    4.40
   8  -5   8   29.80    4.20
   9  -5   8    9.40    2.70
   7   4  -8    5.10    2.70
   6   4  -8    6.00    2.50
   5   4  -8    8.50    1.60
   5   4  -8    6.60    2.60
   4   4  -8  194.58    7.70
   4   4  -8  194.38   10.10
   3   4  -8    7.90    2.40
   3   4  -8   10.40    2.10
   2   4  -8   16.10    3.10
   2   4  -8   14.20    2.40
  -2  -4   8   13.90    2.60
   1   4  -8  137.49    7.50
   1   4  -8  127.99    6.20
   1   4  -8  141.49    7.50
  -1  -4   8  130.09    6.50
  -1  -4   8  144.79    7.60
   0   4  -8   47.50    4.10
   0   4  -8   59.89    5.70
   0   4  -8   49.99    5.20
   0  -4   8   57.39    5.70
   0  -4   8   46.90    4.90
   0  -4   8   50.09    4.40
  -1   4  -8   89.39    4.70
  -1   4  -8   85.69    5.40
  -1   4  -8   89.89    5.60
   1  -4   8   89.09    4.80
   1  -4   8   87.59    5.80
  -2   4  -8   21.70    3.20
  -2   4  -8   17.50    2.40
  -2   4  -8   23.20    3.50
   2  -4   8   24.40    3.60
   2  -4   8   12.20    1.90
  -3   4  -8   24.10    3.40
  -3   4  -8   28.30    3.70
   3  -4   8   27.40    1.80
   3  -4   8   22.80    3.40
   3  -4   8   23.80    2.20
  -4   4  -8   29.10    3.70
   4  -4   8   40.30    4.40
  -5   4  -8  156.68    7.70
   5  -4   8  156.78    8.00
  -6   4  -8    5.30    1.70
   6  -4   8    8.70    2.20
  -7   4  -8   14.40    2.70
   7  -4   8   14.90    3.00
  -8   4  -8    0.40    1.10
   8  -4   8    0.20    1.20
   8   3  -8    5.20    2.70
   7   3  -8   -1.50    1.20
   6   3  -8   46.90    5.80
   5   3  -8   13.20    3.20
   5   3  -8   15.60    1.90
   4   3  -8   11.10    2.00
   4   3  -8    9.10    2.60
  -4  -3   8   11.40    2.70
   3   3  -8   30.60    3.10
   3   3  -8   29.90    4.10
  -3  -3   8   25.70    3.70
  -3  -3   8   26.60    3.40
   2   3  -8   24.60    3.40
   2   3  -8   26.30    2.90
  -2  -3   8   20.50    3.10
  -2  -3   8   19.30    3.10
  -2  -3   8   25.90    3.10
   1   3  -8   25.00    3.40
   1   3  -8   23.90    2.80
   1   3  -8   23.50    3.30
  -1  -3   8   24.80    3.00
  -1  -3   8   22.10    3.20
  -1  -3   8   25.30    3.50
  -1  -3   8   25.60    3.30
   0   3  -8   31.40    3.80
   0   3  -8   25.00    2.80
   0   3  -8   33.80    4.10
   0  -3   8   26.40    3.30
   0  -3   8   27.10    3.00
   0  -3   8   25.60    3.50
  -1   3  -8  123.09    6.50
  -1   3  -8  120.69    5.40
  -1   3  -8  124.79    6.20
  -1   3  -8  115.89    6.40
   1  -3   8  125.09    6.70
   1  -3   8  115.89    5.30
   1  -3   8  113.09    5.90
  -2   3  -8    6.70    1.80
  -2   3  -8   10.10    2.30
  -2   3  -8    5.30    1.50
  -2   3  -8   10.40    1.80
   2  -3   8    9.70    1.50
   2  -3   8    7.80    2.00
   2  -3   8   10.50    2.10
  -3   3  -8    9.00    2.10
  -3   3  -8    6.50    1.80
   3  -3   8    6.20    1.50
   3  -3   8   10.90    2.40
   3  -3   8    8.60    1.20
   3  -3   8    9.00    1.10
  -4   3  -8    2.30    1.20
   4  -3   8    2.20    1.20
  -5   3  -8   -0.60    0.60
   5  -3   8    0.00    1.00
  -6   3  -8   25.60    3.50
   6  -3   8   28.40    3.70
  -7   3  -8   25.20    3.50
   7  -3   8   29.50    4.00
  -8   3  -8   28.30    3.90
   8  -3   8   28.00    3.90
   9   2  -8    0.50    1.60
   8   2  -8   -0.50    1.30
   7   2  -8   14.20    3.30
   6   2  -8  176.98    9.10
  -6  -2   8  167.48    8.50
   5   2  -8  236.48    6.90
   5   2  -8  238.28   10.50
   5   2  -8  235.08    7.00
  -5  -2   8  224.58   10.00
   4   2  -8   63.69    4.80
   4   2  -8   57.99    3.40
  -4  -2   8   49.80    4.90
   3   2  -8   81.59    5.30
   3   2  -8   71.49    4.10
  -3  -2   8   80.09    4.60
  -3  -2   8   75.79    4.90
  -3  -2   8   82.19    5.30
  -3  -2   8   71.39    4.90
   2   2  -8   16.80    2.20
   2   2  -8   21.90    3.20
   2   2  -8   18.70    2.80
  -2  -2   8   17.50    2.70
  -2  -2   8   23.60    2.90
  -2  -2   8   20.30    3.00
  -2  -2   8   18.50    2.80
   1   2  -8  300.57   11.10
   1   2  -8  284.97   10.90
   1   2  -8  293.37    9.80
  -1  -2   8  295.57    9.90
  -1  -2   8  299.37   11.10
  -1  -2   8  276.07   10.70
   0   2  -8   89.39    5.20
   0   2  -8   92.19    5.30
   0   2  -8   92.89    5.40
   0   2  -8   82.49    4.40
   0  -2   8   90.09    4.40
   0  -2   8   82.39    5.20
   0  -2   8   87.29    5.10
  -1   2  -8   73.89    4.00
  -1   2  -8   80.09    5.00
  -1   2  -8   78.49    4.80
  -1   2  -8   71.39    4.50
   1  -2   8   71.29    3.80
   1  -2   8   71.09    4.80
   1  -2   8   75.49    4.60
  -2   2  -8    1.20    1.40
  -2   2  -8    1.80    1.00
  -2   2  -8    1.20    0.90
  -2   2  -8    1.20    1.10
   2  -2   8    0.40    0.80
   2  -2   8    0.40    0.90
   2  -2   8    0.00    0.50
  -3   2  -8   73.19    4.60
  -3   2  -8   83.69    5.30
   3  -2   8   69.09    2.80
   3  -2   8   76.29    4.30
   3  -2   8   73.69    2.90
   3  -2   8   74.49    4.90
  -4   2  -8  168.68    7.60
   4  -2   8  179.38    8.30
   4  -2   8  178.08    6.70
  -5   2  -8    3.80    1.50
   5  -2   8    4.90    1.70
  -6   2  -8    2.30    1.30
   6  -2   8    1.90    1.40
  -7   2  -8    0.60    1.00
   7  -2   8   -0.90    1.10
  -8   2  -8   26.80    4.20
   8  -2   8   24.90    3.80
   9   1  -8    6.30    2.30
   8   1  -8   78.29    6.10
   7   1  -8   17.70    3.30
   6   1  -8    8.50    2.30
  -6  -1   8    8.10    2.20
   5   1  -8  224.18   10.00
  -5  -1   8  252.67   10.20
   4   1  -8   37.30    2.50
   4   1  -8   30.10    3.80
   4   1  -8   37.50    2.40
  -4  -1   8   38.50    4.10
  -4  -1   8   40.70    4.30
   3   1  -8  307.17   11.60
   3   1  -8  294.77    9.90
  -3  -1   8  320.97   11.60
  -3  -1   8  312.57   11.10
  -3  -1   8  307.47   11.30
  -3  -1   8  319.27   11.10
   2   1  -8  154.48    7.20
   2   1  -8  159.68    7.30
   2   1  -8  152.58    6.20
  -2  -1   8  150.78    7.00
  -2  -1   8  148.79    6.20
  -2  -1   8  135.49    6.90
  -2  -1   8  172.78    7.30
   1   1  -8  194.98    8.00
   1   1  -8  196.78    8.40
   1   1  -8  189.18    7.20
   1   1  -8  188.98    8.10
  -1  -1   8  195.48    7.10
  -1  -1   8  192.88    8.10
  -1  -1   8  170.08    7.90
   0   1  -8  183.78    7.70
   0   1  -8  171.88    7.90
   0   1  -8  164.28    7.40
   0   1  -8  171.68    6.80
   0  -1   8  184.18    8.00
   0  -1   8  193.58    6.80
   0  -1   8  189.08    7.90
  -1   1  -8   81.79    4.20
  -1   1  -8   79.39    4.80
  -1   1  -8   78.89    4.70
  -1   1  -8   93.49    5.40
   1  -1   8   78.59    4.70
   1  -1   8   86.29    4.00
   1  -1   8   86.89    5.10
  -2   1  -8   83.49    4.30
  -2   1  -8   81.19    5.20
  -2   1  -8   82.59    4.80
   2  -1   8   80.39    3.60
   2  -1   8   78.49    4.10
   2  -1   8   81.69    4.70
   2  -1   8   85.29    5.20
  -3   1  -8    5.20    1.80
  -3   1  -8    5.30    1.60
   3  -1   8    6.10    1.60
   3  -1   8    5.10    0.80
   3  -1   8    5.30    0.80
   3  -1   8    6.00    1.80
  -4   1  -8    3.10    1.30
   4  -1   8    0.80    1.10
   4  -1   8    4.80    1.50
  -5   1  -8   88.99    5.40
   5  -1   8  109.69    6.40
  -6   1  -8    0.40    0.90
   6  -1   8   -0.80    0.90
  -7   1  -8   10.30    2.40
   7  -1   8    9.60    2.60
   8  -1   8    9.50    2.70
   9   0  -8    2.40    1.70
   8   0  -8   35.10    4.50
   7   0  -8    6.40    2.00
  -7   0   8    6.70    1.90
   6   0  -8   84.19    5.50
  -6   0   8   79.69    5.30
   5   0  -8  112.59    6.30
  -5   0   8  112.99    6.20
   4   0  -8  103.19    5.60
   4   0  -8   95.29    5.60
   4   0  -8   92.79    4.00
   4   0  -8   91.29    3.80
  -4   0   8   78.89    5.20
  -4   0   8  100.19    5.40
   3   0  -8  281.37    9.30
   3   0  -8  285.47   10.70
  -3   0   8  284.67   10.20
  -3   0   8  272.77   10.70
  -3   0   8  290.17    9.60
  -3   0   8  295.77   10.50
   2   0  -8  215.08    7.80
   2   0  -8  207.58    8.70
   2   0  -8  202.98    8.70
   2   0  -8  206.08    8.30
  -2   0   8  232.98    8.70
  -2   0   8  226.28    7.80
  -2   0   8  217.68    8.50
  -2   0   8  205.88    8.80
   1   0  -8    5.40    1.60
   1   0  -8    5.70    1.60
   1   0  -8    6.40    1.80
   1   0  -8    7.30    1.50
  -1   0   8    3.60    1.30
  -1   0   8    5.50    1.30
  -1   0   8    4.00    1.40
   0   0  -8   22.60    2.90
   0   0  -8   27.40    3.60
   0   0  -8   31.60    3.40
   0   0  -8   26.40    2.80
   0   0   8   30.00    3.60
   0   0   8   24.30    2.50
   0   0   8   29.40    3.40
  -1   0  -8   56.69    3.50
  -1   0  -8   40.80    4.00
  -1   0  -8   44.50    3.50
  -1   0  -8   34.40    4.00
   1   0   8   46.70    2.80
   1   0   8   50.09    3.90
   1   0   8   46.80    4.50
  -2   0  -8  136.79    7.10
  -2   0  -8  120.09    6.10
  -2   0  -8  122.99    5.70
   2   0   8  122.59    6.60
   2   0   8  122.19    5.30
   2   0   8  127.59    4.90
   2   0   8  130.09    6.30
  -3   0  -8   82.29    5.70
  -3   0  -8   94.09    5.30
   3   0   8   94.39    5.20
   3   0   8   94.39    3.40
   3   0   8   90.59    3.50
   3   0   8   96.19    5.80
  -4   0  -8   50.09    4.00
   4   0   8   56.59    5.60
  -5   0  -8   17.60    2.90
   5   0   8   14.00    3.00
  -6   0  -8   12.40    2.60
   6   0   8   17.40    3.30
  -7   0  -8    1.80    1.30
   7   0   8    1.90    1.60
   8   0   8   17.90    3.70
  10  -1  -8   25.50    3.90
   9  -1  -8  133.19    7.40
   8  -1  -8   16.70    3.10
   7  -1  -8   70.79    4.90
  -7   1   8   71.99    4.90
   6  -1  -8   73.69    5.00
  -6   1   8   80.59    5.20
   5  -1  -8   -0.10    0.90
  -5   1   8    2.50    1.20
   4  -1  -8  206.98    6.70
   4  -1  -8  194.38    8.30
   4  -1  -8  199.48    6.50
   4  -1  -8  194.58    8.20
  -4   1   8  191.88    8.50
  -4   1   8  198.68    8.20
   3  -1  -8    1.00    0.70
   3  -1  -8    1.70    0.90
   3  -1  -8    3.20    1.20
  -3   1   8    1.90    0.90
  -3   1   8    1.40    1.20
  -3   1   8    2.20    0.90
  -3   1   8    2.90    1.20
   2  -1  -8   31.70    3.60
   2  -1  -8   26.80    2.90
   2  -1  -8   26.50    3.20
   2  -1  -8   28.30    3.60
  -2   1   8   27.40    3.40
  -2   1   8   28.70    2.90
  -2   1   8   32.10    3.40
   1  -1  -8  276.67   10.40
   1  -1  -8  249.97    9.60
   1  -1  -8  253.57    9.20
   1  -1  -8  253.47   10.30
  -1   1   8  260.37    8.70
  -1   1   8  279.57   10.30
  -1   1   8  260.57   10.30
   0  -1  -8    2.50    1.10
   0  -1  -8    2.50    1.10
   0  -1  -8    3.40    1.30
   0  -1  -8    2.90    1.30
   0   1   8    1.80    0.80
   0   1   8    1.60    1.10
   0   1   8    1.70    1.20
  -1  -1  -8    1.00    1.00
  -1  -1  -8    0.20    0.80
  -1  -1  -8    0.10    0.70
  -1  -1  -8   -0.40    0.60
   1   1   8    0.60    1.10
   1   1   8    0.40    0.80
   1   1   8   -0.10    0.50
  -2  -1  -8    9.40    2.00
  -2  -1  -8   11.10    2.50
  -2  -1  -8   13.40    2.20
   2   1   8   13.20    1.70
   2   1   8   18.50    3.10
   2   1   8    9.70    2.20
  -3  -1  -8    6.50    1.80
   3   1   8    3.50    1.50
   3   1   8    2.10    0.70
   3   1   8    4.00    0.90
  -4  -1  -8   19.90    3.20
   4   1   8   28.60    4.00
  -5  -1  -8  189.68    8.90
   5   1   8  193.08    9.70
  -6  -1  -8   75.79    5.50
   6   1   8   75.49    7.30
   7   1   8   11.30    3.10
  10  -2  -8    2.20    1.50
   9  -2  -8   20.40    3.30
   8  -2  -8  204.18    9.00
   7  -2  -8   72.49    4.90
  -7   2   8   70.59    4.80
   6  -2  -8   11.30    2.30
  -6   2   8   11.30    2.30
   5  -2  -8    0.90    1.00
  -5   2   8    2.60    1.30
   4  -2  -8   29.00    2.60
   4  -2  -8   30.40    2.10
   4  -2  -8   26.80    3.40
  -4   2   8   27.80    3.20
  -4   2   8   23.90    3.30
   3  -2  -8   37.70    3.00
   3  -2  -8   57.69    3.40
   3  -2  -8   59.09    4.30
  -3   2   8   50.19    3.70
  -3   2   8   45.20    3.50
  -3   2   8   46.10    3.10
  -3   2   8   56.79    5.10
   2  -2  -8    1.40    0.90
   2  -2  -8    1.20    0.90
   2  -2  -8    2.30    1.30
   2  -2  -8    2.60    1.30
  -2   2   8    2.20    1.20
  -2   2   8    0.80    1.20
  -2   2   8    1.90    0.90
   1  -2  -8  123.69    6.20
   1  -2  -8  126.59    6.90
   1  -2  -8  125.99    5.90
   1  -2  -8  133.79    6.80
  -1   2   8  117.49    6.30
  -1   2   8  130.79    7.10
  -1   2   8  126.39    5.40
   0  -2  -8   80.89    5.50
   0  -2  -8   74.09    4.50
   0  -2  -8   72.09    4.90
   0  -2  -8   85.89    5.00
   0   2   8   69.89    3.80
   0   2   8   72.89    5.20
   0   2   8   70.09    4.90
  -1  -2  -8   59.39    5.00
  -1  -2  -8   46.20    4.50
  -1  -2  -8   51.09    5.70
  -1  -2  -8   48.00    4.90
   1   2   8   47.60    5.00
   1   2   8   46.10    3.00
   1   2   8   59.99    5.60
  -2  -2  -8   28.80    4.90
  -2  -2  -8   25.70    3.50
   2   2   8   24.40    3.70
   2   2   8   26.30    3.80
   2   2   8   26.50    2.40
  -3  -2  -8    4.30    1.60
   3   2   8    1.50    1.40
   3   2   8    4.40    1.00
  -4  -2  -8   10.00    2.40
   4   2   8   13.50    3.00
  -5  -2  -8    6.30    2.10
   5   2   8    4.80    2.20
  -6  -2  -8    2.80    1.70
   6   2   8   -1.30    1.30
   7   2   8   20.40    4.30
  10  -3  -8   15.00    2.80
   9  -3  -8    7.00    1.90
   8  -3  -8   13.30    2.60
   7  -3  -8   58.19    4.50
  -7   3   8   54.69    5.10
   6  -3  -8  111.59    6.30
  -6   3   8  109.89    6.40
   5  -3  -8   70.79    4.90
  -5   3   8   70.29    5.10
   4  -3  -8   88.39    4.30
   4  -3  -8   94.09    4.60
   4  -3  -8  102.79    5.90
   4  -3  -8   92.09    4.10
  -4   3   8   99.19    5.40
  -4   3   8   93.09    6.00
  -4   3   8   90.59    4.60
   3  -3  -8   82.59    4.50
   3  -3  -8   97.99    5.80
  -3   3   8   86.69    4.50
  -3   3   8   97.89    5.30
  -3   3   8   84.59    5.80
  -3   3   8   81.89    5.10
   2  -3  -8  145.79    7.70
   2  -3  -8  144.29    7.40
   2  -3  -8  146.79    6.60
   2  -3  -8  164.28    7.30
  -2   3   8  147.99    7.30
  -2   3   8  156.38    6.30
  -2   3   8  136.59    7.70
   1  -3  -8   38.50    4.40
   1  -3  -8   32.60    3.90
   1  -3  -8   38.20    3.90
   1  -3  -8   22.90    3.70
  -1   3   8   25.20    3.40
  -1   3   8   28.30    2.90
  -1   3   8   27.40    3.90
   0  -3  -8   33.00    4.60
   0  -3  -8   33.40    3.70
   0  -3  -8   31.50    3.90
   0  -3  -8   27.30    3.70
   0   3   8   37.90    4.60
   0   3   8   30.70    4.10
   0   3   8   28.30    2.90
  -1  -3  -8   62.69    5.40
  -1  -3  -8   59.09    6.20
  -1  -3  -8   67.99    4.90
   1   3   8   67.29    3.80
   1   3   8   71.89    5.40
   1   3   8   70.99    5.40
  -2  -3  -8   19.30    3.10
   2   3   8   13.40    2.90
   2   3   8   17.70    2.30
  -3  -3  -8   99.19    6.40
   3   3   8  116.19    7.60
   3   3   8  110.49    4.70
  -4  -3  -8  125.99    7.50
   4   3   8  121.49    4.00
   4   3   8  121.99    8.10
  -5  -3  -8    4.50    2.00
   5   3   8    5.60    2.50
   6   3   8    6.30    2.60
  10  -4  -8  146.49    7.60
   9  -4  -8    7.90    2.20
   8  -4  -8    0.40    1.10
   7  -4  -8    0.60    1.00
  -7   4   8    0.80    1.10
   6  -4  -8  175.48    8.40
  -6   4   8  167.78    8.60
   5  -4  -8   42.30    2.20
   5  -4  -8   41.80    2.20
   5  -4  -8   44.30    4.90
  -5   4   8   48.10    5.20
   4  -4  -8   -1.00    0.80
   4  -4  -8    0.30    0.60
  -4   4   8   -0.70    0.80
   3  -4  -8    2.50    1.10
   3  -4  -8   -0.50    0.70
   3  -4  -8    1.50    0.90
  -3   4   8    2.30    1.00
  -3   4   8    2.60    1.50
  -3   4   8    2.30    1.60
   2  -4  -8   37.10    4.50
   2  -4  -8   33.40    3.80
   2  -4  -8   31.10    3.70
  -2   4   8   33.60    4.70
  -2   4   8   38.80    4.60
  -2   4   8   34.80    3.50
   1  -4  -8    3.50    1.70
   1  -4  -8    7.90    2.10
   1  -4  -8    3.50    1.30
  -1   4   8    4.40    1.90
  -1   4   8    5.60    1.40
  -1   4   8    3.30    1.60
   0  -4  -8    9.20    2.40
   0  -4  -8    9.10    2.20
   0  -4  -8    7.10    2.00
   0   4   8    4.70    1.40
   0   4   8    8.00    2.40
   0   4   8    7.90    2.30
  -1  -4  -8   16.10    3.00
  -1  -4  -8   20.80    3.50
   1   4   8   21.20    3.90
   1   4   8   15.90    2.30
  -2  -4  -8    1.40    1.30
   2   4   8   -1.30    1.10
   2   4   8    0.30    0.70
  -3  -4  -8    0.60    1.20
   3   4   8    0.00    0.70
   3   4   8   -0.30    1.30
  -4  -4  -8   55.29    6.30
   4   4   8   59.99    7.10
   4   4   8   54.59    2.80
  -5  -4  -8    1.10    1.50
   5   4   8   -0.20    1.70
  10  -5  -8   -1.00    1.20
   9  -5  -8    8.00    2.30
   8  -5  -8   30.40    4.20
   7  -5  -8   -0.10    0.90
  -7   5   8   -0.20    1.10
   6  -5  -8  103.09    6.60
  -6   5   8  105.09    6.90
   5  -5  -8    7.80    1.40
   5  -5  -8    7.50    2.20
  -5   5   8    6.20    2.00
   4  -5  -8   61.19    6.00
   4  -5  -8   55.99    3.70
  -4   5   8   55.89    6.00
   3  -5  -8    0.60    1.20
   3  -5  -8   -0.30    0.80
  -3   5   8   -0.50    1.10
  -3   5   8   -0.20    0.70
   2  -5  -8    1.10    1.00
   2  -5  -8   -0.60    0.90
   2  -5  -8    1.70    1.10
  -2   5   8    0.90    1.20
  -2   5   8    0.80    0.80
  -2   5   8    0.80    1.30
   1  -5  -8   32.90    4.10
   1  -5  -8   34.30    4.80
   1  -5  -8   37.30    4.40
  -1   5   8   38.00    5.10
  -1   5   8   38.20    3.80
  -1   5   8   39.60    5.00
   0  -5  -8  203.08    9.80
   0  -5  -8  220.18    9.90
   0   5   8  209.28   10.60
   0   5   8  202.18    8.30
  -1  -5  -8   89.19    6.30
  -1  -5  -8   97.09    6.60
   1   5   8   91.29    7.10
   1   5   8   99.09    5.20
  -2  -5  -8   86.79    6.50
   2   5   8   94.09    8.80
   2   5   8  102.39    5.30
  -3  -5  -8   20.90    4.00
   3   5   8   18.00    2.50
   3   5   8   14.40    3.80
  -4  -5  -8   35.50    5.30
   4   5   8   41.70    2.60
   4   5   8   30.90    5.60
   5   5   8   25.80    5.50
  10  -6  -8   16.80    3.20
   9  -6  -8    0.60    1.20
   8  -6  -8   12.90    2.90
   7  -6  -8    2.80    1.60
   6  -6  -8   -0.20    1.10
  -6   6   8   -0.60    1.10
   5  -6  -8   45.00    3.00
   5  -6  -8   41.60    5.20
  -5   6   8   34.00    5.00
   4  -6  -8    3.10    1.70
   4  -6  -8    2.20    1.20
  -4   6   8   -0.90    1.20
   3  -6  -8   86.69    6.50
   3  -6  -8   76.59    5.10
  -3   6   8   84.29    5.00
  -3   6   8   74.79    7.60
   2  -6  -8    0.80    1.40
   2  -6  -8    0.30    1.00
  -2   6   8    2.10    1.90
  -2   6   8   -0.50    0.70
   1  -6  -8   17.10    3.40
   1  -6  -8   29.90    4.20
  -1   6   8   18.70    2.80
   0  -6  -8    0.80    1.30
   0  -6  -8    3.00    1.60
   0   6   8   -0.20    1.50
   0   6   8    2.10    1.20
  -1  -6  -8    4.50    2.00
   1   6   8    3.20    2.20
   1   6   8    1.90    1.20
  -2  -6  -8   37.90    5.40
   2   6   8   28.40    3.40
   2   6   8   26.10    4.90
  -3  -6  -8   10.20    3.10
   3   6   8    0.80    2.20
   3   6   8    5.60    1.60
  -4  -6  -8    3.70    2.40
   4   6   8    0.00    2.50
   4   6   8    1.30    0.90
  10  -7  -8    3.00    1.80
   9  -7  -8   16.10    3.50
   8  -7  -8   33.00    4.90
   7  -7  -8   50.29    6.00
   6  -7  -8    7.70    2.60
   6  -7  -8   10.00    1.20
  -6   7   8    9.70    2.80
   5  -7  -8   -0.40    1.30
   5  -7  -8    2.90    1.20
  -5   7   8    2.60    2.00
   4  -7  -8    9.20    2.90
   4  -7  -8   10.30    2.20
  -4   7   8   11.70    3.40
   3  -7  -8   24.00    3.80
   3  -7  -8   20.30    4.10
  -3   7   8   19.30    4.20
  -3   7   8   18.40    2.90
   2  -7  -8   92.39    6.20
   2  -7  -8   77.99    7.90
  -2   7   8   92.29    5.60
   1  -7  -8   21.20    3.60
  -1   7   8   27.10    3.60
   0  -7  -8    8.70    2.70
   0   7   8   11.30    2.30
   1   7   8   -0.70    0.80
  -2  -7  -8   16.50    4.30
   2   7   8    7.70    2.00
   2   7   8   11.10    3.80
  -3  -7  -8   43.30    6.40
   3   7   8   46.40    4.30
   3   7   8   35.50    6.40
   9  -8  -8    2.20    2.00
   8  -8  -8    5.00    2.40
   7  -8  -8   12.50    3.30
   6  -8  -8    0.70    0.70
   6  -8  -8   -0.10    1.40
   5  -8  -8    1.10    1.80
   5  -8  -8    3.10    1.30
  -5   8   8    2.80    2.30
   4  -8  -8    8.00    2.30
   4  -8  -8   10.20    3.30
  -4   8   8   13.50    4.00
   3  -8  -8    9.60    3.20
   3  -8  -8   13.90    2.90
   2  -8  -8    1.30    1.40
  -2   8   8    1.20    1.30
   1  -8  -8    2.10    1.90
  -1   8   8   -0.10    1.10
   0  -8  -8   -0.50    1.50
   0   8   8   -1.00    0.90
   1   8   8    7.50    2.10
   2   8   8   19.30    3.10
   8  -9  -8   -0.90    1.70
   7  -9  -8   21.80    4.70
   6  -9  -8   24.30    2.90
   6  -9  -8   28.40    5.20
   5  -9  -8    1.20    1.70
   5  -9  -8    0.60    1.00
   4  -9  -8   -0.60    1.00
   4  -9  -8    1.90    2.00
   3  -9  -8    2.70    1.80
   2  -9  -8   -0.30    1.10
  -2   9   8    2.40    1.60
   1  -9  -8   43.30    5.90
  -1   9   8   37.30    4.70
   0   9   8   -0.70    1.10
   7 -10  -8    3.10    2.40
   6 -10  -8    1.40    2.00
   6 -10  -8    0.70    1.00
   5 -10  -8   38.20    6.50
   5 -10  -8   30.80    4.00
   4 -10  -8    0.50    1.20
   3 -10  -8    8.90    2.80
   2 -10  -8   18.20    3.80
  -2  10   8   21.70    3.90
   0  10  -9    0.50    1.80
   0 -10   9    7.70    3.00
   1 -10   9   27.00    4.90
   2 -10   9    0.10    1.60
   3 -10   9    3.20    2.70
   3 -10   9    3.90    2.00
   4 -10   9    7.80    3.70
   4 -10   9    8.60    2.20
   5 -10   9   16.20    4.50
   5 -10   9   15.40    1.70
   2   9  -9   46.80    5.80
   1   9  -9   -0.20    1.50
  -1  -9   9    2.40    2.10
   0   9  -9    8.70    2.60
   0  -9   9    6.90    2.60
  -1   9  -9    7.30    2.40
   1  -9   9   10.30    2.90
   2  -9   9    0.00    1.20
   2  -9   9    1.00    2.10
   3  -9   9   40.10    4.70
   3  -9   9   33.70    5.80
   4  -9   9   16.20    2.50
   4  -9   9   16.60    4.20
   5  -9   9    4.60    2.70
   6  -9   9   -2.00    1.60
   7  -9   9    1.10    1.90
   4   8  -9   27.30    4.10
   3   8  -9    4.80    2.00
   2   8  -9    2.20    1.40
   1   8  -9    7.40    2.30
  -1  -8   9    9.30    2.70
   0   8  -9    4.70    2.00
   0  -8   9    7.50    2.40
  -1   8  -9   83.09    5.90
   1  -8   9   85.69    7.40
   2  -8   9   37.90    5.80
   2  -8   9   28.70    3.80
   3  -8   9   48.40    6.50
   3  -8   9   42.00    4.20
   4  -8   9    1.40    0.90
   4  -8   9    0.20    1.40
   5  -8   9   73.19    8.10
   6  -8   9   -2.20    1.30
   7  -8   9   -0.90    1.40
   5   7  -9   27.50    3.60
   5   7  -9   31.90    6.30
   4   7  -9   65.59    8.40
   4   7  -9   58.19    5.60
   3   7  -9    1.50    1.30
   3   7  -9    1.50    1.90
   2   7  -9   30.90    4.20
  -2  -7   9   37.90    5.30
   1   7  -9    0.00    1.10
  -1  -7   9   -0.10    1.30
   0   7  -9    1.20    1.30
   0  -7   9    1.90    1.60
  -1   7  -9  116.09    6.60
   1  -7   9  131.59    8.70
   1  -7   9  114.19    6.80
   2  -7   9   44.60    4.60
   2  -7   9   33.00    5.10
   3  -7   9   -0.30    1.40
   3  -7   9   -0.10    0.90
   4  -7   9   18.00    2.10
   4  -7   9   15.20    3.60
   4  -7   9   17.10    3.90
   5  -7   9    4.90    2.30
   5  -7   9    2.00    1.80
   6  -7   9   15.70    3.50
   6  -7   9   13.30    3.40
   7  -7   9    2.50    1.80
   8  -7   9    2.40    1.90
   6   6  -9   13.20    4.00
   5   6  -9    0.70    1.00
   5   6  -9   -1.90    1.60
   4   6  -9    6.30    2.80
   4   6  -9    3.00    1.60
   3   6  -9    7.20    2.00
   3   6  -9   11.60    3.40
   2   6  -9   24.00    4.50
   2   6  -9   16.60    2.90
  -2  -6   9   13.90    3.00
   1   6  -9  430.16   15.00
   1   6  -9  422.16   17.00
  -1  -6   9  449.76   15.70
   0   6  -9  110.29    6.30
   0  -6   9  119.19    6.70
   0  -6   9  111.79    7.60
  -1   6  -9   30.50    3.80
   1  -6   9   23.20    4.10
   1  -6   9   26.40    3.70
   2  -6   9    3.60    1.90
   2  -6   9    6.50    1.90
   2  -6   9    3.30    1.90
   3  -6   9   71.89    7.10
   3  -6   9   74.99    4.20
   3  -6   9   78.99    7.40
   4  -6   9   23.20    2.10
   4  -6   9   23.70    4.10
   5  -6   9   43.90    5.70
  -6   6  -9    8.50    2.50
   6  -6   9    6.00    2.30
  -7   6  -9   14.10    3.40
   7  -6   9   16.10    3.50
   8  -6   9    0.00    1.50
   7   5  -9   26.10    5.50
   6   5  -9   11.80    3.60
   5   5  -9    7.00    1.80
   5   5  -9   12.30    3.50
   4   5  -9  100.89    7.50
   4   5  -9   95.29    5.50
   3   5  -9    4.40    1.70
   3   5  -9    4.50    2.20
   2   5  -9   72.59    4.90
   2   5  -9   73.69    7.40
  -2  -5   9   69.49    6.00
   1   5  -9  156.88    8.80
   1   5  -9  171.68    7.80
  -1  -5   9  168.98    9.20
  -1  -5   9  175.98    8.20
   0   5  -9  293.87   12.50
   0   5  -9  279.07   10.80
   0   5  -9  294.77   12.40
   0  -5   9  300.97   11.30
   0  -5   9  300.67   12.90
  -1   5  -9   81.99    5.00
   1  -5   9   80.19    4.90
   1  -5   9   86.59    6.30
   1  -5   9   79.09    6.00
   2  -5   9  110.69    5.60
   2  -5   9  124.89    7.60
   3  -5   9    8.20    1.50
   3  -5   9    6.40    2.40
  -4   5  -9   25.20    4.00
   4  -5   9   20.10    3.70
   4  -5   9   22.00    1.20
   4  -5   9   19.20    1.20
  -5   5  -9   27.70    4.20
   5  -5   9   23.30    3.90
  -6   5  -9    0.60    1.20
   6  -5   9    1.00    1.40
  -7   5  -9    0.60    1.10
   7  -5   9   -0.40    1.40
   7   4  -9    1.50    1.90
   6   4  -9   -0.60    1.40
   5   4  -9    6.20    2.50
   5   4  -9    7.40    1.60
   4   4  -9   16.50    3.60
   4   4  -9   15.70    2.50
   3   4  -9  925.01   25.90
   3   4  -9  935.21   28.90
   2   4  -9   45.80    4.40
   2   4  -9   48.10    5.40
  -2  -4   9   50.49    5.40
  -2  -4   9   53.59    5.10
   1   4  -9   77.99    5.70
   1   4  -9   77.69    4.70
  -1  -4   9   70.29    5.20
  -1  -4   9   69.79    4.70
  -1  -4   9   82.59    5.80
   0   4  -9   21.30    3.40
   0   4  -9   25.20    3.10
   0   4  -9   24.30    3.80
   0  -4   9   19.60    3.10
   0  -4   9   20.20    3.50
   0  -4   9   29.00    4.10
   0  -4   9   20.00    2.90
  -1   4  -9    0.30    1.10
  -1   4  -9    1.20    0.80
  -1   4  -9   -0.40    0.90
   1  -4   9   -0.50    0.70
   1  -4   9    0.20    0.80
   1  -4   9   -0.30    0.90
  -2   4  -9    2.70    1.50
  -2   4  -9    7.00    1.70
  -2   4  -9    2.50    1.50
   2  -4   9    8.10    2.30
   2  -4   9    7.20    1.60
  -3   4  -9    5.10    1.90
   3  -4   9    6.70    1.30
   3  -4   9    8.00    2.40
  -4   4  -9   28.80    3.90
   4  -4   9   45.80    5.10
  -5   4  -9   21.60    3.40
   5  -4   9   16.90    3.20
  -6   4  -9   29.30    4.00
   6  -4   9   21.20    3.70
  -7   4  -9   22.00    3.50
   7  -4   9   25.80    4.00
   8  -4   9    6.70    2.40
   8   3  -9    3.60    2.20
   7   3  -9   74.89    8.00
   6   3  -9   53.39    6.40
   5   3  -9   24.50    4.20
   5   3  -9   28.20    2.80
   4   3  -9  228.88    8.80
   4   3  -9  240.08   11.10
  -4  -3   9  238.48   10.80
   3   3  -9   45.20    4.00
   3   3  -9   39.80    4.80
  -3  -3   9   54.89    5.40
  -3  -3   9   42.80    4.30
   2   3  -9  542.25   16.20
   2   3  -9  507.85   17.70
  -2  -3   9  547.75   17.90
  -2  -3   9  539.75   17.70
  -2  -3   9  514.45   16.60
  -2  -3   9  535.75   17.70
   1   3  -9    6.90    1.70
   1   3  -9    9.40    2.30
   1   3  -9    4.60    1.70
  -1  -3   9    9.80    2.00
  -1  -3   9    5.90    1.90
  -1  -3   9    8.70    2.10
   0   3  -9  328.57   12.70
   0   3  -9  321.57   12.20
   0   3  -9  332.57   11.20
   0  -3   9  331.47   11.20
   0  -3   9  318.97   12.20
   0  -3   9  340.37   12.80
  -1   3  -9   56.79    4.50
  -1   3  -9   53.19    5.20
  -1   3  -9   54.39    4.10
  -1   3  -9   55.99    3.70
   1  -3   9   50.79    3.40
   1  -3   9   56.39    5.60
   1  -3   9   57.49    4.20
  -2   3  -9  111.89    6.60
  -2   3  -9  113.39    5.50
  -2   3  -9  105.19    6.30
   2  -3   9  115.99    6.70
   2  -3   9  117.59    5.10
  -3   3  -9   20.50    3.20
   3  -3   9   23.90    3.60
   3  -3   9   19.10    1.90
   3  -3   9   17.70    3.80
   3  -3   9   18.50    1.80
  -4   3  -9    0.40    0.80
   4  -3   9   -0.50    0.90
  -5   3  -9   43.80    4.70
   5  -3   9   38.40    4.50
  -6   3  -9    3.80    1.60
   6  -3   9    7.40    2.10
  -7   3  -9    1.20    1.20
   7  -3   9    0.70    1.30
   8  -3   9    9.30    2.50
   8   2  -9    4.60    2.30
   7   2  -9    9.60    2.90
   6   2  -9   -0.10    1.10
  -6  -2   9   -1.00    0.90
   5   2  -9  297.97   12.50
   5   2  -9  290.77    9.10
  -5  -2   9  303.47   12.20
   4   2  -9   60.79    3.70
   4   2  -9   70.79    5.30
  -4  -2   9   64.59    6.00
   3   2  -9   93.79    4.90
   3   2  -9   86.19    5.90
  -3  -2   9   86.39    5.70
  -3  -2   9   82.59    5.00
   2   2  -9    9.50    2.40
   2   2  -9    9.30    1.80
  -2  -2   9   10.70    2.40
  -2  -2   9   12.70    2.60
  -2  -2   9   13.70    2.40
   1   2  -9   49.40    3.40
   1   2  -9   62.59    5.70
   1   2  -9   56.49    5.30
  -1  -2   9   46.00    4.70
  -1  -2   9   59.59    5.40
  -1  -2   9   58.39    3.80
   0   2  -9   33.10    3.90
   0   2  -9   28.90    3.90
   0   2  -9   27.00    3.60
   0   2  -9   25.20    2.80
   0  -2   9   27.00    3.00
   0  -2   9   28.70    3.80
   0  -2   9   25.50    3.50
  -1   2  -9  109.59    6.00
  -1   2  -9  102.19    5.20
  -1   2  -9  117.99    6.50
  -1   2  -9  110.09    6.10
   1  -2   9  115.29    5.20
   1  -2   9  115.69    6.50
   1  -2   9  111.09    6.00
  -2   2  -9    0.00    0.90
  -2   2  -9   -0.10    0.70
  -2   2  -9   -0.60    0.60
   2  -2   9    1.40    1.10
   2  -2   9    0.70    0.80
   2  -2   9    0.50    0.60
  -3   2  -9   -0.40    0.60
   3  -2   9   -0.20    0.40
   3  -2   9    0.30    0.90
   3  -2   9    0.30    0.40
   3  -2   9    0.50    0.80
  -4   2  -9    2.80    1.40
   4  -2   9    0.80    1.20
  -5   2  -9   -0.20    0.80
   5  -2   9   -0.20    0.90
  -6   2  -9    0.00    0.90
   6  -2   9    0.50    1.20
  -7   2  -9    0.10    1.00
   7  -2   9    0.00    1.10
   8  -2   9   15.10    3.20
   9   1  -9   21.00    4.10
   8   1  -9    6.50    2.60
   7   1  -9   69.09    6.80
   6   1  -9  321.97   13.30
  -6  -1   9  336.27   13.00
   5   1  -9    6.60    1.10
   5   1  -9    4.40    1.70
   5   1  -9    5.90    1.00
  -5  -1   9    6.30    2.00
   4   1  -9  173.98    8.40
   4   1  -9  162.98    6.40
  -4  -1   9  168.28    8.20
   3   1  -9   50.19    5.00
   3   1  -9   44.60    3.10
  -3  -1   9   48.80    4.90
  -3  -1   9   43.40    4.00
  -3  -1   9   44.10    4.70
  -3  -1   9   51.79    4.00
   2   1  -9  241.68   10.00
   2   1  -9  239.68   10.00
   2   1  -9  228.48    8.60
  -2  -1   9  253.97    9.90
  -2  -1   9  228.18    9.80
   1   1  -9   22.60    3.10
   1   1  -9   26.10    3.60
   1   1  -9   26.60    3.50
   1   1  -9   18.30    2.50
  -1  -1   9   22.60    3.20
  -1  -1   9   30.90    3.10
   0   1  -9    4.80    1.50
   0   1  -9    3.50    1.20
   0   1  -9    4.30    1.50
   0   1  -9    3.30    1.40
   0  -1   9    2.70    1.50
   0  -1   9    2.80    1.10
   0  -1   9    6.30    1.80
  -1   1  -9    4.40    1.80
  -1   1  -9    4.00    1.40
  -1   1  -9    3.60    1.30
  -1   1  -9    4.40    1.40
   1  -1   9    2.20    1.20
   1  -1   9    3.70    1.30
   1  -1   9    5.20    1.30
  -2   1  -9    7.10    1.90
  -2   1  -9    8.00    1.80
  -2   1  -9    9.20    2.30
   2  -1   9    8.00    1.90
   2  -1   9    9.70    1.50
   2  -1   9    7.70    2.00
  -3   1  -9    7.60    2.00
   3  -1   9    9.80    1.20
   3  -1   9   12.30    2.50
   3  -1   9    8.10    1.20
   3  -1   9   10.30    2.30
  -4   1  -9    9.50    2.20
   4  -1   9   11.00    2.50
  -5   1  -9   57.39    4.50
   5  -1   9   56.79    5.70
   6  -1   9   20.10    3.70
  -7   1  -9   53.99    5.60
   7  -1   9   55.19    6.00
   8  -1   9    3.20    2.10
   9   0  -9   15.10    3.20
   8   0  -9    1.50    1.30
   7   0  -9   50.19    5.50
  -7   0   9   63.99    7.60
   6   0  -9  247.68   10.70
  -6   0   9  241.58   10.50
   5   0  -9    6.40    1.00
   5   0  -9    2.50    1.50
   5   0  -9    6.90    0.90
  -5   0   9    1.90    1.20
   4   0  -9  111.79    4.80
   4   0  -9  107.89    6.40
   4   0  -9  110.99    4.90
  -4   0   9  126.29    7.50
  -4   0   9  120.09    6.70
   3   0  -9    1.50    0.80
   3   0  -9    3.60    1.30
  -3   0   9    2.40    1.30
  -3   0   9    1.50    0.90
  -3   0   9    2.50    1.30
  -3   0   9    0.20    0.80
   2   0  -9   27.00    3.00
   2   0  -9   23.90    3.40
   2   0  -9   23.40    3.10
   2   0  -9   27.60    3.50
  -2   0   9   23.30    3.10
  -2   0   9   21.10    2.60
  -2   0   9   25.30    3.50
   1   0  -9    2.90    1.20
   1   0  -9    3.70    1.50
   1   0  -9    0.70    0.90
   1   0  -9    0.80    0.90
  -1   0   9    1.30    0.90
  -1   0   9    1.50    1.10
  -1   0   9    3.50    1.40
   0   0  -9    8.20    2.20
   0   0  -9    5.50    1.40
   0   0  -9    5.80    1.70
   0   0  -9    7.00    1.70
   0   0   9    6.30    1.40
   0   0   9    6.40    1.70
   0   0   9   10.60    2.30
  -1   0  -9    6.70    1.70
  -1   0  -9   13.50    2.60
  -1   0  -9    7.80    1.80
  -1   0  -9    8.50    2.20
   1   0   9    7.70    1.40
   1   0   9    8.40    2.10
   1   0   9    7.50    2.00
  -2   0  -9    2.10    1.20
  -2   0  -9    2.40    1.20
  -2   0  -9    1.60    1.50
   2   0   9    0.50    0.90
   2   0   9    2.90    1.50
   2   0   9    2.00    0.80
  -3   0  -9    0.40    0.80
   3   0   9   -0.20    1.00
   3   0   9    0.70    0.50
   3   0   9    0.60    0.50
  -4   0  -9   -0.80    0.70
   4   0   9   -0.20    1.00
  -5   0  -9    8.60    2.20
   5   0   9    6.10    2.20
  -6   0  -9   16.10    3.10
   6   0   9   19.50    3.80
  -7   0  -9    5.30    3.00
   7   0   9    7.50    2.70
  10  -1  -9   13.10    3.00
   9  -1  -9    3.30    2.00
   8  -1  -9  270.97   11.60
   7  -1  -9   48.10    5.10
  -7   1   9   61.89    5.70
   6  -1  -9  131.69    7.10
  -6   1   9  118.39    6.80
   5  -1  -9  207.88    6.00
   5  -1  -9  219.48    6.20
   5  -1  -9  213.48    9.40
  -5   1   9  226.78    9.70
   4  -1  -9   23.30    2.60
   4  -1  -9   30.80    2.70
   4  -1  -9   17.30    2.90
  -4   1   9   17.00    2.80
  -4   1   9   14.80    2.80
  -4   1   9   19.80    2.90
   3  -1  -9  145.59    6.20
   3  -1  -9  141.39    7.10
  -3   1   9  151.08    7.60
  -3   1   9  151.18    6.20
  -3   1   9  138.79    6.90
  -3   1   9  142.39    6.80
   2  -1  -9   55.99    4.00
   2  -1  -9   56.29    4.30
   2  -1  -9   61.69    3.80
   2  -1  -9   60.09    4.60
  -2   1   9   60.09    4.60
  -2   1   9   57.89    3.60
  -2   1   9   50.99    4.00
   1  -1  -9   78.09    4.90
   1  -1  -9   79.19    5.50
   1  -1  -9   82.49    5.20
   1  -1  -9   82.29    4.70
  -1   1   9   76.19    4.20
  -1   1   9   78.09    5.10
  -1   1   9   75.79    5.20
   0  -1  -9   34.30    4.00
   0  -1  -9   36.90    4.50
   0  -1  -9   47.90    4.30
   0  -1  -9   41.10    4.30
   0   1   9   44.20    4.70
   0   1   9   42.50    4.40
   0   1   9   49.10    3.10
  -1  -1  -9  107.29    6.60
  -1  -1  -9  104.69    6.00
  -1  -1  -9  111.49    5.70
  -1  -1  -9  103.79    6.00
   1   1   9  101.99    4.80
   1   1   9  101.89    6.10
   1   1   9  102.59    6.30
  -2  -1  -9    7.80    2.80
  -2  -1  -9    6.90    1.90
   2   1   9    7.50    1.40
   2   1   9    9.00    2.30
   2   1   9    7.40    2.00
  -3  -1  -9  140.09    7.40
   3   1   9  139.19    7.90
   3   1   9  140.09    5.10
  -4  -1  -9   12.60    2.80
   4   1   9   10.90    2.70
  -5  -1  -9   17.10    3.30
   5   1   9   19.10    3.60
  -6  -1  -9   -0.30    1.20
   6   1   9    0.40    1.50
   7   1   9   13.70    3.50
  10  -2  -9   19.10    3.40
   9  -2  -9   18.60    3.40
   8  -2  -9   46.60    5.00
   7  -2  -9    9.80    2.30
  -7   2   9    7.90    2.10
   6  -2  -9   31.30    4.00
  -6   2   9   33.90    4.20
   5  -2  -9    2.90    0.70
   5  -2  -9    3.90    0.70
   5  -2  -9    3.70    1.70
  -5   2   9    5.10    1.80
   4  -2  -9   93.39    4.40
   4  -2  -9   97.59    6.00
   4  -2  -9  103.99    4.70
  -4   2   9  102.49    5.80
  -4   2   9   93.39    6.00
  -4   2   9  102.49    5.70
   3  -2  -9  140.69    7.40
   3  -2  -9  140.29    6.60
   3  -2  -9  144.89    6.20
  -3   2   9  145.19    6.20
  -3   2   9  141.49    6.90
  -3   2   9  146.19    7.70
  -3   2   9  140.19    6.90
   2  -2  -9    4.70    1.70
   2  -2  -9    6.30    1.70
   2  -2  -9    6.50    1.60
   2  -2  -9    7.00    2.00
  -2   2   9    4.00    1.60
  -2   2   9    3.90    1.60
  -2   2   9    6.50    1.50
   1  -2  -9  203.98    8.30
   1  -2  -9  213.68    9.70
   1  -2  -9  202.98    8.80
   1  -2  -9  186.18    9.00
  -1   2   9  199.48    9.00
  -1   2   9  210.38    9.60
  -1   2   9  200.28    7.60
   0  -2  -9  236.28   10.10
   0  -2  -9  251.17    9.60
   0  -2  -9  238.88    9.90
   0  -2  -9  250.07   11.00
   0   2   9  232.28    8.50
   0   2   9  236.88   10.40
   0   2   9  234.58   10.50
  -1  -2  -9  109.39    5.90
  -1  -2  -9  102.99    6.10
  -1  -2  -9   96.69    6.80
   1   2   9   96.49    6.40
   1   2   9   97.89    6.30
   1   2   9  101.49    4.80
  -2  -2  -9   75.89    5.30
   2   2   9   87.19    6.10
   2   2   9   78.99    4.10
  -3  -2  -9   29.30    4.20
   3   2   9   26.50    4.10
   3   2   9   28.90    2.50
  -4  -2  -9   20.90    3.80
   4   2   9   17.20    3.60
  -5  -2  -9   15.20    3.30
   5   2   9   18.90    3.80
  -6  -2  -9    5.90    2.20
   6   2   9    2.10    2.00
  10  -3  -9   42.90    4.90
   9  -3  -9   15.10    3.00
   8  -3  -9    9.60    2.40
   7  -3  -9    6.80    2.10
  -7   3   9    2.80    1.50
   6  -3  -9   14.20    2.80
  -6   3   9   12.70    2.80
   5  -3  -9  221.88    6.90
   5  -3  -9  224.88   10.00
   5  -3  -9  221.68    6.80
  -5   3   9  217.98   10.10
   4  -3  -9   10.30    2.40
   4  -3  -9   11.80    2.00
  -4   3   9   11.80    2.70
   3  -3  -9  131.29    6.20
   3  -3  -9  140.89    7.50
   3  -3  -9  136.19    6.70
  -3   3   9  135.49    7.10
  -3   3   9  133.59    7.70
  -3   3   9  131.69    6.00
   2  -3  -9   15.60    2.60
   2  -3  -9   21.60    3.50
   2  -3  -9   15.30    2.60
  -2   3   9   19.40    3.30
  -2   3   9   17.20    3.10
  -2   3   9   19.40    2.50
   1  -3  -9  314.57   11.70
   1  -3  -9  322.77   12.90
   1  -3  -9  332.67   12.40
   1  -3  -9  319.57   13.30
  -1   3   9  313.07   12.70
  -1   3   9  342.27   11.10
  -1   3   9  354.26   13.70
   0  -3  -9   94.69    5.90
   0  -3  -9   89.99    5.50
   0  -3  -9   89.89    6.60
   0  -3  -9   81.99    5.90
   0   3   9   83.49    4.60
   0   3   9   95.39    6.50
   0   3   9   91.39    6.20
  -1  -3  -9    7.80    2.20
  -1  -3  -9   10.10    2.50
   1   3   9    5.00    2.10
   1   3   9    8.70    1.70
  -2  -3  -9   51.89    5.40
   2   3   9   42.50    5.30
   2   3   9   43.40    3.10
  -3  -3  -9   45.50    5.30
   3   3   9   40.10    5.40
   3   3   9   37.40    2.60
  -4  -3  -9   81.69    6.20
   4   3   9   73.19    2.90
   4   3   9   58.49    6.90
  -5  -3  -9    1.10    1.50
   5   3   9    1.00    1.80
   6   3   9   21.10    4.60
  10  -4  -9    9.80    2.50
   9  -4  -9   -0.20    1.10
   8  -4  -9   14.00    3.00
   7  -4  -9   27.70    4.00
  -7   4   9   27.10    4.10
   6  -4  -9    1.30    1.20
  -6   4   9   -1.00    0.90
   5  -4  -9  155.68    8.30
   5  -4  -9  159.88    5.80
  -5   4   9  164.58    8.90
   4  -4  -9   48.50    5.20
   4  -4  -9   49.50    3.50
  -4   4   9   68.99    6.70
   3  -4  -9   52.49    4.70
   3  -4  -9   53.99    5.80
   3  -4  -9   45.10    4.60
  -3   4   9   46.30    5.50
  -3   4   9   52.09    4.40
   2  -4  -9  114.09    7.10
   2  -4  -9  120.59    6.40
   2  -4  -9  113.59    6.50
  -2   4   9  115.69    5.70
  -2   4   9  119.09    7.70
  -2   4   9  114.59    6.90
   1  -4  -9   -0.30    0.90
   1  -4  -9    0.30    0.80
   1  -4  -9    1.60    1.20
  -1   4   9   -0.90    0.90
  -1   4   9    0.30    1.20
  -1   4   9    0.50    0.80
   0  -4  -9   93.09    6.20
   0  -4  -9   90.29    5.90
   0   4   9  103.29    6.90
   0   4   9  100.99    5.20
   0   4   9   83.49    8.00
  -1  -4  -9   -0.30    0.90
  -1  -4  -9    1.60    1.40
   1   4   9   -0.40    0.60
   1   4   9    0.40    1.30
  -2  -4  -9   31.30    4.40
   2   4   9   28.40    4.60
   2   4   9   29.40    3.10
  -3  -4  -9    0.30    1.30
   3   4   9    0.20    1.50
   3   4   9    0.00    0.60
  -4  -4  -9    2.00    1.80
   4   4   9    2.10    2.10
   4   4   9    1.60    0.70
  -5  -4  -9   -0.30    1.40
   5   4   9   -1.00    1.60
  10  -5  -9    0.70    1.30
   9  -5  -9    0.70    1.20
   8  -5  -9   45.10    5.20
   7  -5  -9   69.89    6.60
  -7   5   9   68.39    7.60
   6  -5  -9   15.60    3.20
  -6   5   9   15.90    3.40
   5  -5  -9    0.50    0.60
   5  -5  -9    0.50    1.20
  -5   5   9   -0.80    1.00
   4  -5  -9   35.40    4.80
   4  -5  -9   24.80    3.10
  -4   5   9   26.40    4.40
   3  -5  -9   42.60    4.40
   3  -5  -9   49.40    5.60
  -3   5   9   54.99    4.70
  -3   5   9   43.10    5.60
   2  -5  -9   21.70    3.50
   2  -5  -9   15.60    3.30
   2  -5  -9   19.20    3.10
  -2   5   9   14.00    3.40
  -2   5   9   15.40    2.60
   1  -5  -9    2.60    1.50
   1  -5  -9   -0.70    1.10
   1  -5  -9    5.70    1.90
  -1   5   9    3.90    1.80
  -1   5   9   -0.30    1.20
  -1   5   9    5.40    1.50
   0  -5  -9   17.00    3.30
   0  -5  -9   21.90    3.80
   0   5   9   22.90    3.00
   0   5   9   29.10    4.70
  -1  -5  -9    8.00    2.60
   1   5   9   16.10    3.80
   1   5   9   13.80    2.30
  -2  -5  -9    9.30    2.90
   2   5   9    9.90    3.10
   2   5   9   10.00    2.00
  -3  -5  -9    7.50    2.50
   3   5   9    4.90    1.40
   3   5   9    2.90    2.20
  -4  -5  -9    3.40    2.30
   4   5   9    3.60    1.10
   4   5   9    2.90    2.40
  10  -6  -9    2.40    1.90
   9  -6  -9    1.50    1.60
   8  -6  -9   13.90    3.30
   7  -6  -9   41.60    5.40
   6  -6  -9   50.79    2.10
   6  -6  -9   47.20    5.80
   6  -6  -9   52.59    2.20
  -6   6   9   50.69    6.10
   5  -6  -9    3.70    1.20
   5  -6  -9    2.70    1.70
  -5   6   9    3.70    2.10
   4  -6  -9   26.00    3.40
   4  -6  -9   29.90    4.70
  -4   6   9   26.80    4.60
   3  -6  -9    0.40    1.00
   3  -6  -9    1.30    1.50
  -3   6   9    0.20    1.40
  -3   6   9    1.50    1.20
   2  -6  -9   33.00    4.40
   2  -6  -9   23.20    4.00
  -2   6   9   22.90    3.20
  -2   6   9   32.80    5.30
   1  -6  -9    3.60    1.80
  -1   6   9    5.30    1.60
   0  -6  -9   51.19    6.20
   0  -6  -9   49.90    5.80
   0   6   9   53.19    6.40
   0   6   9   46.20    4.50
  -1  -6  -9   53.39    6.40
   1   6   9   51.49    6.80
   1   6   9   35.80    4.00
  -2  -6  -9   11.80    3.20
   2   6   9   13.50    2.50
   2   6   9    8.30    3.10
  -3  -6  -9   71.59    8.10
   3   6   9   62.09    4.20
   3   6   9   60.49    8.20
   9  -7  -9    3.90    2.00
   8  -7  -9    9.30    2.90
   7  -7  -9    2.20    1.60
   6  -7  -9   21.30    4.20
   5  -7  -9   33.90    5.10
   5  -7  -9   39.10    3.90
  -5   7   9   50.39    6.70
   4  -7  -9    1.00    1.70
   4  -7  -9   -0.30    0.90
  -4   7   9    3.60    2.20
   3  -7  -9   20.20    4.30
   3  -7  -9   15.50    3.10
  -3   7   9   12.20    2.60
  -3   7   9   11.10    3.60
   2  -7  -9   18.70    3.50
  -2   7   9   17.00    2.90
   1  -7  -9   27.30    4.40
  -1   7   9   22.10    3.40
   0  -7  -9   15.90    3.60
   0   7   9   19.10    3.10
   1   7   9    4.30    1.70
   2   7   9    2.80    1.40
   9  -8  -9   59.29    7.20
   8  -8  -9    5.30    2.60
   7  -8  -9   -0.30    1.30
   6  -8  -9   26.70    4.90
   6  -8  -9   23.70    2.70
   5  -8  -9   78.49    4.90
   5  -8  -9   65.29    7.60
  -5   8   9   52.89    7.30
   4  -8  -9    6.50    2.70
   4  -8  -9    5.80    1.90
  -4   8   9    3.80    2.80
   3  -8  -9    3.80    1.90
   2  -8  -9    2.50    1.70
  -2   8   9    5.00    1.90
   1  -8  -9  129.39    8.30
  -1   8   9  107.69    6.70
   0  -8  -9   22.20    4.40
   0   8   9   17.60    3.20
   1   8   9   14.30    2.90
   8  -9  -9    3.30    2.20
   7  -9  -9   12.70    4.00
   6  -9  -9    5.30    2.80
   6  -9  -9    2.50    1.30
   5  -9  -9   16.70    3.00
   5  -9  -9   16.90    4.40
   4  -9  -9   44.10    7.50
   4  -9  -9   38.70    4.70
   3  -9  -9   14.90    3.30
   2  -9  -9   11.80    3.20
  -2   9   9   14.60    3.00
   1  -9  -9   19.60    4.30
  -1   9   9   17.30    3.40
   0   9   9   14.90    3.10
   7 -10  -9    3.40    2.60
   6 -10  -9    0.90    1.20
   6 -10  -9   -0.10    1.90
   5 -10  -9    0.80    2.20
   5 -10  -9    1.40    1.40
   4 -10  -9    3.70    1.90
   3 -10  -9    8.10    2.70
   0  10 -10    1.50    1.90
   0 -10  10   -0.10    1.80
   1 -10  10    4.50    2.20
   2 -10  10    7.30    2.60
   3 -10  10  134.79    7.70
   4 -10  10   10.70    3.90
   4 -10  10    5.90    1.90
   5 -10  10    2.00    0.80
   5 -10  10    2.40    2.60
   2   9 -10    0.70    1.60
   1   9 -10   26.90    4.50
  -1  -9  10   29.40    5.00
   0   9 -10   11.60    3.00
   0  -9  10    7.80    2.60
   1  -9  10   39.90    5.40
   2  -9  10   17.60    3.40
   3  -9  10    0.40    1.70
   3  -9  10   -0.10    1.10
   4  -9  10   11.70    3.70
   4  -9  10   13.70    2.30
   5  -9  10    3.80    2.50
   6  -9  10    4.40    2.60
   3   8 -10    3.00    1.70
   2   8 -10    8.00    2.60
   1   8 -10   14.10    3.10
  -1  -8  10   16.10    3.50
   0   8 -10    1.10    1.40
   0  -8  10    1.30    1.60
  -1   8 -10  213.48   10.00
   1  -8  10  199.48   10.00
   2  -8  10    2.70    1.60
   2  -8  10    2.90    2.10
   3  -8  10    1.40    2.00
   3  -8  10   -0.90    0.90
   4  -8  10   64.89    4.00
   4  -8  10   62.09    7.60
   5  -8  10    1.20    1.90
   6  -8  10   10.30    3.40
   7  -8  10    4.50    2.40
   7  -8  10    4.10    2.40
   4   7 -10    1.40    2.30
   4   7 -10    0.80    1.30
   3   7 -10    5.40    2.10
   2   7 -10    0.10    1.20
  -2  -7  10    4.70    2.10
   1   7 -10    5.00    2.10
  -1  -7  10    1.70    1.90
   0   7 -10  233.08   10.50
   0  -7  10  241.38   10.90
  -1   7 -10    6.50    2.10
   1  -7  10    6.70    2.70
   1  -7  10    6.10    2.10
   2  -7  10  172.28    8.10
   2  -7  10  158.78   10.00
   3  -7  10   21.40    2.90
   3  -7  10   18.70    4.00
   4  -7  10    8.80    1.50
   4  -7  10    8.80    2.90
   4  -7  10   11.40    3.40
   5  -7  10   16.30    3.80
   5  -7  10   10.80    3.10
   6  -7  10    1.40    1.80
   7  -7  10    2.20    1.90
   5   6 -10    1.50    1.40
   5   6 -10   -0.10    1.90
   4   6 -10    0.00    1.70
   4   6 -10    0.10    1.00
   3   6 -10  159.48    8.20
   3   6 -10  167.98   10.50
   2   6 -10    0.20    1.00
   2   6 -10   -1.40    1.00
  -2  -6  10   -0.40    1.20
   1   6 -10  490.55   16.60
  -1  -6  10  475.05   17.00
   0   6 -10   74.99    5.20
   0  -6  10   64.19    5.90
   0  -6  10   72.99    7.50
  -1   6 -10   -0.50    1.00
   1  -6  10    1.50    1.70
   1  -6  10    0.40    1.10
   2  -6  10  145.69    9.00
   2  -6  10  133.89    6.70
   2  -6  10  130.59    8.60
   3  -6  10   55.09    6.60
   3  -6  10   41.90    3.90
   4  -6  10   18.10    1.90
   4  -6  10   12.10    3.20
   5  -6  10   -1.10    1.10
  -6   6 -10   -1.50    1.00
   6  -6  10   -0.30    1.40
  -7   6 -10   19.90    4.10
   7  -6  10   25.20    4.50
   8  -6  10    2.70    2.00
   6   5 -10    4.30    2.80
   6   5 -10    4.40    1.00
   5   5 -10   44.90    6.30
   5   5 -10   44.80    4.30
   4   5 -10    0.80    1.70
   4   5 -10    1.10    1.10
   3   5 -10   -0.50    1.40
   3   5 -10    1.50    1.20
   2   5 -10  393.46   16.10
   2   5 -10  393.86   13.90
  -2  -5  10  381.86   14.40
   1   5 -10  216.58    9.40
   1   5 -10  234.68   11.20
  -1  -5  10  210.48    9.60
   0   5 -10  188.98    8.50
   0  -5  10  198.18    8.80
   0  -5  10  191.68   10.20
   0  -5  10  185.98    9.90
  -1   5 -10    1.30    1.10
   1  -5  10    0.90    1.40
   1  -5  10   -0.90    0.70
   1  -5  10   -0.40    1.10
   2  -5  10   33.50    4.90
   2  -5  10   23.70    3.00
  -3   5 -10   75.69    5.90
   3  -5  10   72.39    7.20
   3  -5  10   67.19    3.80
  -4   5 -10    4.00    1.80
   4  -5  10    2.50    0.70
   4  -5  10    1.40    1.50
  -5   5 -10   93.39    6.60
   5  -5  10   80.09    7.70
  -6   5 -10    4.90    2.10
   6  -5  10    1.00    1.50
  -7   5 -10    4.20    1.90
   7  -5  10    0.50    1.50
   8  -5  10    7.10    2.70
   7   4 -10    2.30    2.00
   6   4 -10    2.70    2.00
   5   4 -10  176.68   10.30
   5   4 -10  155.58    6.80
   4   4 -10   18.20    3.80
   4   4 -10   11.10    2.20
   3   4 -10   34.90    4.10
   3   4 -10   47.50    6.00
  -3  -4  10   49.50    5.70
   2   4 -10    3.50    1.90
   2   4 -10   -0.70    0.80
  -2  -4  10    1.90    1.30
  -2  -4  10   -0.40    1.20
   1   4 -10   54.79    4.80
   1   4 -10   58.79    6.30
  -1  -4  10   52.49    5.70
  -1  -4  10   55.19    5.30
  -1  -4  10   50.89    5.70
  -1  -4  10   51.69    5.60
   0   4 -10   64.79    6.10
   0   4 -10   65.29    5.40
   0   4 -10   54.79    5.70
   0  -4  10   70.89    4.60
   0  -4  10   56.99    5.90
   0  -4  10   60.79    5.80
  -1   4 -10   57.59    6.20
  -1   4 -10   54.99    5.00
   1  -4  10   55.49    4.80
   1  -4  10   72.99    7.00
   1  -4  10   49.99    5.10
  -2   4 -10   24.50    3.90
   2  -4  10   32.80    3.30
   2  -4  10   31.40    4.50
  -3   4 -10    4.80    1.90
   3  -4  10    4.80    1.20
   3  -4  10    5.20    2.10
  -4   4 -10   68.49    6.60
   4  -4  10   50.79    5.60
  -5   4 -10    6.10    2.10
   5  -4  10    9.80    2.70
  -6   4 -10    1.40    1.40
   6  -4  10    3.50    1.90
  -7   4 -10   40.90    5.10
   7  -4  10   27.70    4.50
   8  -4  10   19.20    3.70
   8   3 -10    1.00    2.10
   7   3 -10    7.60    3.00
   6   3 -10    6.50    2.50
   5   3 -10    2.00    1.70
   5   3 -10    1.20    0.80
  -5  -3  10    0.20    1.40
   4   3 -10  464.75   16.80
   4   3 -10  418.76   13.80
  -4  -3  10  392.56   15.60
   3   3 -10   34.50    3.90
   3   3 -10   31.50    4.50
  -3  -3  10   32.00    4.00
  -3  -3  10   35.00    4.50
   2   3 -10   21.20    3.60
   2   3 -10   19.60    2.80
  -2  -3  10   18.20    3.60
  -2  -3  10   20.50    3.40
  -2  -3  10   19.00    3.10
  -2  -3  10   21.60    4.00
   1   3 -10    1.60    1.40
   1   3 -10    5.00    1.50
   1   3 -10    3.20    1.50
  -1  -3  10    3.70    1.70
  -1  -3  10    4.60    1.80
  -1  -3  10    5.10    1.70
   0   3 -10   16.00    3.00
   0   3 -10   13.30    2.30
   0   3 -10   15.30    3.00
   0  -3  10   13.30    2.30
   0  -3  10   13.30    2.90
   0  -3  10   12.60    2.70
  -1   3 -10   70.29    5.30
  -1   3 -10   70.99    4.50
  -1   3 -10   78.79    5.60
   1  -3  10   77.79    5.70
   1  -3  10   71.69    4.30
   1  -3  10   68.09    5.00
  -2   3 -10    2.00    1.30
   2  -3  10    0.80    0.70
   2  -3  10    0.10    0.70
   2  -3  10    1.10    1.30
  -3   3 -10   52.29    5.30
   3  -3  10   49.10    5.30
   3  -3  10   56.99    3.00
  -4   3 -10   55.89    5.50
   4  -3  10   55.59    5.70
  -5   3 -10   28.30    4.20
   5  -3  10   24.90    4.10
  -6   3 -10    2.20    1.70
   6  -3  10    2.80    1.80
  -7   3 -10    0.30    1.40
   7  -3  10    2.60    1.80
   8  -3  10    3.80    2.00
   8   2 -10   -0.80    1.40
   7   2 -10    9.50    3.00
   6   2 -10    3.30    1.90
  -6  -2  10    2.10    1.50
   5   2 -10    2.50    1.60
   5   2 -10    1.60    0.90
  -5  -2  10    2.80    1.60
   4   2 -10    3.40    1.20
   4   2 -10    5.40    2.00
  -4  -2  10    4.90    1.80
   3   2 -10   58.89    4.00
   3   2 -10   71.49    5.50
  -3  -2  10   68.19    4.60
  -3  -2  10   61.19    5.90
   2   2 -10   40.40    3.90
   2   2 -10   40.80    4.90
  -2  -2  10   43.70    4.20
  -2  -2  10   40.50    4.60
  -2  -2  10   48.40    5.10
   1   2 -10   71.39    5.30
   1   2 -10   66.39    5.00
   1   2 -10   70.89    4.40
  -1  -2  10   77.19    4.50
  -1  -2  10   64.69    5.00
   0   2 -10   36.70    3.70
   0   2 -10   29.40    3.90
   0   2 -10   33.30    4.10
   0   2 -10   39.10    4.70
   0  -2  10   34.70    4.10
   0  -2  10   29.80    4.10
   0  -2  10   34.00    3.40
  -1   2 -10   18.80    3.10
  -1   2 -10   20.30    2.80
  -1   2 -10   19.40    3.20
  -1   2 -10   17.60    3.00
   1  -2  10   18.60    3.00
   1  -2  10   19.00    3.40
   1  -2  10   10.40    1.90
  -2   2 -10   21.70    3.60
  -2   2 -10   16.60    3.40
  -2   2 -10   20.60    3.30
   2  -2  10   17.10    3.10
   2  -2  10   18.10    2.20
   2  -2  10   14.70    2.60
  -3   2 -10    0.70    1.20
   3  -2  10    0.50    1.10
   3  -2  10   -0.40    0.40
  -4   2 -10    3.50    1.60
   4  -2  10    2.20    1.50
  -5   2 -10   13.40    2.90
   5  -2  10   16.10    3.20
  -6   2 -10   11.40    2.70
   6  -2  10   10.80    2.80
  -7   2 -10    7.00    2.40
   7  -2  10    6.80    2.30
   8  -2  10    7.30    2.60
   9   1 -10    1.40    1.80
   8   1 -10   15.00    3.40
   7   1 -10    4.20    1.90
   6   1 -10  264.77   12.10
  -6  -1  10  282.27   11.90
   5   1 -10   92.79    4.20
   5   1 -10   91.19    6.40
  -5  -1  10   85.29    6.10
   4   1 -10    3.60    1.80
   4   1 -10    7.00    1.60
  -4  -1  10    3.90    1.80
   3   1 -10   37.30    3.60
   3   1 -10   41.70    4.80
  -3  -1  10   30.90    3.40
  -3  -1  10   32.70    4.10
   2   1 -10  236.68    9.10
   2   1 -10  249.48   10.50
  -2  -1  10  238.98    9.10
  -2  -1  10  240.28   10.20
  -2  -1  10  251.77   10.60
   1   1 -10   87.39    5.50
   1   1 -10   93.99    6.00
   1   1 -10   89.99    5.00
   1   1 -10   85.99    5.60
  -1  -1  10   87.79    4.70
  -1  -1  10   99.29    6.10
  -1  -1  10   86.59    5.60
   0   1 -10   49.20    4.90
   0   1 -10   51.39    5.00
   0   1 -10   47.60    4.30
   0   1 -10   45.00    5.00
   0  -1  10   42.50    4.70
   0  -1  10   46.70    4.80
   0  -1  10   52.59    3.50
  -1   1 -10   60.89    6.00
  -1   1 -10   64.19    4.60
  -1   1 -10   59.59    4.10
  -1   1 -10   51.49    5.10
   1  -1  10   52.49    5.00
   1  -1  10   62.89    5.90
   1  -1  10   56.69    3.50
  -2   1 -10    3.00    1.60
  -2   1 -10    1.30    1.50
   2  -1  10    1.80    1.20
   2  -1  10    3.60    1.00
   2  -1  10    3.10    1.50
  -3   1 -10  174.28    8.50
   3  -1  10  175.58    5.90
   3  -1  10  171.38    8.90
  -4   1 -10   -0.40    1.00
   4  -1  10   -0.20    1.00
  -5   1 -10   -0.60    0.80
   5  -1  10    0.40    1.30
  -6   1 -10    3.10    1.80
   6  -1  10    5.10    2.20
   7  -1  10    2.40    1.70
   9   0 -10    2.30    1.70
   8   0 -10    0.20    1.20
   7   0 -10   19.30    3.70
   6   0 -10   20.10    3.50
  -6   0  10   24.50    3.80
   5   0 -10    5.00    1.10
   5   0 -10    1.80    1.40
  -5   0  10    2.60    1.40
   4   0 -10   10.30    1.90
   4   0 -10    7.60    2.10
  -4   0  10    6.90    2.00
   3   0 -10   51.59    5.20
   3   0 -10   54.69    3.70
  -3   0  10   48.70    4.90
  -3   0  10   56.49    3.80
  -3   0  10   37.70    4.50
   2   0 -10   21.70    2.90
   2   0 -10   26.20    3.60
   2   0 -10   27.80    3.80
  -2   0  10   24.20    2.90
  -2   0  10   20.10    3.30
  -2   0  10   20.80    3.30
   1   0 -10  279.57   11.10
   1   0 -10  265.97   10.60
   1   0 -10  296.17   11.70
   1   0 -10  263.77    9.80
  -1   0  10  261.27   10.80
  -1   0  10  270.97   11.20
  -1   0  10  259.57    9.50
   0   0 -10    4.30    1.30
   0   0 -10    3.80    1.80
   0   0 -10    1.60    1.20
   0   0 -10    3.60    1.50
   0   0  10    4.60    1.40
   0   0  10    3.20    1.50
   0   0  10    0.60    0.90
  -1   0 -10   41.10    4.00
  -1   0 -10   37.30    4.40
  -1   0 -10   44.80    4.90
  -1   0 -10   36.90    4.60
   1   0  10   36.00    3.20
   1   0  10   37.20    4.50
   1   0  10   41.60    4.60
  -2   0 -10   50.19    5.10
   2   0  10   49.00    5.40
   2   0  10   46.70    3.00
  -3   0 -10   78.29    5.50
   3   0  10   81.29    3.60
   3   0  10   79.29    5.90
  -4   0 -10   30.10    4.10
   4   0  10   36.00    4.90
  -5   0 -10    8.20    2.40
   5   0  10    3.80    2.00
  -6   0 -10   17.60    3.40
   6   0  10   18.40    3.80
   7   0  10    0.50    1.60
   9  -1 -10   13.80    3.20
   8  -1 -10    3.30    1.70
   7  -1 -10   93.99    6.40
  -7   1  10  107.29    7.50
   6  -1 -10   17.90    3.20
  -6   1  10   15.10    3.20
   5  -1 -10   70.39    3.40
   5  -1 -10   70.49    3.20
   5  -1 -10   66.59    5.20
  -5   1  10   74.79    5.50
   4  -1 -10  224.98   10.10
   4  -1 -10  233.38    8.40
  -4   1  10  239.08   10.60
   3  -1 -10    2.70    1.30
   3  -1 -10    1.20    1.00
   3  -1 -10    0.60    1.00
  -3   1  10    0.70    0.90
  -3   1  10   -0.10    1.00
  -3   1  10    1.50    1.30
   2  -1 -10   39.20    4.50
   2  -1 -10   42.90    4.50
   2  -1 -10   36.60    3.80
  -2   1  10   57.79    5.40
  -2   1  10   44.00    3.80
  -2   1  10   44.10    5.00
   1  -1 -10  756.62   22.80
   1  -1 -10  800.22   24.10
   1  -1 -10  733.13   21.90
   1  -1 -10  758.72   23.20
  -1   1  10  755.32   21.20
  -1   1  10  760.42   23.30
  -1   1  10  767.82   23.70
   0  -1 -10   51.39    5.20
   0  -1 -10   52.69    4.80
   0  -1 -10   55.39    5.70
   0  -1 -10   58.69    4.50
   0   1  10   55.49    5.40
   0   1  10   44.90    5.00
   0   1  10   56.59    3.60
  -1  -1 -10  221.58    9.30
  -1  -1 -10  230.88   10.90
  -1  -1 -10  218.18    9.80
   1   1  10  235.38   10.30
   1   1  10  229.78    8.30
   1   1  10  238.78   10.60
  -2  -1 -10   18.00    3.20
   2   1  10   20.40    3.70
   2   1  10   18.30    2.30
  -3  -1 -10   28.40    4.00
   3   1  10   30.40    4.50
   3   1  10   39.40    2.40
  -4  -1 -10    8.00    2.40
   4   1  10    7.80    2.50
  -5  -1 -10   14.10    3.10
   5   1  10   19.30    4.00
  -6  -1 -10    2.60    1.70
   6   1  10    3.20    2.30
  10  -2 -10    7.10    2.40
   9  -2 -10   21.30    3.70
   8  -2 -10   22.80    3.70
   7  -2 -10   13.90    3.10
  -7   2  10    7.80    2.30
   6  -2 -10   24.90    3.80
  -6   2  10   30.10    4.10
   5  -2 -10  226.58    7.60
   5  -2 -10  203.38    9.90
   5  -2 -10  227.48    7.30
  -5   2  10  206.48   10.00
   4  -2 -10   72.89    4.20
   4  -2 -10   83.99    5.80
  -4   2  10   77.59    5.70
   3  -2 -10  190.68    7.90
   3  -2 -10  199.78    8.60
   3  -2 -10  197.88    9.40
  -3   2  10  184.18    7.70
  -3   2  10  187.38    9.40
  -3   2  10  209.98   12.80
   2  -2 -10   48.30    4.40
   2  -2 -10   36.50    4.10
   2  -2 -10   49.00    5.40
  -2   2  10   57.79    5.60
  -2   2  10   36.90    4.60
  -2   2  10   50.59    3.60
   1  -2 -10  186.68    9.20
   1  -2 -10  193.48    9.70
   1  -2 -10  188.88    8.30
   1  -2 -10  192.08    8.90
  -1   2  10  190.78    7.60
  -1   2  10  211.88    9.90
  -1   2  10  194.98    9.20
   0  -2 -10  104.39    6.30
   0  -2 -10  101.49    6.90
   0  -2 -10   96.29    6.40
   0  -2 -10  104.89    5.90
   0   2  10   94.09    5.00
   0   2  10  104.49    6.70
   0   2  10  105.69    6.80
  -1  -2 -10   -0.70    0.90
  -1  -2 -10    0.90    1.10
   1   2  10    1.70    0.90
   1   2  10    1.80    1.50
   1   2  10   -0.20    1.10
  -2  -2 -10    9.30    2.50
   2   2  10    7.10    1.40
   2   2  10   12.80    3.00
  -3  -2 -10   32.40    4.50
   3   2  10   26.60    2.50
   3   2  10   26.60    4.50
  -4  -2 -10   87.49    6.40
   4   2  10   99.49    7.40
   4   2  10   88.39    2.90
  -5  -2 -10    7.50    2.60
   5   2  10    3.60    2.20
   6   2  10    2.30    2.10
  10  -3 -10    9.50    2.60
   9  -3 -10    4.00    1.90
   8  -3 -10    4.30    1.80
   7  -3 -10   45.80    5.30
  -7   3  10   41.70    5.00
   6  -3 -10  132.79    7.60
  -6   3  10  115.69    7.30
   5  -3 -10   20.30    3.40
   5  -3 -10   24.30    2.50
  -5   3  10   18.20    3.50
   4  -3 -10   -0.40    0.60
   4  -3 -10    1.40    1.30
  -4   3  10    1.10    1.40
   3  -3 -10   12.30    2.50
   3  -3 -10   10.90    2.60
   3  -3 -10   15.00    2.60
  -3   3  10   10.20    2.70
  -3   3  10   13.30    2.30
   2  -3 -10   45.30    4.50
   2  -3 -10   61.29    4.70
   2  -3 -10   64.99    6.40
  -2   3  10   60.19    5.90
  -2   3  10   53.39    6.00
  -2   3  10   57.79    3.90
   1  -3 -10   13.40    2.80
   1  -3 -10    4.40    2.00
   1  -3 -10    6.70    2.30
   1  -3 -10    8.50    2.00
  -1   3  10    2.70    1.20
  -1   3  10    8.70    2.70
  -1   3  10    3.40    1.80
   0  -3 -10   -0.10    1.00
   0  -3 -10   -0.50    0.90
   0  -3 -10   -1.00    1.00
   0   3  10    0.90    1.00
   0   3  10   -0.50    1.00
   0   3  10    0.90    1.50
  -1  -3 -10   -0.10    0.90
  -1  -3 -10    0.00    1.00
   1   3  10   -0.40    0.60
   1   3  10   -1.20    1.10
  -2  -3 -10    0.20    1.00
   2   3  10    0.40    0.60
   2   3  10    1.50    1.60
  -3  -3 -10    6.00    2.30
   3   3  10    4.30    2.20
   3   3  10    6.20    1.40
  -4  -3 -10   46.90    5.80
   4   3  10   40.20    2.10
   4   3  10   39.60    5.90
  -5  -3 -10   31.00    5.10
   5   3  10   38.90    6.20
  10  -4 -10    7.00    2.40
   9  -4 -10    5.80    2.30
   8  -4 -10    4.80    2.10
   7  -4 -10    5.10    2.00
  -7   4  10    3.40    2.10
   6  -4 -10    2.00    1.60
  -6   4  10    2.10    1.60
   5  -4 -10   32.30    4.70
   5  -4 -10   33.30    3.10
  -5   4  10   40.20    5.30
   4  -4 -10    0.20    1.10
   4  -4 -10    0.40    0.70
  -4   4  10   -1.10    1.10
   3  -4 -10   45.10    5.50
   3  -4 -10   49.20    4.60
  -3   4  10   57.09    4.90
  -3   4  10   48.90    5.80
   2  -4 -10   38.00    4.60
   2  -4 -10   26.00    4.20
   2  -4 -10   28.70    3.70
  -2   4  10   36.00    6.20
  -2   4  10   42.70    5.50
  -2   4  10   39.80    4.10
   1  -4 -10    0.30    0.90
   1  -4 -10   -0.60    0.70
   1  -4 -10    1.40    1.30
  -1   4  10   -0.70    1.10
  -1   4  10   -0.20    1.10
  -1   4  10    1.70    1.10
   0  -4 -10  124.79    7.10
   0  -4 -10  115.39    7.20
   0   4  10  121.79    6.00
   0   4  10  110.69    7.60
  -1  -4 -10   82.59    6.20
   1   4  10   70.49    7.20
   1   4  10   77.89    4.70
  -2  -4 -10   40.60    5.60
   2   4  10   39.70    3.80
   2   4  10   34.30    5.10
  -3  -4 -10    7.20    2.60
   3   4  10   10.40    3.50
   3   4  10    6.70    1.50
  -4  -4 -10    7.40    2.80
   4   4  10    3.60    0.90
   4   4  10    8.20    3.00
   5   4  10    5.50    2.70
  10  -5 -10   -0.20    1.50
   9  -5 -10   -0.90    1.20
   8  -5 -10    1.40    1.50
   7  -5 -10   16.50    3.40
   6  -5 -10   20.40    3.90
   6  -5 -10   21.80    1.20
   6  -5 -10   20.40    1.30
  -6   5  10   24.20    4.40
   5  -5 -10    6.40    1.50
   5  -5 -10    3.80    1.90
  -5   5  10    5.80    2.20
   4  -5 -10    2.90    1.80
   4  -5 -10    2.10    1.20
  -4   5  10    6.60    2.80
   3  -5 -10    2.60    1.70
   3  -5 -10    8.20    2.10
  -3   5  10    6.20    2.70
  -3   5  10   10.80    2.20
   2  -5 -10    2.40    2.00
   2  -5 -10    2.30    1.40
  -2   5  10    2.70    1.40
  -2   5  10    4.30    2.30
   1  -5 -10    7.50    2.30
   1  -5 -10    5.90    2.10
  -1   5  10    8.50    2.90
  -1   5  10    5.70    1.70
   0  -5 -10  113.99    7.30
   0  -5 -10  111.39    7.50
   0   5  10  131.39    6.40
   0   5  10  113.99    8.00
  -1  -5 -10    0.90    1.50
   1   5  10    0.20    0.80
   1   5  10    0.00    1.60
  -2  -5 -10   13.70    3.30
   2   5  10   15.60    2.50
   2   5  10   16.50    3.90
  -3  -5 -10    4.90    2.50
   3   5  10    5.80    1.50
  -4  -5 -10   62.89    7.60
   4   5  10   60.19    8.20
   4   5  10   59.99    3.20
  10  -6 -10   29.00    4.70
   9  -6 -10    9.50    2.70
   8  -6 -10    0.50    1.60
   7  -6 -10   14.80    3.60
   6  -6 -10    0.10    0.60
   6  -6 -10    1.30    1.80
  -6   6  10   -0.20    1.40
   5  -6 -10  143.69    6.70
   5  -6 -10  150.88    9.30
  -5   6  10  162.38   10.00
   4  -6 -10   27.40    3.70
   4  -6 -10   31.10    4.90
  -4   6  10   29.00    5.20
   3  -6 -10   86.79    8.50
   3  -6 -10   87.09    5.80
  -3   6  10   78.29    8.20
  -3   6  10   83.49    5.40
   2  -6 -10   68.99    7.50
   2  -6 -10   65.39    6.20
  -2   6  10   71.29    6.00
   1  -6 -10    4.30    1.80
  -1   6  10    2.80    1.40
   0  -6 -10   32.60    5.00
   0   6  10   30.20    3.70
  -1  -6 -10   19.50    4.10
   1   6  10   13.10    2.50
   1   6  10   19.20    4.40
  -2  -6 -10    7.60    2.80
   2   6  10   10.60    2.20
   2   6  10    7.30    3.10
  -3  -6 -10    6.30    2.90
   3   6  10    5.60    3.00
   3   6  10    4.60    1.50
   9  -7 -10   25.50    4.60
   8  -7 -10    8.40    2.90
   7  -7 -10   51.19    6.50
   6  -7 -10   27.60    4.90
   6  -7 -10   26.40    2.70
   5  -7 -10   -0.70    1.40
   5  -7 -10    1.20    1.00
  -5   7  10    0.30    1.90
   4  -7 -10    3.60    1.60
   4  -7 -10    8.00    2.90
  -4   7  10    6.40    2.90
   3  -7 -10   13.30    3.10
   3  -7 -10    5.50    2.40
  -3   7  10    9.70    4.40
  -3   7  10   10.60    2.80
   2  -7 -10   77.99    7.40
  -2   7  10   70.69    6.00
   1  -7 -10   38.10    5.10
  -1   7  10   38.90    4.60
   0  -7 -10   33.80    5.20
   0   7  10   24.30    3.50
   1   7  10   -0.30    0.90
   2   7  10   47.60    4.70
   9  -8 -10   29.10    5.30
   8  -8 -10   30.30    5.40
   7  -8 -10  103.49    9.90
   6  -8 -10   10.20    1.90
   6  -8 -10   11.70    3.70
   5  -8 -10    0.70    1.10
   5  -8 -10    0.50    1.80
   4  -8 -10   25.20    4.00
   4  -8 -10   27.60    5.30
   3  -8 -10    2.00    1.70
   2  -8 -10   19.70    3.90
  -2   8  10   15.80    3.10
   1  -8 -10    1.60    2.00
  -1   8  10    6.80    2.10
   0   8  10    6.90    2.20
   1   8  10   19.50    3.40
   8  -9 -10   74.79    8.80
   7  -9 -10    1.50    2.10
   6  -9 -10   37.20    6.30
   6  -9 -10   43.40    4.10
   5  -9 -10    4.10    1.70
   5  -9 -10   11.30    3.80
   4  -9 -10   -1.10    1.10
   3  -9 -10   16.80    3.60
   2  -9 -10   28.00    4.70
  -2   9  10   38.80    4.90
   1  -9 -10    2.20    2.10
  -1   9  10    4.80    2.20
   5 -10 -10    0.90    1.40
   4 -10 -10    1.10    1.60
   1 -10  11   25.50    4.50
   2 -10  11   29.70    4.60
   3 -10  11    6.70    2.20
   1   9 -11   19.10    4.00
  -1  -9  11   21.50    4.60
   0   9 -11   -0.80    1.50
   0  -9  11    1.00    1.90
   1  -9  11   29.70    4.80
   2  -9  11   50.79    5.90
   3  -9  11   -1.30    2.00
   3  -9  11   -0.20    1.20
   4  -9  11    9.20    2.00
   4  -9  11    8.40    3.30
   5  -9  11    1.50    2.30
   3   8 -11   -0.20    1.30
   2   8 -11    6.50    2.40
   1   8 -11   94.59    8.20
  -1  -8  11  106.49    9.00
   0   8 -11   65.79    6.80
   0  -8  11   64.89    6.80
   1  -8  11   11.30    2.90
   2  -8  11   49.00    6.90
   2  -8  11   36.00    4.50
   3  -8  11  116.99   10.90
   3  -8  11  101.69    6.00
   4  -8  11   17.40    2.30
   4  -8  11   14.10    3.80
   5  -8  11   -0.30    1.70
   6  -8  11    6.20    2.90
   6  -8  11    8.20    3.10
   4   7 -11    6.00    2.10
   3   7 -11    0.30    1.20
   2   7 -11    2.80    1.80
  -2  -7  11    6.00    2.60
   1   7 -11   27.10    4.10
  -1  -7  11   23.40    4.00
   0   7 -11  146.69    8.10
   0  -7  11  143.39    8.30
  -1   7 -11    0.60    1.30
   1  -7  11   -1.30    0.90
   1  -7  11    2.50    2.00
   2  -7  11   31.50    5.30
   2  -7  11   32.70    3.90
   3  -7  11   12.50    3.40
   3  -7  11   10.10    2.20
   3  -7  11   13.20    3.70
   4  -7  11   -0.40    1.60
   4  -7  11    4.20    2.40
   4  -7  11    2.30    1.00
   5  -7  11    9.50    3.20
   5  -7  11    4.60    2.50
   6  -7  11   19.60    4.30
   7  -7  11   -1.50    1.50
   5   6 -11    8.60    3.30
   5   6 -11    3.20    1.70
   4   6 -11   -0.20    1.00
   4   6 -11    0.80    2.10
   3   6 -11   50.99    5.50
   3   6 -11   51.39    7.00
   2   6 -11   18.40    3.20
  -2  -6  11   22.60    3.90
   1   6 -11   29.90    4.30
  -1  -6  11   20.40    3.50
   0   6 -11    0.30    1.10
   0  -6  11   -0.30    1.10
  -1   6 -11   53.79    5.40
   1  -6  11   48.10    4.90
   1  -6  11   34.10    5.30
   1  -6  11   63.99    7.30
   2  -6  11    2.90    1.50
   2  -6  11   -0.80    1.40
   2  -6  11    3.20    2.10
   3  -6  11   61.89    7.20
   3  -6  11   60.39    4.00
   4  -6  11   45.10    2.70
   4  -6  11   42.80    5.90
  -5   6 -11   30.00    5.00
   5  -6  11   30.60    5.20
  -6   6 -11   23.90    4.50
   6  -6  11   24.20    4.60
   7  -6  11   16.00    3.80
   6   5 -11   19.30    4.70
   6   5 -11   19.40    2.10
   5   5 -11    6.40    1.80
   5   5 -11    7.20    3.10
   4   5 -11   22.60    4.60
   4   5 -11   25.40    3.70
   3   5 -11   -0.20    1.40
   3   5 -11    1.30    1.20
   2   5 -11  133.99    8.80
   2   5 -11  137.09    7.40
  -2  -5  11  138.79    7.80
   1   5 -11   53.89    5.10
   1   5 -11   43.60    6.50
  -1  -5  11   46.90    5.10
   0   5 -11   22.50    3.30
   0  -5  11   28.80    3.90
   0  -5  11   25.80    4.40
   0  -5  11   22.40    4.20
  -1   5 -11   17.10    2.90
   1  -5  11   18.20    3.60
   1  -5  11   17.60    2.80
   2  -5  11    3.90    1.30
   2  -5  11    3.10    1.90
  -3   5 -11   22.50    4.10
   3  -5  11   23.50    4.20
   3  -5  11   19.70    2.50
  -4   5 -11  136.79    8.40
   4  -5  11  134.59    4.50
   4  -5  11  123.29    8.30
  -5   5 -11   11.50    3.20
   5  -5  11    8.20    2.80
  -6   5 -11    4.30    2.00
   6  -5  11    2.00    1.90
   7  -5  11    5.50    2.40
   7   4 -11   -0.30    2.00
   6   4 -11    0.90    0.80
   6   4 -11    1.30    1.80
   5   4 -11    4.40    1.50
   5   4 -11    5.90    2.70
   4   4 -11   26.50    4.80
   4   4 -11   20.90    3.10
   3   4 -11   27.20    3.60
   3   4 -11   26.20    4.70
  -3  -4  11   29.80    4.60
   2   4 -11    0.10    0.90
   2   4 -11    0.10    1.10
  -2  -4  11    0.30    1.10
  -2  -4  11    0.20    1.10
   1   4 -11   -0.50    1.10
   1   4 -11   -1.40    0.60
  -1  -4  11    0.40    1.00
  -1  -4  11   -0.50    1.20
  -1  -4  11    1.60    1.40
  -1  -4  11   -1.00    1.10
   0   4 -11   35.40    4.10
   0   4 -11   44.80    6.00
   0  -4  11   34.80    5.00
   0  -4  11   44.50    4.50
   0  -4  11   40.10    4.80
  -1   4 -11   53.39    4.90
   1  -4  11   57.59    4.10
   1  -4  11   45.80    5.70
  -2   4 -11   49.90    5.70
   2  -4  11   48.00    4.20
   2  -4  11   63.29    6.80
  -3   4 -11   58.19    6.40
   3  -4  11   49.90    3.10
   3  -4  11   44.70    5.60
  -4   4 -11    1.40    1.40
   4  -4  11    2.60    0.50
   4  -4  11    1.00    1.40
   4  -4  11    1.80    0.50
  -5   4 -11   65.39    6.50
   5  -4  11   70.69    6.90
  -6   4 -11   30.80    4.50
   6  -4  11   30.10    4.70
   7  -4  11    9.10    2.80
   8   3 -11    5.50    2.80
   7   3 -11   23.70    4.80
   6   3 -11   21.50    1.80
   6   3 -11   23.50    4.40
   5   3 -11    4.00    2.20
   5   3 -11    4.70    1.40
  -5  -3  11    5.40    2.30
   4   3 -11    1.70    1.60
   4   3 -11    2.10    1.30
  -4  -3  11    6.30    2.40
   3   3 -11   14.70    2.60
   3   3 -11   11.90    2.90
  -3  -3  11   11.40    2.90
  -3  -3  11   10.80    2.40
   2   3 -11   47.60    4.40
   2   3 -11   46.70    5.60
  -2  -3  11   51.59    5.60
  -2  -3  11   47.00    4.80
   1   3 -11    0.00    0.90
   1   3 -11    2.10    1.40
  -1  -3  11    1.00    1.10
  -1  -3  11    1.10    1.20
  -1  -3  11    1.70    1.40
   0   3 -11    7.00    2.20
   0   3 -11   11.90    2.50
   0   3 -11    6.70    2.30
   0  -3  11    7.00    2.30
   0  -3  11    4.80    1.60
   0  -3  11    6.50    2.10
  -1   3 -11  152.58    8.40
  -1   3 -11  157.68    7.40
   1  -3  11  156.78    8.30
   1  -3  11  171.48    9.20
   1  -3  11  168.78    7.20
  -2   3 -11   16.40    3.30
   2  -3  11   17.50    2.40
   2  -3  11   10.90    2.90
  -3   3 -11   12.40    2.90
   3  -3  11    7.30    1.40
   3  -3  11    9.10    2.50
  -4   3 -11   -1.10    0.80
   4  -3  11    0.30    1.20
  -5   3 -11    2.60    1.60
   5  -3  11    1.50    1.60
  -6   3 -11    0.60    1.30
   6  -3  11   -0.90    1.20
   7  -3  11    4.00    2.00
   8   2 -11    0.50    1.70
   7   2 -11   -1.60    1.20
   6   2 -11    0.90    1.40
   5   2 -11    3.20    1.20
   5   2 -11    1.70    1.70
  -5  -2  11    1.10    1.40
   4   2 -11   30.20    3.40
   4   2 -11   28.80    4.50
  -4  -2  11   22.60    3.90
   3   2 -11   16.20    2.60
   3   2 -11   14.50    3.30
  -3  -2  11   21.40    3.60
  -3  -2  11   13.00    2.50
   2   2 -11   25.50    3.30
   2   2 -11   26.70    4.00
  -2  -2  11   27.10    3.90
  -2  -2  11   25.90    3.30
  -2  -2  11   39.00    4.80
   1   2 -11   -0.20    0.80
   1   2 -11    0.20    1.30
   1   2 -11    0.30    0.80
   1   2 -11   -1.20    1.00
  -1  -2  11    0.00    0.80
  -1  -2  11    0.30    1.20
  -1  -2  11   -0.30    1.10
   0   2 -11   38.00    4.60
   0   2 -11   28.70    3.60
   0   2 -11   24.80    3.90
   0   2 -11   24.90    3.80
   0  -2  11   32.90    3.50
   0  -2  11   26.40    3.80
   0  -2  11   35.10    4.70
  -1   2 -11   -0.80    1.00
  -1   2 -11   -0.30    0.80
  -1   2 -11   -0.70    0.80
   1  -2  11   -1.20    0.90
   1  -2  11   -0.30    0.60
   1  -2  11   -0.60    0.80
  -2   2 -11    4.60    1.80
   2  -2  11    2.30    1.60
   2  -2  11    2.00    1.10
  -3   2 -11   37.80    4.80
   3  -2  11   36.40    2.40
   3  -2  11   31.30    4.40
  -4   2 -11  101.69    6.70
   4  -2  11  104.09    7.10
  -5   2 -11    1.30    1.30
   5  -2  11    1.80    1.80
  -6   2 -11    0.00    1.10
   6  -2  11   -1.10    1.40
   7  -2  11    0.10    1.50
   9   1 -11   11.30    3.40
   8   1 -11    0.10    1.40
   7   1 -11   23.00    4.20
   6   1 -11   28.90    4.80
  -6  -1  11   32.30    4.70
   5   1 -11   14.20    3.10
   5   1 -11   14.40    2.10
  -5  -1  11   16.50    3.30
   4   1 -11   15.40    3.10
   4   1 -11   14.00    2.30
  -4  -1  11   10.20    2.60
   3   1 -11   50.89    5.70
   3   1 -11   48.70    4.50
  -3  -1  11   40.50    5.00
  -3  -1  11   48.10    4.60
   2   1 -11    1.00    0.90
   2   1 -11    1.60    1.20
   2   1 -11    0.40    0.80
  -2  -1  11    0.30    0.80
  -2  -1  11    0.50    1.20
  -2  -1  11    0.10    1.10
   1   1 -11  231.48   10.20
   1   1 -11  223.28    9.20
   1   1 -11  244.78   10.90
   1   1 -11  232.18   10.30
  -1  -1  11  230.68   10.40
  -1  -1  11  236.28    9.00
  -1  -1  11  225.98   10.40
   0   1 -11  155.98    7.20
   0   1 -11  152.38    7.90
   0   1 -11  158.68    8.00
   0   1 -11  151.48    8.40
   0  -1  11  147.39    6.60
   0  -1  11  131.79    7.80
   0  -1  11  160.48    8.20
  -1   1 -11  106.59    7.00
  -1   1 -11  108.09    6.00
  -1   1 -11  117.69    6.80
   1  -1  11  103.79    6.80
   1  -1  11  110.89    5.30
   1  -1  11  109.29    6.60
  -2   1 -11    9.30    2.40
   2  -1  11    6.50    1.40
   2  -1  11    4.50    1.80
  -3   1 -11    4.50    1.80
   3  -1  11    3.20    1.00
   3  -1  11    2.30    1.60
  -4   1 -11    0.70    1.10
   4  -1  11    0.60    1.40
  -5   1 -11   34.60    4.90
   5  -1  11   33.50    4.80
  -6   1 -11   -0.50    1.10
   6  -1  11    0.00    1.40
   7  -1  11    0.50    1.40
   9   0 -11    7.40    2.60
   8   0 -11    0.80    1.60
   7   0 -11   28.80    4.50
   6   0 -11   24.40    4.00
  -6   0  11   24.20    3.80
   5   0 -11  153.38    8.50
   5   0 -11  145.89    6.00
  -5   0  11  143.19    8.20
   4   0 -11   23.50    2.90
   4   0 -11   19.80    3.60
  -4   0  11   27.50    4.20
   3   0 -11   73.59    4.60
   3   0 -11   62.49    6.20
  -3   0  11   64.49    4.40
  -3   0  11   81.49    5.90
   2   0 -11   15.30    2.90
   2   0 -11   11.30    2.20
   2   0 -11   14.90    3.00
  -2   0  11   14.30    2.80
  -2   0  11   13.50    2.30
  -2   0  11   13.10    2.80
   1   0 -11    0.50    1.00
   1   0 -11    1.10    1.00
   1   0 -11   -0.10    0.90
   1   0 -11    1.70    1.30
  -1   0  11   -0.90    0.90
  -1   0  11    0.40    0.80
  -1   0  11    0.50    1.10
   0   0 -11    6.10    2.00
   0   0 -11    5.60    2.10
   0   0 -11    5.40    1.70
   0   0 -11    5.00    1.80
   0   0  11    5.10    1.40
   0   0  11    6.30    2.20
   0   0  11    4.10    1.60
  -1   0 -11   20.90    5.50
  -1   0 -11   31.80    3.90
  -1   0 -11   20.90    3.50
   1   0  11   18.80    3.50
   1   0  11   26.00    3.90
   1   0  11   29.60    3.20
  -2   0 -11  207.08    9.90
   2   0  11  220.18   10.60
   2   0  11  222.88    7.90
  -3   0 -11    5.30    2.10
   3   0  11    4.40    1.10
   3   0  11    8.10    2.50
  -4   0 -11   15.50    3.30
   4   0  11   15.50    3.50
  -5   0 -11    2.10    1.50
   5   0  11    3.10    1.90
  -6   0 -11    2.90    1.70
   6   0  11    1.10    1.60
   7   0  11   -0.10    1.50
   9  -1 -11   10.20    2.80
   8  -1 -11    0.20    1.30
   7  -1 -11   14.20    3.10
   6  -1 -11   13.60    3.00
  -6   1  11   20.50    3.80
   5  -1 -11    0.20    1.10
   5  -1 -11    1.00    0.80
  -5   1  11   -0.80    1.10
   4  -1 -11    0.70    0.80
   4  -1 -11    1.70    1.50
  -4   1  11    1.90    1.50
   3  -1 -11  182.78    9.00
   3  -1 -11  165.58    7.40
   3  -1 -11  163.68    7.90
  -3   1  11  165.98    7.30
  -3   1  11  161.18    8.70
   2  -1 -11  293.17   11.00
   2  -1 -11  293.97   12.30
   2  -1 -11  297.87   11.70
  -2   1  11  282.97   12.30
  -2   1  11  303.57   10.70
  -2   1  11  297.07   12.00
   1  -1 -11    0.40    1.10
   1  -1 -11   -0.90    0.70
   1  -1 -11   -0.70    1.00
   1  -1 -11   -0.30    0.70
  -1   1  11   -0.70    0.60
  -1   1  11    0.60    1.30
  -1   1  11    0.70    1.20
   0  -1 -11   41.90    5.30
   0  -1 -11   47.90    5.20
   0  -1 -11   40.70    4.30
   0  -1 -11   55.99    5.60
   0   1  11   53.39    5.70
   0   1  11   42.30    5.00
   0   1  11   51.69    3.60
  -1  -1 -11    8.80    2.40
  -1  -1 -11   11.30    2.60
   1   1  11    7.70    1.70
   1   1  11    5.70    2.20
  -2  -1 -11   -0.50    0.90
   2   1  11   -0.50    1.20
   2   1  11   -0.70    0.50
  -3  -1 -11   11.30    2.90
   3   1  11   11.60    1.70
   3   1  11   19.90    3.80
  -4  -1 -11    2.80    1.60
   4   1  11   -1.00    1.30
  -5  -1 -11   66.69    7.00
   5   1  11   67.89    7.50
   6   1  11   61.29    7.40
   9  -2 -11    0.30    1.30
   8  -2 -11    1.90    1.60
   7  -2 -11   30.10    4.50
   6  -2 -11    6.10    2.10
  -6   2  11    5.50    2.10
   5  -2 -11   19.20    2.30
   5  -2 -11   14.40    3.20
  -5   2  11   15.10    3.20
   4  -2 -11  137.79    8.00
   4  -2 -11  116.79    5.90
  -4   2  11  123.09    7.70
   3  -2 -11   30.00    4.50
   3  -2 -11   35.60    4.80
   3  -2 -11   29.60    3.60
  -3   2  11   22.30    3.10
  -3   2  11   19.50    3.60
   2  -2 -11    1.40    1.20
   2  -2 -11    0.90    1.20
   2  -2 -11    0.30    0.90
  -2   2  11    0.40    1.20
  -2   2  11    0.90    1.20
  -2   2  11    0.60    1.10
   1  -2 -11   68.99    6.60
   1  -2 -11   57.99    5.20
   1  -2 -11   67.59    7.00
   1  -2 -11   64.19    5.10
  -1   2  11   55.09    5.70
  -1   2  11   58.59    6.40
  -1   2  11   60.19    4.00
   0  -2 -11   -0.40    0.80
   0  -2 -11    0.30    1.10
   0  -2 -11    1.10    1.40
   0   2  11    0.40    0.90
   0   2  11    0.60    1.40
   0   2  11   -1.20    0.90
  -1  -2 -11   89.49    5.90
  -1  -2 -11   99.79    6.50
   1   2  11   89.89    6.70
   1   2  11   83.09    4.80
  -2  -2 -11  249.48   11.30
   2   2  11  244.08   11.90
   2   2  11  223.18    8.50
  -3  -2 -11    4.00    2.00
   3   2  11    3.40    1.00
   3   2  11    2.60    1.90
  -4  -2 -11    5.60    2.40
   4   2  11   11.10    3.40
   4   2  11    9.60    1.00
  -5  -2 -11    3.30    2.00
   5   2  11    1.70    2.20
   6   2  11   12.80    4.00
  10  -3 -11    1.00    1.40
   9  -3 -11    1.60    1.50
   8  -3 -11    8.70    2.60
   7  -3 -11   24.00    4.00
   6  -3 -11    2.20    1.70
  -6   3  11    0.90    1.40
   5  -3 -11   47.30    5.70
   5  -3 -11   44.70    3.20
  -5   3  11   38.20    5.10
   4  -3 -11   36.50    4.90
   4  -3 -11   32.20    3.60
  -4   3  11   36.60    5.10
   3  -3 -11  106.39    7.20
   3  -3 -11  112.49    6.10
  -3   3  11  116.89    7.60
  -3   3  11  107.69    5.70
   2  -3 -11  195.08    9.30
   2  -3 -11  182.68    9.70
   2  -3 -11  181.98    8.50
  -2   3  11  179.18    9.90
  -2   3  11  192.88    9.70
  -2   3  11  194.58    8.10
   1  -3 -11   13.80    3.20
   1  -3 -11    5.80    1.90
   1  -3 -11   19.00    3.60
  -1   3  11   17.40    2.60
  -1   3  11   14.10    3.20
  -1   3  11   14.60    3.10
   0  -3 -11    4.80    1.90
   0  -3 -11    7.00    2.20
   0   3  11    9.60    2.80
   0   3  11    6.90    1.70
  -1  -3 -11   41.00    5.40
   1   3  11   44.40    5.80
   1   3  11   30.70    3.40
  -2  -3 -11   16.20    3.50
   2   3  11   10.20    3.10
   2   3  11   10.40    1.90
  -3  -3 -11   83.29    6.60
   3   3  11   83.09    4.30
   3   3  11   78.49    8.20
  -4  -3 -11   52.49    6.60
   4   3  11   51.59    2.40
   4   3  11   61.09    7.50
   5   3  11   23.70    5.00
  10  -4 -11   10.10    3.00
   9  -4 -11    0.70    1.20
   8  -4 -11    1.90    1.90
   7  -4 -11   42.70    5.50
   6  -4 -11   48.10    2.30
   6  -4 -11   50.19    2.20
   6  -4 -11   49.60    5.80
  -6   4  11   43.00    5.50
   5  -4 -11  133.29    8.40
   5  -4 -11  129.09    6.00
  -5   4  11  134.19    8.60
   4  -4 -11   15.70    3.40
   4  -4 -11   14.60    2.60
  -4   4  11   16.10    3.50
   3  -4 -11  200.78    8.90
   3  -4 -11  184.98   10.10
  -3   4  11  206.58   11.00
  -3   4  11  183.88    8.20
   2  -4 -11    0.90    1.40
   2  -4 -11   -0.50    0.80
  -2   4  11    0.60    0.90
  -2   4  11   -0.10    1.30
   1  -4 -11   28.90    4.40
   1  -4 -11   24.20    3.80
  -1   4  11   30.00    3.60
  -1   4  11   24.00    4.10
  -1   4  11   22.40    4.80
   0  -4 -11   80.09    6.10
   0  -4 -11   80.09    7.10
   0   4  11   69.19    7.40
   0   4  11   72.69    4.70
  -1  -4 -11  112.29    7.50
   1   4  11  112.79    8.20
   1   4  11   96.29    5.50
  -2  -4 -11    7.20    2.70
   2   4  11    2.60    2.10
   2   4  11    5.50    1.50
  -3  -4 -11   20.30    4.10
   3   4  11   20.30    4.60
   3   4  11   20.20    2.50
  -4  -4 -11   59.69    7.40
   4   4  11   56.79    7.50
   4   4  11   46.80    2.50
  10  -5 -11   21.20    4.00
   9  -5 -11    5.20    2.40
   8  -5 -11    7.00    2.60
   7  -5 -11    4.50    2.30
   6  -5 -11   19.70    4.10
   6  -5 -11   14.60    1.70
   5  -5 -11   30.50    4.70
   5  -5 -11   28.70    3.30
  -5   5  11   27.10    4.90
   4  -5 -11  120.89    6.70
   4  -5 -11  134.19    8.60
  -4   5  11  133.09    9.00
   3  -5 -11    0.40    1.30
   3  -5 -11   -0.10    0.90
  -3   5  11    0.80    1.20
  -3   5  11    2.60    2.00
   2  -5 -11   51.59    6.60
   2  -5 -11   57.29    6.00
  -2   5  11   61.49    5.50
  -2   5  11   53.49    6.90
   1  -5 -11   34.00    4.70
  -1   5  11   44.70    4.60
   0  -5 -11    0.10    1.20
   0  -5 -11   -0.20    1.30
   0   5  11    0.40    1.60
   0   5  11    0.10    0.80
  -1  -5 -11   24.40    4.30
   1   5  11   24.40    3.30
   1   5  11   17.40    4.00
  -2  -5 -11   -2.70    1.30
   2   5  11   -0.50    0.70
   2   5  11    1.50    2.20
  -3  -5 -11    3.70    2.10
   3   5  11    6.80    3.10
   3   5  11    2.50    1.20
   9  -6 -11    7.40    2.90
   8  -6 -11    3.10    2.00
   7  -6 -11  131.19    8.80
   6  -6 -11   25.80    2.60
   6  -6 -11   25.70    4.70
   5  -6 -11   34.10    3.90
   5  -6 -11   41.60    6.00
  -5   6  11   41.90    6.40
   4  -6 -11   -0.40    0.90
   4  -6 -11    0.40    1.30
  -4   6  11   -0.60    1.60
   3  -6 -11   29.90    4.20
   3  -6 -11   28.70    5.10
  -3   6  11   33.50    4.10
  -3   6  11   40.20    6.30
   2  -6 -11    1.60    1.50
  -2   6  11    3.00    1.60
   1  -6 -11   11.60    2.90
  -1   6  11   13.70    2.70
   0  -6 -11   27.00    4.50
   0   6  11   30.80    3.80
   1   6  11    4.30    1.70
   2   6  11   15.70    4.40
   2   6  11   26.90    3.50
   3   6  11   14.70    4.50
   3   6  11   17.60    2.60
   9  -7 -11    7.20    3.10
   8  -7 -11    3.30    2.10
   7  -7 -11   44.10    6.30
   6  -7 -11  253.07    9.00
   6  -7 -11  252.47   13.40
   5  -7 -11    3.20    2.40
   5  -7 -11    0.00    1.00
  -5   7  11    0.10    1.80
   4  -7 -11   35.80    4.50
   4  -7 -11   60.29    7.40
  -4   7  11   58.79    8.00
   3  -7 -11   20.40    3.70
  -3   7  11   15.20    3.70
   2  -7 -11    2.60    1.60
  -2   7  11    1.40    1.50
   1  -7 -11   13.00    3.40
  -1   7  11   19.90    3.20
   0   7  11    0.50    1.20
   1   7  11    3.90    1.80
   8  -8 -11   -0.20    1.80
   7  -8 -11   -1.40    1.60
   6  -8 -11    4.30    1.50
   6  -8 -11    1.70    2.20
   5  -8 -11    7.00    2.10
   5  -8 -11    7.20    3.10
   4  -8 -11    3.50    2.60
   4  -8 -11    4.40    2.00
   3  -8 -11   18.00    3.80
   2  -8 -11   56.39    6.80
  -2   8  11   57.79    5.80
   1  -8 -11   12.30    3.30
  -1   8  11    9.30    2.50
   0   8  11    0.10    1.20
   7  -9 -11    2.00    2.30
   6  -9 -11   -1.80    2.00
   6  -9 -11   -0.60    1.00
   5  -9 -11   10.40    3.80
   5  -9 -11    9.10    2.40
   4  -9 -11   14.90    3.20
   3  -9 -11   -1.90    1.20
   2  -9 -11    2.70    2.30
  -2   9  11    2.50    1.80
   1   9 -12   -0.10    1.70
  -1  -9  12    1.80    2.10
   0   9 -12    3.10    2.10
   0  -9  12    0.40    1.60
   1  -9  12   18.70    3.80
   2  -9  12   49.90    5.60
   3  -9  12    2.40    1.50
   3  -9  12    0.50    2.10
   4  -9  12    5.40    3.10
   4  -9  12    4.40    1.50
   5  -9  12    1.30    2.10
   3   8 -12   17.80    3.80
   2   8 -12    2.20    1.70
   1   8 -12   -0.60    1.20
  -1  -8  12   -0.30    1.70
   0   8 -12   43.30    5.50
   0  -8  12   42.50    5.50
   1  -8  12   22.70    4.00
   2  -8  12    1.00    1.50
   2  -8  12    2.20    2.50
   3  -8  12   41.40    4.30
   3  -8  12   40.80    6.70
   4  -8  12    4.70    1.40
   4  -8  12    1.20    2.40
   5  -8  12    5.50    3.00
   5  -8  12    1.90    2.20
   6  -8  12    0.10    2.00
   6  -8  12   -0.40    2.10
   4   7 -12   16.30    3.20
   3   7 -12    0.40    1.40
   2   7 -12   -0.90    1.10
  -2  -7  12    0.50    1.70
   1   7 -12   43.70    5.40
  -1  -7  12   55.79    6.40
   0   7 -12   13.00    3.10
   0  -7  12   15.70    3.20
   1  -7  12    7.10    2.30
   2  -7  12    6.40    2.90
   2  -7  12    7.90    2.30
   3  -7  12   -0.20    1.60
   3  -7  12    2.50    1.30
   3  -7  12    1.10    1.90
   4  -7  12   41.10    6.10
   4  -7  12   40.20    3.40
   4  -7  12   43.30    6.70
   5  -7  12   57.19    7.50
   6  -7  12    1.30    2.10
   5   6 -12    5.50    2.00
   5   6 -12   11.20    3.90
   4   6 -12    1.90    1.40
   4   6 -12    7.00    3.10
   3   6 -12   11.10    2.70
   2   6 -12   33.80    4.40
  -2  -6  12   36.90    5.10
   1   6 -12   43.90    5.20
  -1  -6  12   48.40    5.60
   0   6 -12   47.70    5.40
   0  -6  12   42.50    5.10
  -1   6 -12   74.79    7.10
   1  -6  12   71.19    7.90
   1  -6  12   54.79    5.40
   1  -6  12   76.19    8.20
   2  -6  12   25.20    4.70
   2  -6  12   24.30    4.60
   2  -6  12   23.90    3.30
   3  -6  12    5.60    1.60
   3  -6  12    8.70    3.00
   4  -6  12    4.10    1.10
   4  -6  12   11.00    3.30
  -5   6 -12    8.60    3.00
   5  -6  12    1.30    2.00
  -6   6 -12   43.10    6.30
   6  -6  12   48.10    6.60
   7  -6  12   43.60    6.30
   6   5 -12   16.60    2.20
   6   5 -12   24.80    5.10
   5   5 -12    9.50    3.50
   5   5 -12    8.60    2.10
   4   5 -12    6.20    2.00
   4   5 -12   10.00    3.50
   3   5 -12   35.60    5.70
   3   5 -12   28.50    4.00
   2   5 -12    2.00    1.40
   2   5 -12    0.50    1.50
  -2  -5  12    1.90    1.70
   1   5 -12    1.00    1.40
  -1  -5  12    7.20    2.10
   0   5 -12    1.60    1.40
   0  -5  12   -0.40    1.50
   0  -5  12    0.40    1.10
   0  -5  12    1.30    1.70
  -1   5 -12   37.70    4.50
   1  -5  12   26.80    4.70
   1  -5  12   28.50    3.80
   2  -5  12   50.89    4.70
   2  -5  12   55.69    6.50
  -3   5 -12   58.39    6.70
   3  -5  12   59.79    3.80
   3  -5  12   63.59    7.20
  -4   5 -12    4.40    2.20
   4  -5  12    6.30    2.60
   4  -5  12    7.80    1.20
  -5   5 -12   18.80    3.90
   5  -5  12   21.90    4.50
  -6   5 -12    8.90    2.90
   6  -5  12    5.10    2.60
   7  -5  12    4.40    2.60
   7   4 -12   33.60    5.90
   6   4 -12    2.90    1.10
   6   4 -12    2.40    2.30
   5   4 -12    5.70    2.70
   5   4 -12    6.80    1.80
   4   4 -12   -0.80    0.90
   4   4 -12    1.00    1.60
  -4  -4  12    0.10    1.50
   3   4 -12    1.40    1.30
   3   4 -12    0.20    1.50
  -3  -4  12    0.80    1.70
   2   4 -12    1.70    1.70
   2   4 -12    0.90    1.10
  -2  -4  12    2.70    1.50
  -2  -4  12    2.50    1.70
   1   4 -12   81.79    8.00
   1   4 -12   80.59    5.40
  -1  -4  12   79.69    5.50
  -1  -4  12   75.99    7.10
   0   4 -12    3.20    1.50
   0  -4  12    4.40    1.60
   0  -4  12    5.20    2.20
  -1   4 -12   37.60    4.40
   1  -4  12   32.00    5.00
   1  -4  12   29.60    3.50
  -2   4 -12   17.20    3.80
   2  -4  12   13.40    2.30
   2  -4  12   23.80    4.30
  -3   4 -12   21.90    4.00
   3  -4  12   30.40    3.00
   3  -4  12   33.60    5.20
  -4   4 -12   92.09    7.00
   4  -4  12   95.69    3.40
   4  -4  12   99.39    7.30
  -5   4 -12    1.90    1.70
   5  -4  12    0.10    1.60
  -6   4 -12    5.80    2.40
   6  -4  12    2.50    2.00
   7  -4  12   11.90    3.30
   7   3 -12    1.00    1.90
   6   3 -12   20.20    2.20
   6   3 -12   16.20    4.00
   5   3 -12   29.40    5.10
   5   3 -12   30.40    3.40
  -5  -3  12   41.70    5.80
   4   3 -12    2.60    1.80
   4   3 -12    2.80    1.40
  -4  -3  12    3.70    1.90
   3   3 -12   34.30    5.00
   3   3 -12   25.10    3.50
  -3  -3  12   25.40    3.90
  -3  -3  12   33.90    5.00
   2   3 -12   10.60    2.30
   2   3 -12    6.40    2.40
  -2  -3  12    9.60    2.70
  -2  -3  12   12.00    2.60
   1   3 -12   63.49    6.30
   1   3 -12   56.99    5.10
  -1  -3  12   66.19    6.50
  -1  -3  12   68.69    6.90
  -1  -3  12   52.99    4.90
   0   3 -12   46.30    5.40
   0   3 -12   44.60    4.70
   0  -3  12   38.30    4.80
   0  -3  12   33.80    3.90
   0  -3  12   40.80    5.40
  -1   3 -12   19.40    3.10
  -1   3 -12   19.10    3.70
   1  -3  12   16.10    3.60
   1  -3  12   15.70    2.60
  -2   3 -12    0.90    1.40
   2  -3  12    2.10    1.60
   2  -3  12    1.30    1.00
  -3   3 -12   19.30    3.70
   3  -3  12   19.90    2.30
   3  -3  12   12.10    3.00
  -4   3 -12  130.69    8.10
   4  -3  12  108.09    7.80
   4  -3  12  121.69    3.60
   4  -3  12  130.49    4.40
  -5   3 -12    1.70    1.50
   5  -3  12    4.10    2.20
  -6   3 -12   -0.40    1.40
   6  -3  12    1.00    1.50
   7  -3  12    4.00    2.10
   8   2 -12   -0.60    1.60
   7   2 -12    0.70    1.90
   6   2 -12    1.20    0.70
   6   2 -12    3.10    1.90
   5   2 -12    5.50    2.40
   5   2 -12    7.10    1.70
  -5  -2  12    1.70    1.80
   4   2 -12    7.30    2.50
   4   2 -12    9.70    2.10
  -4  -2  12    5.10    2.30
   3   2 -12   37.70    5.20
   3   2 -12   44.60    4.40
  -3  -2  12   36.90    4.80
  -3  -2  12   37.50    4.40
   2   2 -12    2.60    1.40
   2   2 -12    3.20    2.00
  -2  -2  12    2.30    1.40
  -2  -2  12    3.40    1.70
   1   2 -12    7.60    2.10
   1   2 -12    5.20    2.10
   1   2 -12    6.40    2.30
  -1  -2  12    8.10    2.40
  -1  -2  12    3.00    1.40
  -1  -2  12    6.50    2.30
   0   2 -12  141.89    8.50
   0   2 -12  131.09    7.80
   0   2 -12  142.99    7.10
   0  -2  12  134.59    7.80
   0  -2  12  131.19    6.60
   0  -2  12  128.79    7.80
  -1   2 -12    7.60    2.50
  -1   2 -12    5.00    1.60
   1  -2  12    4.90    1.50
   1  -2  12   13.40    3.30
  -2   2 -12    8.60    2.60
   2  -2  12    9.30    2.80
   2  -2  12   11.60    2.00
  -3   2 -12   35.40    4.80
   3  -2  12   43.30    5.40
   3  -2  12   39.90    2.70
  -4   2 -12    6.50    2.40
   4  -2  12    8.00    2.60
  -5   2 -12   18.50    3.80
   5  -2  12   17.40    3.70
  -6   2 -12    1.20    1.40
   6  -2  12   -0.40    1.50
   7  -2  12   11.10    3.30
   8   1 -12   11.00    3.20
   7   1 -12   62.29    7.10
   6   1 -12   10.50    3.00
   6   1 -12   11.70    1.30
  -6  -1  12    7.10    2.90
   5   1 -12    1.60    1.60
   5   1 -12    4.90    1.50
  -5  -1  12    1.80    1.70
   4   1 -12    2.80    1.30
   4   1 -12    3.30    1.70
  -4  -1  12    6.10    2.40
   3   1 -12   19.30    3.60
   3   1 -12   20.90    3.00
  -3  -1  12   15.90    3.20
  -3  -1  12   20.90    3.20
   2   1 -12   -0.10    1.20
   2   1 -12    1.20    1.10
   2   1 -12    1.00    1.00
  -2  -1  12    0.00    1.20
  -2  -1  12    0.10    1.40
  -2  -1  12    1.50    1.20
   1   1 -12  104.39    5.90
   1   1 -12  101.39    6.50
   1   1 -12  103.79    6.80
  -1  -1  12  114.39    7.10
  -1  -1  12   83.79    5.20
  -1  -1  12   97.09    6.70
   0   1 -12    2.30    1.40
   0   1 -12    2.10    1.30
   0   1 -12    1.60    1.60
   0  -1  12    0.70    0.90
   0  -1  12    1.70    1.60
   0  -1  12    1.10    1.30
  -1   1 -12  183.08    8.40
  -1   1 -12  162.28    8.80
   1  -1  12  183.38    7.50
   1  -1  12  177.88    9.50
  -2   1 -12  105.39    7.00
   2  -1  12  106.69    7.30
   2  -1  12  103.59    5.10
  -3   1 -12    0.60    1.40
   3  -1  12    0.80    0.70
   3  -1  12    0.50    1.40
  -4   1 -12    4.30    2.10
   4  -1  12    3.50    2.10
  -5   1 -12    4.30    2.10
   5  -1  12    5.90    2.60
  -6   1 -12    0.00    1.60
   6  -1  12    0.90    1.70
   9   0 -12    0.50    1.60
   8   0 -12   22.70    4.30
   7   0 -12    2.20    1.90
   6   0 -12    6.80    1.00
   6   0 -12    3.30    1.80
  -6   0  12    4.30    2.00
   5   0 -12   12.70    2.10
   5   0 -12    8.50    2.70
  -5   0  12   17.00    3.30
   4   0 -12    9.50    2.60
   4   0 -12    9.10    2.00
  -4   0  12    7.60    2.50
   3   0 -12  133.59    6.70
   3   0 -12  121.19    7.70
  -3   0  12  135.99    8.20
  -3   0  12  125.99    6.50
   2   0 -12   94.49    6.70
   2   0 -12  114.89    6.20
   2   0 -12  107.59    6.60
  -2   0  12  110.89    5.90
  -2   0  12  106.09    6.80
  -2   0  12  111.69    7.30
   1   0 -12   -0.80    0.90
   1   0 -12    1.80    1.40
   1   0 -12    3.90    1.80
  -1   0  12    1.20    1.10
  -1   0  12    2.80    1.80
  -1   0  12    3.00    1.80
   0   0 -12   29.40    4.20
   0   0 -12   33.70    4.20
   0   0 -12   29.10    4.50
   0   0  12   36.20    4.70
   0   0  12   34.60    4.70
   0   0  12   30.90    3.50
  -1   0 -12   32.70    4.10
  -1   0 -12   32.40    4.50
   1   0  12   34.30    3.70
   1   0  12   28.80    4.50
  -2   0 -12  254.97   11.70
   2   0  12  274.97   12.60
   2   0  12  258.27    9.20
  -3   0 -12  119.89    7.70
   3   0  12  122.29    5.10
   3   0  12  112.19    7.90
  -4   0 -12   17.10    3.70
   4   0  12   11.80    3.20
  -5   0 -12   68.49    7.10
   5   0  12   61.99    7.20
   6   0  12    8.70    3.20
   9  -1 -12    5.90    2.50
   8  -1 -12    5.00    2.20
   7  -1 -12    0.30    1.30
   6  -1 -12   14.00    1.30
   6  -1 -12   10.30    2.90
   6  -1 -12   13.50    1.30
  -6   1  12   12.10    2.90
   5  -1 -12    4.30    1.30
   5  -1 -12    4.90    2.10
  -5   1  12    7.70    2.60
   4  -1 -12    1.70    1.10
   4  -1 -12    4.70    1.80
  -4   1  12    2.20    1.70
   3  -1 -12    9.50    2.50
   3  -1 -12    8.70    2.10
  -3   1  12    9.10    2.10
  -3   1  12    6.70    2.50
   2  -1 -12  113.09    7.30
   2  -1 -12  120.09    7.00
   2  -1 -12  119.19    6.40
  -2   1  12  108.09    7.30
  -2   1  12  109.79    7.10
   1  -1 -12  735.53   23.30
   1  -1 -12  740.23   23.80
   1  -1 -12  756.12   22.50
  -1   1  12  739.43   24.10
  -1   1  12  704.23   23.50
  -1   1  12  734.73   21.40
   0  -1 -12  142.79    7.60
   0  -1 -12  149.29    8.30
   0   1  12  146.19    6.80
   0   1  12  136.89    8.40
   0   1  12  150.18    8.60
  -1  -1 -12    2.80    1.60
  -1  -1 -12   -0.60    1.20
   1   1  12    0.80    1.50
   1   1  12    1.50    1.00
  -2  -1 -12   78.59    6.10
   2   1  12   77.99    7.60
   2   1  12   74.29    4.30
  -3  -1 -12    0.10    1.30
   3   1  12    0.50    0.70
   3   1  12    1.00    1.70
  -4  -1 -12    5.30    2.30
   4   1  12    4.10    0.60
   4   1  12    2.80    2.20
  -5  -1 -12   12.00    3.20
   5   1  12    8.30    3.00
   6   1  12   10.60    3.70
   9  -2 -12    0.60    1.60
   8  -2 -12   14.30    3.40
   7  -2 -12   44.10    5.70
   6  -2 -12   50.89    6.00
   6  -2 -12   45.20    2.20
  -6   2  12   55.39    6.30
   5  -2 -12  189.58   10.00
   5  -2 -12  195.58    7.70
  -5   2  12  195.18   10.30
   4  -2 -12    8.90    2.10
   4  -2 -12   13.00    3.00
  -4   2  12    8.20    2.50
   3  -2 -12   15.60    2.60
   3  -2 -12   13.30    3.00
  -3   2  12   17.40    2.90
  -3   2  12    9.80    2.90
   2  -2 -12   25.50    3.50
   2  -2 -12   26.40    4.20
   2  -2 -12   24.50    3.70
  -2   2  12   28.70    4.50
  -2   2  12   32.10    3.70
   1  -2 -12    4.30    2.00
   1  -2 -12    3.40    1.50
   1  -2 -12    3.50    1.70
  -1   2  12    1.80    1.60
  -1   2  12    1.80    1.10
  -1   2  12    3.90    2.00
   0  -2 -12  363.66   14.50
   0  -2 -12  336.77   13.40
   0   2  12  364.96   12.40
   0   2  12  371.36   15.10
  -1  -2 -12   10.70    2.90
   1   2  12    6.20    2.60
   1   2  12    7.90    1.80
  -2  -2 -12    2.00    1.60
   2   2  12    0.50    0.80
   2   2  12    0.00    1.40
  -3  -2 -12   58.69    6.60
   3   2  12   68.29    3.70
   3   2  12   65.09    7.70
  -4  -2 -12   11.40    3.20
   4   2  12   11.20    1.10
   4   2  12    6.50    3.00
  -5  -2 -12    2.10    2.70
   5   2  12   -1.00    1.70
   9  -3 -12    1.10    1.50
   8  -3 -12    3.20    1.90
   7  -3 -12    0.20    1.40
   6  -3 -12    1.60    0.70
   6  -3 -12    0.00    1.40
  -6   3  12    1.00    1.70
   5  -3 -12   93.09    5.10
   5  -3 -12   96.29    7.10
  -5   3  12   98.59    7.30
   4  -3 -12  113.39    7.70
   4  -3 -12  109.39    6.10
  -4   3  12  109.69    7.80
   3  -3 -12   11.20    3.00
   3  -3 -12   11.90    2.50
  -3   3  12   10.60    2.20
  -3   3  12   14.30    3.40
   2  -3 -12  326.97   12.40
   2  -3 -12  314.97   13.70
  -2   3  12  291.87   11.20
  -2   3  12  302.37   14.00
   1  -3 -12   38.20    5.00
   1  -3 -12   27.80    3.90
  -1   3  12   33.20    5.20
  -1   3  12   31.70    5.00
  -1   3  12   30.80    3.60
   0  -3 -12  114.29    7.50
   0  -3 -12  103.29    6.80
   0   3  12  115.49    6.10
   0   3  12  125.99    8.30
  -1  -3 -12   -0.50    1.10
   1   3  12    0.90    1.70
   1   3  12    0.50    0.80
  -2  -3 -12   16.50    3.60
   2   3  12   13.00    2.10
   2   3  12   17.30    3.90
  -3  -3 -12    3.80    2.10
   3   3  12    5.10    1.30
   3   3  12    4.50    2.70
  -4  -3 -12  125.99    8.90
   4   3  12  145.79   10.20
   4   3  12  129.09    4.40
   5   3  12   -1.50    1.80
   9  -4 -12   17.70    3.90
   8  -4 -12    2.30    1.90
   7  -4 -12    1.40    1.60
   6  -4 -12    6.70    2.80
   6  -4 -12    5.00    1.20
  -6   4  12    6.40    2.30
   5  -4 -12   16.30    3.60
   5  -4 -12   16.10    2.60
  -5   4  12   18.00    4.00
   4  -4 -12  145.69    7.40
   4  -4 -12  150.38    9.20
  -4   4  12  144.99    9.40
   3  -4 -12    2.20    1.30
   3  -4 -12    0.40    1.40
  -3   4  12    2.00    1.30
  -3   4  12    3.10    2.10
   2  -4 -12  131.99    8.50
   2  -4 -12  120.39    7.10
  -2   4  12  140.59    6.90
  -2   4  12  104.29    8.10
   1  -4 -12    2.30    2.90
   1  -4 -12    3.30    1.70
  -1   4  12    5.30    1.80
   0  -4 -12   22.50    4.20
   0  -4 -12   24.20    3.90
   0   4  12   19.20    3.00
   0   4  12   26.30    4.90
  -1  -4 -12   15.80    3.60
   1   4  12   16.70    4.20
   1   4  12    8.60    2.00
  -2  -4 -12    7.80    2.70
   2   4  12    4.30    2.70
   2   4  12    1.90    1.20
  -3  -4 -12   39.70    6.10
   3   4  12   50.19    7.40
   3   4  12   44.80    3.90
  -4  -4 -12   37.10    7.10
   4   4  12   30.40    5.90
   4   4  12   38.50    2.20
   9  -5 -12    2.80    2.00
   8  -5 -12   22.60    4.40
   7  -5 -12   40.60    5.80
   6  -5 -12  109.99    8.10
   6  -5 -12  107.69    4.80
  -6   5  12  104.89   11.10
   5  -5 -12    2.60    2.10
   5  -5 -12    1.70    1.10
  -5   5  12    1.30    2.10
   4  -5 -12  253.57   12.70
   4  -5 -12  233.78   10.40
  -4   5  12  260.67   13.40
   3  -5 -12   14.20    3.20
   3  -5 -12   16.20    3.80
  -3   5  12   14.60    3.70
  -3   5  12   13.40    2.80
   2  -5 -12    7.60    2.30
  -2   5  12    7.40    2.10
   1  -5 -12   63.19    6.50
  -1   5  12   63.09    5.60
   0  -5 -12   50.79    5.90
   0   5  12   40.40    4.30
  -1  -5 -12    8.30    2.70
   1   5  12    9.70    3.40
   1   5  12    5.80    1.70
  -2  -5 -12   13.50    3.70
   2   5  12   20.60    3.10
   2   5  12   25.00    5.30
  -3  -5 -12   14.00    4.10
   3   5  12   13.10    2.20
   3   5  12   10.60    4.00
   9  -6 -12    6.10    2.60
   8  -6 -12    3.90    2.40
   7  -6 -12    5.30    2.50
   6  -6 -12  100.99    9.60
   6  -6 -12   87.99    4.60
   5  -6 -12   18.30    2.90
   5  -6 -12   22.50    4.60
  -5   6  12   24.90    5.30
   4  -6 -12   26.00    3.70
   4  -6 -12   25.00    4.80
  -4   6  12   24.70    5.20
   3  -6 -12    3.10    1.90
   3  -6 -12    3.40    1.70
  -3   6  12    1.40    1.40
   2  -6 -12    4.30    2.00
  -2   6  12   11.90    2.70
   1  -6 -12   18.00    4.00
  -1   6  12   16.10    3.00
   0  -6 -12    5.60    2.90
   0   6  12    3.50    1.60
   1   6  12   -0.40    1.00
   2   6  12   12.50    2.40
   9  -7 -12   10.60    3.40
   8  -7 -12   41.70    6.30
   7  -7 -12   -0.50    1.60
   6  -7 -12   41.50    3.80
   6  -7 -12   41.40    6.50
   5  -7 -12   14.40    2.80
   5  -7 -12   14.80    4.10
   4  -7 -12   -0.20    1.70
   4  -7 -12    0.60    1.50
   3  -7 -12    2.10    1.80
   2  -7 -12   35.20    5.10
  -2   7  12   39.80    4.90
   1  -7 -12   26.50    4.90
  -1   7  12   22.50    3.70
   0   7  12   45.80    4.90
   1   7  12   12.60    2.80
   8  -8 -12   -1.00    1.80
   7  -8 -12   10.50    3.80
   6  -8 -12    1.80    2.20
   6  -8 -12   -0.20    0.90
   5  -8 -12    7.50    3.10
   5  -8 -12    7.50    2.20
   4  -8 -12    4.50    2.10
   3  -8 -12   12.10    2.90
   2  -8 -12   -0.70    1.30
  -2   8  12   -0.30    1.30
   1  -8 -12   36.20    5.90
  -1   8  12   29.70    4.20
   6  -9 -12    0.80    1.20
   6  -9 -12    1.80    2.80
   5  -9 -12    2.90    1.70
   4  -9 -12   10.50    3.10
   3  -9 -12   13.00    3.30
   0   9 -13   15.80    3.70
   0  -9  13   12.40    3.30
   1  -9  13    0.00    1.60
   2  -9  13   15.20    3.20
   3  -9  13    1.40    1.30
   2   8 -13   -0.10    1.50
   1   8 -13    6.90    2.40
  -1  -8  13    3.80    2.40
   0   8 -13    2.90    2.00
   0  -8  13    3.00    1.90
   1  -8  13    4.50    2.20
   2  -8  13   28.40    4.10
   3  -8  13    0.40    2.30
   3  -8  13   -0.90    1.00
   4  -8  13    5.20    2.90
   4  -8  13    2.60    1.20
   5  -8  13    1.80    2.20
   5  -8  13   -0.60    1.80
   3   7 -13    2.50    1.80
   2   7 -13   37.80    5.20
  -2  -7  13   27.10    4.90
   1   7 -13    1.10    1.50
  -1  -7  13    2.80    1.90
   0   7 -13    0.30    1.50
   0  -7  13   -0.90    1.20
   1  -7  13    0.10    1.30
   2  -7  13    1.30    1.30
   2  -7  13    1.40    1.80
   2  -7  13   -1.40    1.60
   3  -7  13   43.10    4.40
   3  -7  13   44.00    7.10
   4  -7  13    0.20    2.00
   4  -7  13   -2.00    1.50
   4  -7  13   -0.30    0.70
   5  -7  13    4.70    2.70
   6  -7  13   23.80    5.00
   5   6 -13    9.50    2.50
   5   6 -13   12.70    4.30
   4   6 -13    4.50    1.90
   3   6 -13   -0.20    1.20
   2   6 -13    2.50    1.60
  -2  -6  13    4.80    2.30
   1   6 -13   44.30    5.30
  -1  -6  13   44.10    5.40
   0   6 -13    5.00    2.10
   0  -6  13    2.60    1.70
   1  -6  13    1.40    2.00
   1  -6  13    2.30    1.60
   1  -6  13    3.70    2.30
   2  -6  13    8.90    2.10
   2  -6  13    6.20    2.80
   3  -6  13   47.10    4.30
   3  -6  13   51.49    7.00
   4  -6  13   27.40    2.50
   4  -6  13   23.20    4.70
  -5   6 -13   -1.70    1.40
   5  -6  13   -0.20    1.70
   6  -6  13    4.50    2.70
   6   5 -13   17.60    2.50
   6   5 -13   14.00    4.40
   5   5 -13   17.10    4.70
   5   5 -13   20.40    3.30
   4   5 -13   25.50    3.90
   4   5 -13   29.10    5.50
   3   5 -13   -0.10    1.30
   3   5 -13   -0.30    1.60
   2   5 -13   21.70    3.80
  -2  -5  13   22.10    3.90
   1   5 -13   69.49    6.60
  -1  -5  13   65.59    6.40
   0   5 -13   -0.10    1.30
   0  -5  13   -0.60    1.10
   1  -5  13    6.80    2.90
   1  -5  13    8.60    2.30
   2  -5  13   21.30    4.50
   2  -5  13   17.20    3.00
  -3   5 -13   12.20    3.40
   3  -5  13   10.00    3.20
   3  -5  13   13.30    2.30
  -4   5 -13   72.19    8.10
   4  -5  13   83.69    8.80
   4  -5  13   67.39    3.20
  -5   5 -13   32.60    5.40
   5  -5  13   35.70    5.80
   6  -5  13   34.10    5.60
   6   4 -13   10.20    3.50
   6   4 -13    4.20    1.40
   5   4 -13   37.20    4.10
   5   4 -13   41.20    6.40
   4   4 -13    1.30    2.10
   4   4 -13    1.90    1.50
  -4  -4  13   -0.20    1.80
   3   4 -13    0.80    1.20
   3   4 -13    1.20    1.50
  -3  -4  13    1.00    1.90
   2   4 -13   -1.10    0.80
   2   4 -13    1.30    1.60
  -2  -4  13   -0.10    1.20
  -2  -4  13   -1.20    1.20
   1   4 -13   44.80    4.90
  -1  -4  13   41.20    4.70
   0   4 -13   15.90    3.10
   0  -4  13   14.10    3.40
   0  -4  13   15.70    3.00
  -1   4 -13   12.00    2.90
   1  -4  13   16.30    3.90
   1  -4  13   15.60    2.70
  -2   4 -13   15.50    3.60
   2  -4  13   15.10    3.60
   2  -4  13   14.50    2.40
  -3   4 -13   26.20    4.70
   3  -4  13   25.80    2.80
   3  -4  13   24.10    4.50
  -4   4 -13  174.28   10.20
   4  -4  13  172.78    5.40
   4  -4  13  165.68   10.10
  -5   4 -13   -0.60    1.40
   5  -4  13   -0.20    1.70
   6  -4  13   36.80    5.80
   7   3 -13    9.70    3.50
   6   3 -13   36.20    3.30
   6   3 -13   30.10    5.30
   5   3 -13    0.10    1.60
   5   3 -13    1.90    1.20
  -5  -3  13    3.30    2.30
   4   3 -13   16.10    3.80
   4   3 -13   19.30    3.20
  -4  -3  13   15.60    3.60
   3   3 -13   17.10    3.70
   3   3 -13   18.80    3.20
  -3  -3  13   25.00    5.50
  -3  -3  13   24.80    4.40
   2   3 -13   16.80    3.70
   2   3 -13   16.00    3.00
  -2  -3  13   20.90    4.00
  -2  -3  13    8.80    2.30
   1   3 -13    6.50    2.00
  -1  -3  13    6.00    1.90
  -1  -3  13    7.50    2.90
   0   3 -13   41.60    5.60
   0   3 -13   44.20    4.80
   0  -3  13   44.00    4.50
   0  -3  13   56.19    6.60
  -1   3 -13    0.00    1.10
  -1   3 -13    0.80    1.00
   1  -3  13    1.80    1.20
   1  -3  13   -0.40    1.40
  -2   3 -13    5.70    2.30
   2  -3  13    7.40    1.80
   2  -3  13    6.60    2.70
   3  -3  13  104.59    4.90
   3  -3  13   99.29    7.60
  -4   3 -13    3.30    2.00
   4  -3  13    0.90    0.50
   4  -3  13    1.10    1.80
  -5   3 -13    0.00    1.30
   5  -3  13    1.40    1.80
   6  -3  13    2.80    2.00
   8   2 -13    3.60    2.50
   7   2 -13    2.00    2.10
   6   2 -13   17.40    4.10
   6   2 -13   22.40    2.40
   5   2 -13   13.70    2.50
   5   2 -13   18.20    4.00
  -5  -2  13   15.10    3.40
   4   2 -13   14.20    2.70
   4   2 -13   12.50    3.20
  -4  -2  13   13.90    3.50
   3   2 -13   35.30    4.20
   3   2 -13   48.80    6.20
  -3  -2  13   47.30    5.00
  -3  -2  13   40.20    5.50
   2   2 -13    1.80    1.70
   2   2 -13    2.40    1.40
  -2  -2  13   -0.10    1.30
  -2  -2  13    3.50    1.60
   1   2 -13    0.70    1.40
   1   2 -13    1.10    1.20
   1   2 -13    1.90    1.30
  -1  -2  13    2.90    1.40
  -1  -2  13    1.40    1.60
  -1  -2  13    3.40    1.80
   0   2 -13   65.09    5.90
   0   2 -13   48.10    5.70
   0  -2  13   47.10    4.60
   0  -2  13   53.69    6.00
  -1   2 -13   28.20    3.90
  -1   2 -13   27.50    4.40
   1  -2  13   19.70    2.90
   1  -2  13   24.50    4.20
  -2   2 -13  306.37   13.50
   2  -2  13  320.27   14.20
   2  -2  13  298.77   10.60
  -3   2 -13   46.70    5.80
   3  -2  13   52.09    6.40
   3  -2  13   57.79    3.40
  -4   2 -13  138.99    8.70
   4  -2  13  130.69    3.80
   4  -2  13  135.09    9.00
  -5   2 -13    3.80    2.10
   5  -2  13    3.90    2.30
   6  -2  13    0.80    1.70
   8   1 -13    3.50    2.40
   7   1 -13    1.00    1.90
   6   1 -13   -0.10    0.60
   6   1 -13   -0.90    1.30
   5   1 -13   65.69    4.40
   5   1 -13   62.39    7.00
  -5  -1  13   61.49    6.80
   4   1 -13   24.20    3.40
   4   1 -13   19.50    3.80
  -4  -1  13   26.60    4.70
   3   1 -13   -0.70    1.20
   3   1 -13    2.10    1.30
  -3  -1  13    0.50    1.10
  -3  -1  13   -1.10    1.20
   2   1 -13   27.70    3.70
   2   1 -13   27.60    4.40
  -2  -1  13   26.50    3.60
  -2  -1  13   23.30    4.10
   1   1 -13  163.58    8.00
   1   1 -13  159.78    8.80
   1   1 -13  148.59    8.80
  -1  -1  13  167.28    9.20
  -1  -1  13  160.78    7.60
  -1  -1  13  160.68    9.10
   0   1 -13   48.60    5.80
   0   1 -13   53.89    5.40
   0  -1  13   48.00    4.70
   0  -1  13   54.99    6.30
  -1   1 -13   44.20    5.00
  -1   1 -13   31.10    4.60
   1  -1  13   34.70    3.70
   1  -1  13   31.10    4.60
  -2   1 -13   86.29    8.00
   2  -1  13   56.79    6.40
   2  -1  13   66.49    4.10
  -3   1 -13    3.30    2.00
   3  -1  13    1.60    0.90
   3  -1  13    4.30    2.10
  -4   1 -13   -1.10    1.00
   4  -1  13    1.60    1.90
  -5   1 -13   16.90    3.80
   5  -1  13   16.50    4.00
   6  -1  13    2.30    2.20
   8   0 -13   18.50    4.10
   7   0 -13    0.60    1.50
   6   0 -13   64.99    7.10
   6   0 -13   53.79    3.00
  -6   0  13   40.90    6.40
   5   0 -13  119.89    8.30
   5   0 -13  136.69    6.50
  -5   0  13  144.69    8.80
   4   0 -13   -0.10    0.90
   4   0 -13    0.70    1.50
  -4   0  13    0.50    1.30
   3   0 -13    0.40    1.00
   3   0 -13    0.60    1.20
  -3   0  13    1.80    1.20
  -3   0  13    0.90    1.50
   2   0 -13   75.79    5.20
   2   0 -13   66.09    8.10
   2   0 -13   66.79    6.80
  -2   0  13   77.29    5.10
  -2   0  13   81.79    7.70
   1   0 -13   21.00    3.40
   1   0 -13   19.10    3.50
   1   0 -13   17.30    3.50
  -1   0  13   19.00    3.80
  -1   0  13   12.70    3.30
  -1   0  13   14.20    2.50
   0   0 -13  763.02   23.40
   0   0 -13  778.22   24.70
   0   0  13  749.82   22.10
   0   0  13  758.02   25.10
  -1   0 -13  101.79    7.10
   1   0  13   99.19    5.50
   1   0  13  110.09    7.70
  -2   0 -13  189.88   10.20
   2   0  13  184.68   10.60
   2   0  13  188.68    7.60
  -3   0 -13   74.69    7.70
   3   0  13   63.39    3.60
   3   0  13   52.69    6.50
  -4   0 -13    0.20    1.70
   4   0  13    1.40    0.40
   4   0  13    1.90    2.10
  -5   0 -13   11.50    3.40
   5   0  13   10.70    3.50
   6   0  13    2.10    2.20
   9  -1 -13   21.90    4.20
   8  -1 -13    7.10    2.70
   7  -1 -13    5.50    2.50
   6  -1 -13    9.30    3.00
   6  -1 -13    8.10    1.40
  -6   1  13    8.00    2.70
   5  -1 -13    0.40    1.50
   5  -1 -13   -0.30    0.70
  -5   1  13   -0.70    1.30
   4  -1 -13   10.90    2.40
   4  -1 -13   13.20    3.30
  -4   1  13   22.10    4.20
   3  -1 -13  122.29    8.10
   3  -1 -13  129.49    7.00
  -3   1  13  138.99    7.00
  -3   1  13  139.79    8.70
   2  -1 -13   10.70    2.60
   2  -1 -13   16.00    3.60
  -2   1  13   15.80    2.80
  -2   1  13   13.80    3.50
   1  -1 -13  193.78    9.80
   1  -1 -13  181.28    8.90
   1  -1 -13  174.98   10.30
  -1   1  13  176.28    8.00
  -1   1  13  199.88   10.50
  -1   1  13  196.18   10.10
   0  -1 -13  277.97   12.50
   0  -1 -13  281.67   11.70
   0   1  13  267.37   12.80
   0   1  13  261.87   10.20
  -1  -1 -13    7.30    2.50
   1   1  13    8.40    2.80
   1   1  13    7.80    1.90
  -2  -1 -13    3.70    1.90
   2   1  13    2.40    1.10
   2   1  13    2.50    1.90
  -3  -1 -13   -0.50    1.10
   3   1  13    0.60    0.70
   3   1  13    2.30    1.90
  -4  -1 -13   61.79    7.30
   4   1  13   51.19    2.00
   4   1  13   46.90    6.50
  -5  -1 -13   15.70    6.20
   5   1  13   21.30    4.60
   9  -2 -13    7.60    2.80
   8  -2 -13    1.60    1.60
   7  -2 -13   36.30    5.20
   6  -2 -13   60.09    3.30
   6  -2 -13   58.09    6.90
  -6   2  13   44.60    6.00
   5  -2 -13   89.69    6.90
   5  -2 -13   81.69    4.90
  -5   2  13   77.69    7.70
   4  -2 -13   98.29    7.20
   4  -2 -13  107.89    6.00
  -4   2  13  100.59    7.60
   3  -2 -13  124.99    8.10
   3  -2 -13  118.79    6.70
  -3   2  13  122.29    6.60
  -3   2  13  106.19    7.80
   2  -2 -13 1090.39   31.70
   2  -2 -13 1095.79   33.50
  -2   2  13 1142.99   34.60
  -2   2  13 1134.49   30.80
   1  -2 -13   -0.80    0.90
   1  -2 -13    0.60    1.20
  -1   2  13    0.20    0.80
  -1   2  13    0.30    1.30
   0  -2 -13    0.40    1.30
   0  -2 -13    2.00    1.40
   0   2  13   -0.30    0.90
   0   2  13   -0.70    1.30
  -1  -2 -13   43.00    5.70
   1   2  13   47.00    6.30
   1   2  13   42.90    4.20
  -2  -2 -13    0.70    1.40
   2   2  13   -1.00    1.50
   2   2  13    0.80    0.90
  -3  -2 -13   15.90    3.80
   3   2  13    9.10    1.70
   3   2  13   10.80    3.40
  -4  -2 -13    9.20    3.30
   4   2  13    8.90    3.40
   4   2  13    5.40    0.80
   5   2  13   14.90    4.30
   9  -3 -13   40.80    5.90
   8  -3 -13   11.50    3.20
   7  -3 -13   -0.80    1.30
   6  -3 -13   64.39    3.50
   6  -3 -13   53.99    6.50
  -6   3  13   58.59    7.00
   5  -3 -13    1.80    1.20
   5  -3 -13    3.80    2.30
  -5   3  13    2.10    1.80
   4  -3 -13   34.10    4.30
   4  -3 -13   29.10    4.80
  -4   3  13   25.80    4.70
   3  -3 -13   90.99    5.90
   3  -3 -13  100.79    7.60
  -3   3  13   92.79    8.80
  -3   3  13   95.69    5.80
   2  -3 -13   64.19    6.40
   2  -3 -13   80.29    8.00
  -2   3  13   87.39    5.40
  -2   3  13   71.09    7.70
   1  -3 -13    0.60    1.30
   1  -3 -13    0.70    1.10
  -1   3  13   -0.60    0.80
   0  -3 -13   -0.20    1.30
   0  -3 -13    0.50    1.30
   0   3  13   -0.20    0.90
   0   3  13    1.20    1.90
  -1  -3 -13    1.80    1.70
   1   3  13    0.60    1.00
   1   3  13    1.90    1.80
  -2  -3 -13   74.49    7.90
   2   3  13   64.19    7.80
   2   3  13   65.79    4.30
  -3  -3 -13    9.20    3.30
   3   3  13   13.60    2.10
   3   3  13    8.80    3.50
  -4  -3 -13   15.00    4.00
   4   3  13    9.60    3.70
   4   3  13   17.20    1.50
   9  -4 -13    4.30    2.40
   8  -4 -13   58.69    6.90
   7  -4 -13   12.20    3.60
   6  -4 -13   37.90    5.90
   6  -4 -13   29.50    3.00
   5  -4 -13   19.10    2.90
   5  -4 -13   20.60    4.20
  -5   4  13   17.00    4.10
   4  -4 -13  157.78    9.90
   4  -4 -13  158.68    8.00
  -4   4  13  134.29    9.50
   3  -4 -13   36.90    5.70
   3  -4 -13   27.40    3.90
  -3   4  13   30.30    5.30
  -3   4  13   36.30    4.30
   2  -4 -13    1.90    1.40
  -2   4  13   -0.10    1.10
   1  -4 -13    0.90    1.50
  -1   4  13    0.20    1.10
   0  -4 -13   15.70    3.40
   0   4  13   22.60    3.40
  -1  -4 -13   14.40    3.50
   1   4  13    6.40    2.80
   1   4  13    5.30    1.70
  -2  -4 -13   -0.30    1.60
   2   4  13    1.00    1.10
   2   4  13   -1.50    1.70
  -3  -4 -13   46.40    6.70
   3   4  13   50.39    7.60
   3   4  13   39.70    3.70
   9  -5 -13   -1.20    1.70
   8  -5 -13   16.80    4.00
   7  -5 -13    6.40    2.80
   6  -5 -13    2.80    2.20
   6  -5 -13    1.50    1.20
   5  -5 -13   56.29    5.20
   5  -5 -13   52.49    7.10
  -5   5  13   46.70    6.90
   4  -5 -13   35.50    5.90
   4  -5 -13   19.70    3.30
  -4   5  13   29.20    5.40
   3  -5 -13    1.50    1.20
   3  -5 -13    0.70    1.60
  -3   5  13   -0.30    1.00
   2  -5 -13    1.30    1.60
  -2   5  13    1.60    1.40
   1  -5 -13    8.20    2.60
  -1   5  13    4.40    1.80
   0  -5 -13   23.90    4.40
   0   5  13   24.30    3.60
   1   5  13   -0.10    0.80
   2   5  13    1.10    2.40
   2   5  13    1.70    1.30
   9  -6 -13    7.20    3.00
   8  -6 -13   -0.90    1.50
   7  -6 -13    7.50    3.20
   6  -6 -13    1.00    2.20
   6  -6 -13    2.50    1.20
   5  -6 -13    1.30    1.20
   5  -6 -13    1.20    1.90
  -5   6  13    0.40    2.20
   4  -6 -13    0.90    1.30
   4  -6 -13    0.30    1.60
  -4   6  13    4.90    2.60
   3  -6 -13   20.60    3.90
  -3   6  13   15.40    3.20
   2  -6 -13    0.90    1.30
  -2   6  13    0.90    1.30
   1  -6 -13    2.80    2.20
  -1   6  13    0.80    1.30
   0   6  13   21.90    3.40
   1   6  13   14.30    2.90
   8  -7 -13    9.90    3.60
   7  -7 -13  123.39   11.40
   6  -7 -13   10.60    3.70
   6  -7 -13   11.40    2.30
   5  -7 -13   21.70    4.90
   5  -7 -13   17.90    3.20
   4  -7 -13    1.80    1.60
   3  -7 -13   13.30    3.30
   2  -7 -13   16.20    3.90
  -2   7  13   18.70    3.50
   1  -7 -13   52.89    6.90
  -1   7  13   37.50    4.70
   0   7  13    7.50    2.30
   7  -8 -13    2.20    2.60
   7  -8 -13    3.60    1.00
   6  -8 -13   -1.40    0.80
   6  -8 -13   -1.00    2.00
   5  -8 -13    3.80    2.00
   5  -8 -13    2.60    2.60
   4  -8 -13    4.30    2.20
   3  -8 -13    8.10    2.80
   2  -8 -13   11.00    3.50
  -2   8  13    5.50    2.20
   1   8 -14    1.90    1.90
  -1  -8  14    1.40    2.20
   0   8 -14    4.80    2.30
   0  -8  14   -0.90    1.60
   1  -8  14    9.50    2.70
   2  -8  14   12.40    2.80
   3  -8  14    0.00    1.00
   3  -8  14   -1.50    2.20
   4  -8  14   21.80    5.00
   4  -8  14   14.70    4.50
   4  -8  14   16.80    2.30
   3   7 -14   -1.30    1.20
   2   7 -14    1.50    1.70
  -2  -7  14    2.00    2.20
   1   7 -14   -0.50    1.40
  -1  -7  14   -1.30    1.50
   0   7 -14   26.50    4.40
   0  -7  14   30.00    4.60
   1  -7  14    5.90    2.40
   2  -7  14    5.50    3.10
   2  -7  14    5.40    2.90
   2  -7  14    5.30    1.80
   3  -7  14   26.30    3.50
   3  -7  14   34.00    6.10
   3  -7  14   23.60    5.20
   4  -7  14   23.90    5.20
   4  -7  14   31.90    3.00
   5  -7  14    1.30    2.30
   4   6 -14   13.80    3.20
   3   6 -14   14.70    3.10
   2   6 -14    4.20    2.00
  -2  -6  14    0.80    1.50
   1   6 -14   78.89    7.40
  -1  -6  14   73.89    7.10
   0   6 -14    8.10    2.50
   0  -6  14    4.40    2.10
   1  -6  14    1.50    1.50
   2  -6  14    8.80    2.30
   2  -6  14    6.20    2.90
   3  -6  14   24.30    3.30
   3  -6  14   21.70    4.80
   4  -6  14    8.60    1.50
   4  -6  14    6.80    2.90
  -5   6 -14   36.10    6.20
   5  -6  14   52.59    7.40
   5   5 -14    1.20    1.30
   5   5 -14    0.80    2.10
   4   5 -14    1.30    1.40
   4   5 -14    1.20    2.20
   3   5 -14    8.50    2.40
   2   5 -14    0.50    1.20
  -2  -5  14    1.20    1.50
   1   5 -14   46.40    5.40
  -1  -5  14   45.00    5.30
   0   5 -14    1.20    1.40
   0  -5  14    0.10    1.30
   1  -5  14    4.30    1.80
   1  -5  14   -0.30    1.80
   2  -5  14   11.40    2.50
   2  -5  14   17.00    4.30
  -3   5 -14    3.00    2.20
   3  -5  14    5.00    1.50
   3  -5  14    0.60    1.90
  -4   5 -14   60.39    7.70
   4  -5  14   54.59    2.90
   4  -5  14   69.09    8.30
  -5   5 -14    5.70    2.80
   5  -5  14   -0.40    1.80
   6  -5  14   12.30    3.80
   6   4 -14    2.50    2.40
   6   4 -14    3.90    1.50
   5   4 -14    4.80    2.70
   5   4 -14    6.70    2.00
   4   4 -14   53.79    7.30
   4   4 -14   37.50    4.60
  -4  -4  14   36.90    5.90
   3   4 -14   42.00    6.30
   3   4 -14   19.50    3.60
   2   4 -14   35.60    4.70
  -2  -4  14   43.20    5.30
   1   4 -14   -1.20    0.90
  -1  -4  14    0.50    1.20
   0   4 -14  165.58    8.70
   0  -4  14  172.08    8.50
   0  -4  14  197.48   11.20
   1  -4  14  131.69    9.20
   1  -4  14  120.79    6.80
  -2   4 -14   93.99    7.50
   2  -4  14   95.89    9.20
   2  -4  14   98.69    5.60
  -3   4 -14   17.50    4.10
   3  -4  14   33.40    5.70
   3  -4  14   27.00    3.00
  -4   4 -14  121.39    8.70
   4  -4  14  128.49    4.50
   4  -4  14  134.09    9.30
  -5   4 -14    0.50    1.70
   5  -4  14    2.90    2.10
   6  -4  14    2.60    2.30
   7   3 -14    3.70    2.90
   6   3 -14    4.10    1.40
   6   3 -14    3.00    2.50
   5   3 -14    1.10    1.10
   5   3 -14    2.80    2.20
   4   3 -14   48.60    5.10
   4   3 -14   67.69    7.90
  -4  -3  14   59.59    7.10
   3   3 -14   94.99    6.20
   3   3 -14   89.59    8.90
  -3  -3  14   94.09    8.80
   2   3 -14    0.50    1.50
   2   3 -14    2.00    1.60
  -2  -3  14    2.00    1.40
   1   3 -14    6.10    2.10
  -1  -3  14    7.10    2.20
   0   3 -14    0.20    1.30
   0   3 -14    0.70    1.10
   0  -3  14    0.70    1.60
   0  -3  14   -0.30    1.10
  -1   3 -14   14.40    3.60
   1  -3  14   13.20    3.70
   1  -3  14    8.90    2.20
  -2   3 -14   51.89    6.40
   2  -3  14   62.19    4.30
   2  -3  14   76.79    7.90
  -3   3 -14    3.20    2.00
   3  -3  14    0.10    0.80
   3  -3  14    3.50    2.20
  -4   3 -14   15.60    3.90
   4  -3  14    7.20    1.00
   4  -3  14   10.00    3.20
  -5   3 -14    4.60    2.40
   5  -3  14    9.50    3.40
   6  -3  14   10.10    3.50
   7   2 -14   15.80    4.10
   6   2 -14   33.00    5.80
   6   2 -14   26.00    2.90
   5   2 -14   39.70    6.20
   5   2 -14   30.10    3.90
  -5  -2  14   23.90    4.50
   4   2 -14   38.00    4.50
   4   2 -14   37.10    5.60
  -4  -2  14   35.00    5.40
   3   2 -14   14.90    3.00
   3   2 -14   13.80    3.60
  -3  -2  14   12.00    2.80
  -3  -2  14   18.80    4.10
   2   2 -14  266.77   11.50
   2   2 -14  292.67   13.60
  -2  -2  14  299.67   11.80
  -2  -2  14  283.47   13.30
   1   2 -14   33.00    4.30
   1   2 -14   35.40    5.80
  -1  -2  14   27.10    3.60
   0   2 -14   57.19    6.60
   0   2 -14   72.29    6.60
   0  -2  14   50.69    4.90
   0  -2  14   72.49    7.50
  -1   2 -14   30.80    5.00
   1  -2  14   28.70    4.90
   1  -2  14   29.50    3.50
  -2   2 -14  415.26   16.70
   2  -2  14  381.66   13.10
   2  -2  14  398.66   17.10
  -3   2 -14    7.20    2.70
   3  -2  14   10.60    3.30
   3  -2  14    8.50    1.60
  -4   2 -14    4.80    2.30
   4  -2  14    1.10    0.50
   4  -2  14    1.80    2.00
  -5   2 -14    0.00    1.40
   5  -2  14    0.50    1.60
   6  -2  14   18.80    4.50
   8   1 -14    2.10    2.30
   7   1 -14    6.20    2.70
   6   1 -14   46.90    3.30
   6   1 -14   59.89    7.60
   5   1 -14   23.20    4.60
   5   1 -14   29.10    3.70
  -5  -1  14   18.80    3.90
   4   1 -14   80.49    5.50
   4   1 -14   82.19    8.10
  -4  -1  14   83.19    8.10
   3   1 -14    3.70    2.00
   3   1 -14    0.90    1.20
  -3  -1  14    1.40    1.50
  -3  -1  14    1.70    1.50
   2   1 -14   -1.70    1.20
   2   1 -14   -0.30    0.90
  -2  -1  14    3.10    1.90
  -2  -1  14    0.30    1.20
   1   1 -14    0.10    1.10
   1   1 -14   -1.10    1.00
  -1  -1  14   -0.70    1.40
  -1  -1  14    1.10    1.20
   0   1 -14   95.19    7.00
   0   1 -14   89.59    6.10
   0  -1  14   94.09    5.70
   0  -1  14   83.69    8.20
  -1   1 -14   -1.30    1.10
   1  -1  14   -0.20    0.80
   1  -1  14   -0.80    1.20
  -2   1 -14  123.99    8.20
   2  -1  14  126.09    8.70
   2  -1  14  113.69    5.80
  -3   1 -14   20.90    4.20
   3  -1  14   20.30    4.30
   3  -1  14   28.90    2.90
  -4   1 -14   -0.30    1.50
   4  -1  14    2.20    1.90
   4  -1  14    1.30    0.40
  -5   1 -14    0.10    1.70
   5  -1  14    1.90    2.00
   8   0 -14   -1.00    1.50
   7   0 -14   52.69    6.90
   6   0 -14    6.90    2.70
   6   0 -14    6.10    1.50
   5   0 -14    7.90    2.00
   5   0 -14    2.70    2.00
  -5   0  14    9.50    3.10
   4   0 -14  183.28    8.70
   4   0 -14  191.28   10.70
  -4   0  14  203.78   11.00
   3   0 -14    4.20    2.10
   3   0 -14    4.30    1.90
  -3   0  14    4.20    2.30
  -3   0  14    2.90    1.70
   2   0 -14   27.20    4.40
   2   0 -14   29.80    4.10
  -2   0  14   17.20    3.80
  -2   0  14   24.50    3.60
   1   0 -14   39.50    5.40
   1   0 -14   45.60    5.10
  -1   0  14   42.90    4.60
  -1   0  14   29.60    4.80
   0   0 -14  155.38    9.10
   0   0 -14  149.88    8.10
   0   0  14  152.18    9.30
   0   0  14  141.39    7.20
  -1   0 -14   88.59    6.90
   1   0  14   84.89    5.10
   1   0  14   82.89    8.10
  -2   0 -14   75.49    7.70
   2   0  14   75.79    8.00
   2   0  14   72.59    4.50
  -3   0 -14    0.50    1.50
   3   0  14   -0.50    0.60
   3   0  14    1.70    2.00
  -4   0 -14   11.20    3.30
   4   0  14   14.60    3.90
   5   0  14   12.30    3.70
   8  -1 -14    2.80    2.30
   7  -1 -14   42.00    6.00
   6  -1 -14    4.20    1.30
   6  -1 -14    0.20    1.60
   5  -1 -14   22.20    3.10
   5  -1 -14   21.80    4.40
  -5   1  14   29.20    4.90
   4  -1 -14    4.20    2.20
   4  -1 -14    4.30    1.60
  -4   1  14    6.80    2.80
   3  -1 -14  168.28    8.50
   3  -1 -14  175.28   10.00
  -3   1  14  177.48   10.30
  -3   1  14  179.78    8.50
   2  -1 -14   92.59    7.10
   2  -1 -14   99.59    6.40
  -2   1  14   99.49    6.00
  -2   1  14  101.79    9.10
   1  -1 -14    0.90    1.30
   1  -1 -14   -0.40    1.10
  -1   1  14   -0.70    1.70
  -1   1  14    0.30    1.10
   0  -1 -14  102.09    6.80
   0  -1 -14  113.99    7.70
   0   1  14  101.09    7.70
   0   1  14  102.19    5.90
  -1  -1 -14   26.90    4.70
   1   1  14   21.10    2.90
   1   1  14   27.30    5.10
  -2  -1 -14    6.30    2.30
   2   1  14    9.10    3.30
   2   1  14    7.60    1.90
  -3  -1 -14   -0.70    1.40
   3   1  14    0.40    0.70
   3   1  14   -1.50    1.40
  -4  -1 -14    8.70    3.30
   4   1  14    6.60    3.20
   4   1  14    5.90    0.80
   5   1  14    6.40    3.30
   9  -2 -14    3.40    2.50
   8  -2 -14   -0.70    1.40
   7  -2 -14   15.70    3.70
   6  -2 -14  100.89    5.00
   6  -2 -14   95.49    9.10
   5  -2 -14    6.30    1.90
   5  -2 -14    8.70    3.00
  -5   2  14    7.90    3.00
   4  -2 -14   -0.90    1.20
   4  -2 -14   -0.20    0.90
  -4   2  14    0.60    1.80
   3  -2 -14    0.30    1.50
   3  -2 -14    8.00    2.30
  -3   2  14    3.90    2.10
  -3   2  14    4.10    1.70
   2  -2 -14   11.30    2.70
   2  -2 -14   15.40    3.70
  -2   2  14   22.50    3.40
  -2   2  14   19.70    4.20
   1  -2 -14   22.00    3.70
  -1   2  14   25.20    3.50
   0  -2 -14    5.80    2.20
   0  -2 -14    0.30    1.40
   0   2  14   -1.10    0.80
   0   2  14   -0.10    1.60
  -1  -2 -14    0.50    1.30
   1   2  14   -0.50    1.40
   1   2  14    0.60    0.90
  -2  -2 -14   30.90    5.20
   2   2  14   32.00    3.50
   2   2  14   34.00    5.80
  -3  -2 -14    5.30    2.80
   3   2  14    6.70    1.60
   3   2  14    3.40    2.80
  -4  -2 -14    3.10    2.30
   4   2  14    2.20    2.70
   4   2  14    2.50    0.60
   9  -3 -14    9.60    3.20
   8  -3 -14    0.10    1.70
   7  -3 -14   27.70    5.00
   6  -3 -14   26.70    3.00
   6  -3 -14   24.50    4.70
   5  -3 -14   85.39    8.70
   5  -3 -14   86.89    5.50
  -5   3  14  108.89   10.00
   4  -3 -14    4.70    2.50
   4  -3 -14    2.10    1.40
  -4   3  14    0.60    1.70
   3  -3 -14    2.80    2.10
   3  -3 -14    2.80    1.50
  -3   3  14    1.00    1.80
  -3   3  14    1.00    1.20
   2  -3 -14   44.50    5.10
  -2   3  14   55.99    5.30
   1  -3 -14   22.40    4.10
  -1   3  14   14.40    2.80
   0  -3 -14    0.50    1.40
   0  -3 -14   -0.50    1.30
   0   3  14   -0.40    0.90
   0   3  14    1.60    2.20
  -1  -3 -14    8.30    3.00
   1   3  14    5.90    1.80
   1   3  14    5.00    2.80
  -2  -3 -14    4.90    2.60
   2   3  14    2.50    2.50
   2   3  14    3.70    1.40
  -3  -3 -14    6.10    2.70
   3   3  14    9.10    3.80
   3   3  14    9.70    1.90
   9  -4 -14    0.20    1.70
   8  -4 -14    0.90    1.70
   7  -4 -14   19.90    4.50
   6  -4 -14   27.80    3.20
   6  -4 -14   26.60    5.30
   5  -4 -14   47.50    4.80
   5  -4 -14   46.80    6.60
  -5   4  14   49.40    6.90
   4  -4 -14   11.30    2.60
   4  -4 -14   16.50    3.90
  -4   4  14   20.10    4.70
   3  -4 -14    1.40    1.90
   3  -4 -14    4.90    1.90
  -3   4  14    2.40    1.60
   2  -4 -14    3.40    2.00
  -2   4  14    4.30    1.80
   1  -4 -14    0.30    1.30
  -1   4  14    0.20    1.10
   0  -4 -14   28.90    5.00
   0   4  14   21.40    3.40
   1   4  14   -0.30    3.60
   1   4  14    4.60    1.60
  -2  -4 -14    2.40    2.20
   2   4  14    1.00    1.10
   2   4  14   -1.00    1.80
  -3  -4 -14   -1.00    2.00
   3   4  14   -0.30    0.80
   3   4  14   -1.20    2.30
   8  -5 -14   29.00    5.50
   7  -5 -14   19.20    4.60
   6  -5 -14   17.90    2.70
   6  -5 -14   18.20    4.40
   5  -5 -14   -1.20    1.20
   5  -5 -14    0.80    1.10
  -5   5  14    2.00    2.20
   4  -5 -14   10.70    3.40
   4  -5 -14    9.00    2.40
  -4   5  14   15.20    4.10
   3  -5 -14   73.89    7.10
  -3   5  14   44.30    5.00
   2  -5 -14    1.40    1.30
  -2   5  14    0.10    1.30
   1  -5 -14    2.40    1.90
  -1   5  14    0.40    1.20
   0   5  14    8.50    2.30
   1   5  14    7.30    2.00
   2   5  14    3.30    1.50
   8  -6 -14   29.60    5.70
   7  -6 -14   31.60    6.30
   6  -6 -14    2.10    1.40
   6  -6 -14    1.70    2.10
   5  -6 -14   -0.30    1.10
   5  -6 -14    5.80    3.30
   4  -6 -14    1.40    2.20
   4  -6 -14    1.60    1.50
   3  -6 -14    4.60    2.10
  -3   6  14    2.20    1.60
   2  -6 -14    1.30    1.80
  -2   6  14    3.50    1.70
   1  -6 -14    3.80    2.50
  -1   6  14    2.30    1.70
   0   6  14   10.80    2.50
   1   6  14   17.00    3.10
   7  -7 -14   11.60    1.50
   7  -7 -14   16.00    4.60
   6  -7 -14   17.80    2.90
   6  -7 -14   10.80    4.00
   5  -7 -14   -0.70    1.90
   5  -7 -14   -0.30    1.10
   4  -7 -14   -1.00    1.20
   3  -7 -14    1.30    1.80
   2  -7 -14   16.30    4.00
  -2   7  14   19.10    3.60
   1  -7 -14   -0.30    1.90
  -1   7  14    3.20    1.70
   6  -8 -14   28.60    3.80
   6  -8 -14   32.80    6.40
   5  -8 -14   19.10    3.60
   4  -8 -14    4.60    2.20
   3  -8 -14   17.40    3.80
   0   8 -15   20.70    4.20
   0  -8  15   17.50    3.70
   1  -8  15   -2.50    1.20
   2  -8  15    0.20    1.30
   3  -8  15    4.40    3.60
   3  -8  15   10.40    2.50
   2   7 -15    0.10    1.50
  -2  -7  15    2.60    2.20
   1   7 -15    4.80    2.30
  -1  -7  15    3.50    2.30
   0   7 -15   -0.80    1.50
   0  -7  15    5.60    2.40
   1  -7  15   13.70    3.20
   2  -7  15    2.70    1.60
   3  -7  15    5.40    1.70
   3  -7  15    6.50    3.30
   3  -7  15    2.20    2.80
   4  -7  15   11.40    3.90
   4  -7  15   11.30    1.80
   4   6 -15    9.40    2.70
   3   6 -15   30.50    4.70
   2   6 -15   49.50    5.90
  -2  -6  15   50.79    6.40
   1   6 -15   -0.90    1.40
  -1  -6  15   -1.10    1.40
   0   6 -15   11.10    3.10
   0  -6  15    6.40    2.30
   1  -6  15   13.80    3.00
   2  -6  15   87.89    5.80
   2  -6  15   82.19    9.40
   3  -6  15   10.90    2.30
   3  -6  15    7.10    3.20
   4  -6  15   -0.60    0.70
   4  -6  15   -1.10    2.00
   5  -6  15    8.40    3.50
   5   5 -15    8.40    2.30
   5   5 -15    3.80    3.10
   4   5 -15    1.90    1.60
   3   5 -15    7.90    2.60
   2   5 -15   37.40    5.00
  -2  -5  15   46.50    5.70
   1   5 -15   48.40    5.70
  -1  -5  15   53.59    5.90
   0   5 -15   16.90    3.50
   0  -5  15   16.60    3.40
   1  -5  15    2.10    1.40
   1  -5  15    1.50    2.20
   2  -5  15   26.80    3.70
   2  -5  15   24.20    4.90
  -3   5 -15    7.00    3.00
   3  -5  15   10.50    3.70
   3  -5  15   14.50    2.40
  -4   5 -15   59.59    7.90
   4  -5  15   57.49    3.00
   4  -5  15   44.60    6.70
   5  -5  15   -0.80    1.90
   6   4 -15   16.10    4.60
   6   4 -15   18.00    2.80
   5   4 -15   54.79    5.50
   5   4 -15   60.19    8.10
   4   4 -15   38.60    6.30
   4   4 -15   31.00    4.40
   3   4 -15    1.60    1.70
   2   4 -15    1.30    1.40
  -2  -4  15    0.20    1.40
   1   4 -15   42.10    5.10
  -1  -4  15   48.20    5.50
   0   4 -15   83.39    7.40
   0  -4  15   69.09    6.10
   1  -4  15   32.70    4.10
   1  -4  15   36.80    6.10
  -2   4 -15    2.20    1.90
   2  -4  15    2.00    2.00
   2  -4  15   -0.80    0.90
  -3   4 -15   96.89    9.60
   3  -4  15   83.19    9.20
   3  -4  15   90.49    5.00
  -4   4 -15   23.50    4.80
   4  -4  15   27.00    1.90
   4  -4  15   18.90    4.60
   5  -4  15    2.70    2.20
   6   3 -15   10.00    3.60
   6   3 -15    7.00    1.80
   5   3 -15   17.10    4.40
   5   3 -15   13.50    2.70
   4   3 -15    3.50    2.00
   4   3 -15    0.60    1.20
  -4  -3  15    3.50    2.40
   3   3 -15    2.60    2.00
   3   3 -15    4.00    1.90
   2   3 -15   10.70    2.70
  -2  -3  15   14.30    3.20
   1   3 -15    2.50    1.60
  -1  -3  15    1.90    1.70
   0   3 -15   20.80    4.70
   0   3 -15   24.90    4.10
   0  -3  15   21.60    3.40
   0  -3  15   17.80    4.60
  -1   3 -15   -0.60    1.40
   1  -3  15   -1.30    1.50
   1  -3  15    0.50    1.20
  -2   3 -15    0.40    1.60
   2  -3  15    2.80    1.40
   2  -3  15    0.00    1.30
  -3   3 -15    0.00    1.60
   3  -3  15    2.00    2.00
   3  -3  15    1.60    1.00
  -4   3 -15  145.99    9.80
   4  -3  15  144.99   10.20
   4  -3  15  139.29    4.60
   5  -3  15   10.00    3.60
   7   2 -15    0.40    1.90
   6   2 -15   57.19    7.50
   6   2 -15   48.10    4.40
   5   2 -15   -0.40    1.60
   5   2 -15   -0.60    0.90
   4   2 -15   18.70    4.30
   4   2 -15   14.30    3.00
  -4  -2  15   14.00    3.80
   3   2 -15   21.90    3.70
   3   2 -15   19.10    4.40
  -3  -2  15   25.10    4.60
  -3  -2  15   18.00    3.70
   2   2 -15    0.20    1.10
  -2  -2  15    0.60    1.20
   1   2 -15   99.99    6.60
  -1  -2  15   89.99    6.10
   0   2 -15   21.40    4.20
   0   2 -15   18.70    3.50
   0  -2  15   14.30    2.70
   0  -2  15   22.50    4.50
  -1   2 -15  110.69    8.10
   1  -2  15  112.99    8.50
   1  -2  15  121.89    6.50
  -2   2 -15    4.50    2.20
   2  -2  15    1.10    1.10
   2  -2  15    3.70    2.50
  -3   2 -15   24.60    4.70
   3  -2  15   22.10    2.60
   3  -2  15   17.80    4.30
  -4   2 -15   18.30    4.30
   4  -2  15   17.20    4.20
   4  -2  15   16.00    1.30
   5  -2  15    1.30    2.10
   7   1 -15   21.60    4.80
   6   1 -15    0.00    2.00
   6   1 -15    1.60    1.10
   5   1 -15    2.90    1.50
   5   1 -15    3.00    2.20
  -5  -1  15    6.70    3.00
   4   1 -15   11.70    2.60
   4   1 -15   12.80    3.50
  -4  -1  15   16.00    4.00
   3   1 -15   42.80    5.10
   3   1 -15   53.99    6.80
  -3  -1  15   44.40    5.10
  -3  -1  15   63.19    7.40
   2   1 -15   16.50    3.20
  -2  -1  15   12.50    2.80
   1   1 -15   36.20    4.70
  -1  -1  15   20.50    3.30
   0   1 -15   70.89    7.60
   0   1 -15   53.69    5.60
   0  -1  15   54.59    5.20
   0  -1  15   67.59    7.60
  -1   1 -15   10.00    3.10
   1  -1  15   10.40    2.20
   1  -1  15    8.50    3.10
  -2   1 -15   37.20    5.70
   2  -1  15   34.60    3.80
   2  -1  15   45.20    6.30
  -3   1 -15    7.40    2.80
   3  -1  15    2.20    1.10
   3  -1  15    1.40    2.30
  -4   1 -15    2.70    2.00
   4  -1  15   -0.60    1.80
   4  -1  15    0.90    0.50
   5  -1  15    8.00    3.40
   8   0 -15   71.89    8.40
   7   0 -15   10.80    3.60
   6   0 -15   47.40    4.20
   6   0 -15   44.40    6.60
   5   0 -15   -0.30    0.80
   5   0 -15    1.80    1.70
  -5   0  15   -0.40    1.40
   4   0 -15   -1.40    1.20
   4   0 -15    2.00    1.30
  -4   0  15   -0.70    1.50
   3   0 -15   32.00    4.40
   3   0 -15   42.30    6.00
  -3   0  15   40.00    5.90
  -3   0  15   47.80    5.30
   2   0 -15   15.60    3.20
  -2   0  15   16.80    3.10
   1   0 -15  155.58    8.40
  -1   0  15  145.89    7.70
   0   0 -15   16.80    3.30
   0   0 -15   19.50    4.10
   0   0  15   10.80    2.30
   0   0  15   10.10    3.00
  -1   0 -15    4.40    2.10
   1   0  15    2.20    2.00
   1   0  15    3.50    1.40
  -2   0 -15   18.70    4.10
   2   0  15   18.70    4.30
   2   0  15   23.70    3.10
  -3   0 -15    0.10    1.60
   3   0  15    5.10    2.70
   3   0  15    1.10    0.90
  -4   0 -15   24.70    5.10
   4   0  15   22.30    1.20
   4   0  15   31.40    5.80
   8  -1 -15    1.40    2.20
   7  -1 -15    2.70    2.00
   6  -1 -15    2.10    1.80
   6  -1 -15    1.20    1.00
   5  -1 -15   67.59    7.60
   5  -1 -15   59.29    5.30
  -5   1  15   46.60    6.50
   4  -1 -15    3.40    2.30
   4  -1 -15    2.50    1.50
  -4   1  15    8.70    2.80
   3  -1 -15    8.90    2.40
   3  -1 -15    3.90    2.20
  -3   1  15    6.70    2.20
  -3   1  15    7.20    2.70
   2  -1 -15   87.19    6.10
  -2   1  15   67.19    6.00
   1  -1 -15    0.20    1.20
  -1   1  15    0.30    1.10
   0  -1 -15    7.60    2.50
   0  -1 -15   11.40    3.30
   0   1  15    6.20    2.00
   0   1  15    4.60    2.40
  -1  -1 -15    7.60    2.90
   1   1  15   11.60    2.30
   1   1  15    6.30    2.70
  -2  -1 -15   20.80    4.50
   2   1  15   11.80    2.30
   2   1  15   20.90    4.70
  -3  -1 -15   25.90    5.20
   3   1  15   23.30    4.90
   3   1  15   21.20    2.60
  -4  -1 -15    6.10    2.80
   4   1  15   10.60    3.60
   8  -2 -15    1.10    1.80
   7  -2 -15    7.20    2.90
   6  -2 -15   58.39    7.40
   6  -2 -15   58.79    4.10
   5  -2 -15   16.40    4.10
   5  -2 -15   24.50    3.50
  -5   2  15   21.60    4.50
   4  -2 -15   74.59    6.70
   4  -2 -15   70.39    7.70
  -4   2  15   74.99    8.40
   3  -2 -15   45.90    5.30
   3  -2 -15   65.09    7.40
  -3   2  15   46.00    6.50
  -3   2  15   50.39    5.30
   2  -2 -15    2.30    1.50
  -2   2  15    2.10    1.60
   1  -2 -15  111.49    7.40
  -1   2  15  112.19    6.60
   0  -2 -15   55.69    6.30
   0   2  15   54.49    5.40
  -1  -2 -15    9.40    3.20
   1   2  15    3.40    1.50
   1   2  15    6.10    2.80
  -2  -2 -15    5.70    2.80
   2   2  15   11.80    3.90
   2   2  15    9.00    2.00
  -3  -2 -15    2.90    2.60
   3   2  15    3.70    1.30
   3   2  15   -0.50    2.30
   8  -3 -15    3.40    2.20
   7  -3 -15   32.00    5.60
   6  -3 -15    5.60    2.50
   6  -3 -15    4.00    1.40
   5  -3 -15   53.39    7.30
   5  -3 -15   44.50    4.90
  -5   3  15   50.89    7.00
   4  -3 -15   10.80    3.40
   4  -3 -15    8.10    2.40
  -4   3  15   13.10    3.80
   3  -3 -15    1.00    1.10
   3  -3 -15    1.70    1.90
  -3   3  15    1.60    1.40
   2  -3 -15   18.60    3.60
  -2   3  15   17.30    3.10
   1  -3 -15    4.60    2.20
  -1   3  15    0.20    1.10
   0  -3 -15   24.40    5.20
   0   3  15   27.40    3.80
   1   3  15    1.30    1.10
   1   3  15   -3.20    1.50
  -2  -3 -15   10.50    3.80
   2   3  15    9.90    2.10
   2   3  15   13.50    4.10
  -3  -3 -15    5.70    3.00
   3   3  15    6.80    3.50
   3   3  15    5.50    1.40
   8  -4 -15   40.50    6.30
   7  -4 -15   -0.50    1.90
   6  -4 -15   27.80    3.40
   6  -4 -15   35.30    6.10
   5  -4 -15    1.50    2.20
   5  -4 -15   -0.20    1.00
  -5   4  15    0.10    1.80
   4  -4 -15   31.00    5.70
   4  -4 -15   16.80    3.30
  -4   4  15   17.10    4.30
   3  -4 -15   -0.90    1.10
  -3   4  15    0.00    1.30
   2  -4 -15   35.00    4.90
  -2   4  15   29.80    4.10
   1  -4 -15    0.10    1.30
  -1   4  15    0.40    1.20
   0   4  15   21.20    3.40
   1   4  15   13.20    2.60
   2   4  15    1.30    1.20
   8  -5 -15    0.80    2.20
   7  -5 -15    1.40    2.10
   7  -5 -15   -0.40    0.50
   6  -5 -15   -0.50    1.00
   6  -5 -15    0.30    2.10
   5  -5 -15    0.40    1.30
   5  -5 -15    2.20    2.50
   4  -5 -15   12.70    3.10
   4  -5 -15    7.30    3.60
   3  -5 -15   10.40    3.10
  -3   5  15   16.50    3.20
   2  -5 -15   10.70    3.20
  -2   5  15    7.10    2.40
   1  -5 -15    3.50    2.00
  -1   5  15    0.30    1.40
   0   5  15    3.60    1.80
   1   5  15    4.20    1.70
   7  -6 -15   11.60    1.60
   7  -6 -15   10.50    3.80
   6  -6 -15   27.60    5.90
   6  -6 -15   27.10    3.70
   5  -6 -15    3.30    2.40
   5  -6 -15    1.50    1.50
   4  -6 -15   35.40    4.90
   3  -6 -15    1.40    1.50
  -3   6  15   -1.40    1.50
   2  -6 -15   21.40    4.20
  -2   6  15   30.50    4.50
   1  -6 -15   71.69    8.20
  -1   6  15   92.39    6.40
   0   6  15    6.10    2.10
   6  -7 -15   15.10    2.80
   6  -7 -15   10.50    3.90
   5  -7 -15   13.20    3.10
   4  -7 -15    2.70    2.00
   3  -7 -15    4.30    2.30
   2  -7 -15   21.90    4.60
  -2   7  15   17.00    3.70
   1   7 -16   16.10    3.90
  -1  -7  16   17.80    4.00
   0   7 -16   16.10    3.80
   0  -7  16   27.20    4.70
   1  -7  16   12.20    3.00
   2  -7  16   23.10    3.60
   3  -7  16    4.80    1.80
   3  -7  16    4.50    3.20
   3  -7  16    7.10    3.40
   3   6 -16    0.60    1.60
   2   6 -16   -1.70    1.10
  -2  -6  16    1.10    1.80
   1   6 -16   22.10    4.10
  -1  -6  16   24.70    4.40
   0   6 -16    0.40    1.60
   0  -6  16    1.80    1.50
   1  -6  16   -1.40    0.90
   2  -6  16    5.70    4.00
   2  -6  16    4.70    1.90
   3  -6  16   58.69    8.20
   3  -6  16   47.30    4.50
   4  -6  16   -0.90    2.10
   4  -6  16    2.70    1.10
   4   5 -16   48.50    5.90
   3   5 -16   -1.10    1.40
   2   5 -16    6.40    2.50
  -2  -5  16   10.30    3.00
   1   5 -16    2.90    2.10
  -1  -5  16    2.20    1.80
   0   5 -16    4.60    2.10
   0  -5  16    3.20    1.70
   1  -5  16   -0.40    1.10
   2  -5  16    0.80    2.30
   2  -5  16   -0.50    1.00
  -3   5 -16   51.79    7.60
   3  -5  16   41.10    4.10
   3  -5  16   44.30    7.20
  -4   5 -16   27.20    5.60
   4  -5  16   32.90    2.20
   4  -5  16   27.70    5.90
   5   4 -16   19.40    3.50
   5   4 -16   19.80    4.80
   4   4 -16   -0.40    1.30
   3   4 -16   14.50    3.40
   2   4 -16   46.00    5.60
  -2  -4  16   47.20    5.90
   1   4 -16  137.89    8.60
  -1  -4  16  143.99    8.20
   0   4 -16   13.30    3.20
   0  -4  16   18.40    3.50
   1  -4  16   48.10    5.20
   1  -4  16   42.80    6.80
  -2   4 -16    6.20    3.20
   2  -4  16    5.80    1.90
   2  -4  16    9.80    3.70
  -3   4 -16   42.70    6.70
   3  -4  16   39.80    3.80
   3  -4  16   59.29    8.20
  -4   4 -16   56.59    7.60
   4  -4  16   61.69    2.90
   4  -4  16   59.89    8.40
   6   3 -16   62.49    5.30
   6   3 -16   58.89    8.00
   5   3 -16   20.50    4.80
   5   3 -16   17.80    3.20
   4   3 -16    3.80    2.40
   4   3 -16    9.90    2.70
   3   3 -16    8.20    2.50
   2   3 -16   -0.80    1.00
  -2  -3  16   -0.70    1.20
   1   3 -16   17.80    3.70
  -1  -3  16   17.20    3.30
   0   3 -16   50.19    5.80
   0  -3  16   39.70    4.70
  -1   3 -16   21.60    4.70
   1  -3  16   25.40    5.20
   1  -3  16   30.00    3.80
  -2   3 -16   18.00    4.50
   2  -3  16   26.10    5.10
   2  -3  16   18.20    2.90
  -3   3 -16    2.00    2.20
   3  -3  16    1.30    1.00
   3  -3  16    0.10    1.80
  -4   3 -16    6.40    2.80
   4  -3  16    6.90    3.30
   4  -3  16    4.90    0.90
   6   2 -16    0.90    1.10
   6   2 -16    2.40    2.40
   5   2 -16   31.60    4.40
   5   2 -16   30.80    5.70
   4   2 -16    8.80    2.30
   4   2 -16    3.60    2.30
   3   2 -16   83.99    7.50
   2   2 -16   12.90    3.00
  -2  -2  16    9.80    2.70
   1   2 -16    5.50    2.20
  -1  -2  16    3.60    1.70
   0   2 -16    1.70    1.80
   0  -2  16    0.30    1.10
  -1   2 -16   17.40    4.00
   1  -2  16   19.90    3.20
   1  -2  16   15.90    4.10
  -2   2 -16    5.40    2.70
   2  -2  16    1.80    2.30
   2  -2  16    3.00    1.50
  -3   2 -16   16.00    4.10
   3  -2  16   21.30    4.80
   3  -2  16   16.90    2.40
  -4   2 -16   -0.70    1.70
   4  -2  16    3.90    2.70
   4  -2  16    1.00    0.50
   7   1 -16    1.30    2.40
   6   1 -16    1.00    1.90
   6   1 -16   -0.10    1.10
   5   1 -16    9.90    2.50
   5   1 -16   10.60    3.50
   4   1 -16    3.80    2.00
   4   1 -16    2.10    2.20
  -4  -1  16    4.60    2.70
   3   1 -16   17.10    3.40
   3   1 -16   15.30    5.80
  -3  -1  16   11.30    2.90
   2   1 -16   48.90    5.80
  -2  -1  16   31.80    4.30
   1   1 -16   39.50    5.20
  -1  -1  16   29.70    4.10
   0   1 -16    2.40    1.70
   0  -1  16   -0.30    0.90
  -1   1 -16    1.00    1.80
   1  -1  16    4.40    2.70
   1  -1  16    5.90    1.80
  -2   1 -16   21.10    4.60
   2  -1  16   22.30    5.20
   2  -1  16   16.10    2.60
  -3   1 -16   22.10    5.00
   3  -1  16   22.20    5.00
   3  -1  16   13.90    2.20
  -4   1 -16   13.90    3.80
   4  -1  16   11.50    1.00
   4  -1  16    8.40    3.60
   7   0 -16   16.40    4.40
   6   0 -16   17.20    2.80
   6   0 -16   19.70    4.50
   5   0 -16   52.19    6.90
   5   0 -16   49.20    5.10
  -5   0  16   70.39    9.70
   4   0 -16   28.40    5.30
   4   0 -16   25.10    3.90
  -4   0  16   32.40    5.70
   3   0 -16    2.00    1.50
   3   0 -16    5.10    3.00
  -3   0  16    2.70    1.70
   2   0 -16    8.80    2.50
  -2   0  16    4.50    1.90
   1   0 -16    3.20    1.90
  -1   0  16    2.00    1.70
   0   0 -16   26.20    4.40
   0   0  16   32.70    4.00
  -1   0 -16   16.10    4.10
   1   0  16   18.60    3.00
   1   0  16   12.20    3.80
  -2   0 -16   23.60    5.00
   2   0  16   21.30    4.90
   2   0  16   14.50    2.50
  -3   0 -16   -0.60    1.70
   3   0  16    0.60    0.90
   3   0  16    0.80    2.10
   4   0  16   11.50    3.90
   8  -1 -16   -0.10    2.10
   7  -1 -16   10.10    3.50
   6  -1 -16    1.60    1.80
   6  -1 -16    0.60    1.00
   5  -1 -16    0.00    1.50
   5  -1 -16    0.30    1.10
  -5   1  16    0.80    2.10
   4  -1 -16    7.30    2.20
   4  -1 -16    8.20    3.00
  -4   1  16   18.00    4.30
   3  -1 -16   22.00    3.80
  -3   1  16   32.30    4.30
   2  -1 -16    1.90    1.60
  -2   1  16   -1.50    1.00
   1  -1 -16   10.90    2.90
  -1   1  16   13.40    2.80
   0  -1 -16   49.20    6.10
   0   1  16   49.90    5.10
  -1  -1 -16    5.80    2.80
   1   1  16    7.80    3.30
   1   1  16    8.30    2.20
  -2  -1 -16   16.60    4.20
   2   1  16    9.70    3.60
   2   1  16   16.60    2.70
  -3  -1 -16    3.30    2.50
   3   1  16    6.30    3.30
   3   1  16    6.30    1.60
   8  -2 -16    3.70    2.70
   7  -2 -16   32.80    5.80
   6  -2 -16   24.50    4.90
   6  -2 -16   22.00    3.20
   5  -2 -16    0.70    1.20
   5  -2 -16    3.60    2.30
  -5   2  16    0.20    2.00
   4  -2 -16    6.40    2.20
   4  -2 -16    7.60    2.90
  -4   2  16    6.10    3.00
   3  -2 -16    0.50    1.40
  -3   2  16    1.20    1.40
   2  -2 -16   37.40    5.10
  -2   2  16   44.70    5.00
   1  -2 -16   29.50    4.70
  -1   2  16   21.60    3.60
   0   2  16    7.40    2.20
   1   2  16   15.90    3.00
   1   2  16   14.40    5.70
  -2  -2 -16   70.59    8.50
   2   2  16   66.59    8.70
   2   2  16   49.60    4.60
  -3  -2 -16    1.50    2.20
   3   2  16    1.70    1.00
   3   2  16    5.20    3.00
   8  -3 -16    0.50    1.90
   7  -3 -16    0.30    0.50
   7  -3 -16   -1.00    1.70
   6  -3 -16   -2.00    1.50
   6  -3 -16    0.10    1.00
   5  -3 -16    3.30    1.50
   5  -3 -16    4.20    2.60
  -5   3  16    3.90    2.90
   4  -3 -16   45.50    6.80
   4  -3 -16   41.60    5.30
   3  -3 -16    5.90    2.20
  -3   3  16    2.50    1.70
   2  -3 -16  171.78    9.70
  -2   3  16  180.08    9.00
   1  -3 -16    0.10    1.40
  -1   3  16    0.90    1.30
   0   3  16    1.30    1.40
   1   3  16    6.70    1.90
   2   3  16    3.20    1.40
   2   3  16    4.40    3.40
   8  -4 -16    4.00    2.70
   7  -4 -16    4.40    1.00
   7  -4 -16    6.20    3.20
   6  -4 -16   60.49    8.10
   6  -4 -16   64.39    5.60
   5  -4 -16    1.10    1.40
   5  -4 -16    1.30    2.00
   4  -4 -16    2.40    1.70
   3  -4 -16    4.30    2.00
  -3   4  16    0.40    1.50
   2  -4 -16   42.10    5.60
  -2   4  16   57.69    5.90
   1  -4 -16   57.39    6.80
  -1   4  16   56.79    5.80
   0   4  16   23.40    3.70
   1   4  16    9.30    2.40
   7  -5 -16   -2.00    1.70
   7  -5 -16   -0.30    0.70
   6  -5 -16    9.20    2.30
   6  -5 -16    5.20    3.30
   5  -5 -16   22.20    5.10
   5  -5 -16   26.20    4.10
   4  -5 -16   21.60    4.10
   3  -5 -16    8.10    2.90
  -3   5  16    5.20    2.20
   2  -5 -16    1.30    1.50
  -2   5  16   -1.90    1.00
   1  -5 -16    7.30    2.80
  -1   5  16    3.10    1.70
   0   5  16    0.10    1.20
   6  -6 -16   -1.00    2.30
   6  -6 -16    0.20    1.20
   5  -6 -16    5.20    2.10
   4  -6 -16   24.00    4.30
   3  -6 -16   28.40    5.10
  -3   6  16   19.20    4.60
   2  -6 -16   22.90    4.70
  -2   6  16   26.10    4.10
   1  -6 -16   -1.20    1.80
  -1   6  16   -0.40    1.50
   2   6 -17    4.50    2.10
  -2  -6  17    4.40    2.60
   1   6 -17   -0.90    1.50
  -1  -6  17    0.00    1.60
   0  -6  17   -0.30    1.40
   1  -6  17   48.60    5.50
   2  -6  17   11.50    2.70
   3  -6  17    2.00    1.30
   3   5 -17   19.40    3.90
   2   5 -17   37.50    5.50
  -2  -5  17   42.30    5.80
   1   5 -17   21.70    4.30
  -1  -5  17   22.20    4.00
   0  -5  17   23.10    4.00
   1  -5  17    1.20    1.60
   2  -5  17   52.49    5.30
   2  -5  17   45.10    9.30
  -3   5 -17    2.30    2.80
   3  -5  17    3.00    1.40
   3  -5  17    5.90    3.50
   4   4 -17    1.60    1.60
   3   4 -17    7.70    2.60
   2   4 -17   24.90    4.30
  -2  -4  17   26.90    4.50
   1   4 -17   18.20    3.80
  -1  -4  17   30.50    4.70
   0   4 -17    4.20    2.40
   0  -4  17    1.10    1.40
   1  -4  17   -0.60    1.10
  -2   4 -17    6.70    3.20
   2  -4  17    2.50    1.50
   2  -4  17   -0.20    1.90
  -3   4 -17    1.20    2.40
   3  -4  17    1.80    2.50
   3  -4  17    0.80    1.00
   4  -4  17    4.40    1.00
   4  -4  17    7.00    3.50
   5   3 -17    3.50    1.80
   5   3 -17    1.00    2.30
   4   3 -17    2.60    1.80
   3   3 -17    1.70    1.40
   2   3 -17   51.49    6.00
  -2  -3  17   45.80    5.50
   1   3 -17    9.20    2.90
  -1  -3  17   10.30    2.80
   0   3 -17    5.60    2.30
   0  -3  17    6.10    2.00
   1  -3  17    0.20    1.30
  -2   3 -17   37.40    6.20
   2  -3  17   31.80    3.90
   2  -3  17   38.90    6.70
  -3   3 -17  122.29   11.80
   3  -3  17  115.59   11.40
   3  -3  17  116.59    5.80
   4  -3  17   26.20    1.60
   4  -3  17   29.40    6.10
   6   2 -17    0.10    1.10
   6   2 -17    2.00    2.40
   5   2 -17    5.10    1.90
   5   2 -17    5.10    2.90
   4   2 -17   13.40    3.10
   3   2 -17    3.70    1.90
   2   2 -17    7.50    2.50
  -2  -2  17    4.60    2.30
   1   2 -17    6.50    2.30
  -1  -2  17    7.60    2.30
   0   2 -17    0.90    1.80
   0  -2  17   -0.60    1.10
   1  -2  17    6.90    3.40
  -2   2 -17   -0.50    1.60
   2  -2  17    3.60    2.40
   2  -2  17    0.10    1.00
  -3   2 -17    7.60    3.40
   3  -2  17    2.40    1.20
   3  -2  17    1.30    2.40
   4  -2  17    5.40    0.80
   4  -2  17    6.40    3.50
   6   1 -17   -0.60    0.90
   6   1 -17    0.90    2.20
   5   1 -17   -0.60    2.00
   5   1 -17   -0.40    1.10
   4   1 -17    4.60    2.60
   4   1 -17    2.40    1.80
   3   1 -17   28.20    4.40
  -3  -1  17   17.80    3.90
   2   1 -17   -0.20    1.20
  -2  -1  17    2.60    1.60
   1   1 -17    0.80    1.50
  -1  -1  17   11.10    2.70
   0  -1  17   62.89    5.80
   1  -1  17   57.89    7.80
   1  -1  17   62.29    5.90
  -2   1 -17   22.80    5.10
   2  -1  17   22.70    3.10
   2  -1  17   12.80    4.00
  -3   1 -17   22.30    5.00
   3  -1  17   10.00    3.70
   3  -1  17   20.80    2.60
   7   0 -17   24.40    1.70
   7   0 -17   33.80    6.40
   6   0 -17    5.10    2.90
   6   0 -17    2.80    1.50
   5   0 -17    2.50    2.20
   5   0 -17    0.30    1.20
   4   0 -17   11.60    3.00
   4   0 -17   13.40    3.80
   3   0 -17    4.70    2.20
  -3   0  17    4.80    2.30
   2   0 -17   -0.90    1.10
  -2   0  17    0.00    1.50
   1   0 -17   24.60    4.50
  -1   0  17   15.70    3.10
   0   0  17   20.30    3.30
   1   0  17    1.30    1.20
   1   0  17   -0.20    3.40
  -2   0 -17   34.70    5.90
   2   0  17   31.60    3.70
   2   0  17   35.30    6.50
  -3   0 -17   16.60    4.40
   3   0  17   16.20    4.60
   3   0  17   11.40    2.10
   7  -1 -17    5.30    3.10
   7  -1 -17    5.30    1.10
   6  -1 -17    0.50    2.20
   6  -1 -17   -0.40    1.00
   5  -1 -17    1.70    2.10
   5  -1 -17    0.00    1.10
   4  -1 -17    0.10    1.10
   4  -1 -17    0.40    1.70
   3  -1 -17    1.90    1.70
  -3   1  17    2.30    1.70
   2  -1 -17  106.29    7.50
  -2   1  17  100.89    6.60
   1  -1 -17   58.69    7.00
  -1   1  17   57.69    5.90
   0   1  17    5.40    2.00
   1   1  17   13.80    2.70
  -2  -1 -17   70.99    9.40
   2   1  17   73.89    9.20
   2   1  17   71.79    4.90
  -3  -1 -17   65.99    8.50
   3   1  17   47.00    4.00
   3   1  17   58.79    8.40
   7  -2 -17    1.50    0.80
   7  -2 -17    2.40    2.30
   6  -2 -17   42.60    4.60
   6  -2 -17   41.60    6.70
   5  -2 -17    5.60    2.80
   5  -2 -17    3.10    1.70
   4  -2 -17    0.20    1.20
   3  -2 -17   13.30    3.30
  -3   2  17   16.00    3.40
   2  -2 -17  128.59    8.30
  -2   2  17  110.99    7.10
   1  -2 -17   46.90    6.20
  -1   2  17   47.90    5.20
   0   2  17   31.00    4.20
   1   2  17    9.00    2.30
   2   2  17    4.00    1.50
   7  -3 -17    0.50    2.10
   7  -3 -17    0.80    0.90
   6  -3 -17    0.90    2.10
   6  -3 -17    0.90    1.30
   5  -3 -17    3.60    2.50
   5  -3 -17    2.00    1.50
   4  -3 -17   10.10    2.80
   3  -3 -17   44.40    5.60
  -3   3  17   34.50    4.70
   2  -3 -17    1.90    2.00
  -2   3  17    0.30    1.30
   1  -3 -17    7.30    2.60
  -1   3  17    4.30    2.00
   0   3  17   19.40    3.40
   1   3  17   27.00    3.80
   7  -4 -17    3.70    1.20
   7  -4 -17    3.30    2.60
   6  -4 -17    6.10    2.10
   6  -4 -17    0.20    2.20
   5  -4 -17   15.20    3.40
   5  -4 -17   16.70    4.50
   4  -4 -17   17.40    3.80
   3  -4 -17   15.80    3.70
  -3   4  17   21.70    3.80
   2  -4 -17    4.80    2.40
  -2   4  17    7.40    2.30
   1  -4 -17   27.80    4.80
  -1   4  17   17.60    3.30
   0   4  17    1.10    1.40
   6  -5 -17    0.90    2.20
   6  -5 -17    1.10    1.30
   5  -5 -17    2.80    1.70
   4  -5 -17    2.30    1.90
   3  -5 -17   -0.30    1.40
  -3   5  17    1.10    1.70
   2  -5 -17   23.50    4.50
  -2   5  17   29.90    4.50
   1  -5 -17    1.50    1.80
  -1   5  17   -0.30    1.30
   5  -6 -17    7.10    2.40
   4  -6 -17   10.40    3.10
   2   5 -18   42.20    5.90
  -2  -5  18   34.10    5.40
   1   5 -18   19.90    4.20
  -1  -5  18   23.60    4.30
   0  -5  18    4.50    2.30
   1  -5  18    1.80    1.60
   2  -5  18    9.00    2.30
   3   4 -18    1.00    1.80
   2   4 -18    7.70    2.80
  -2  -4  18    5.40    2.40
   1   4 -18   -1.30    1.70
  -1  -4  18    1.30    1.60
   0  -4  18    0.10    1.30
   1  -4  18    7.60    2.40
   2  -4  18    2.50    1.50
   4   3 -18   14.10    3.30
   3   3 -18    4.70    2.00
   2   3 -18    0.80    1.60
  -2  -3  18    0.10    1.60
   1   3 -18   10.20    3.00
  -1  -3  18    1.50    1.70
   0  -3  18   11.30    2.80
   1  -3  18    5.90    2.00
   2  -3  18   44.30    7.30
   2  -3  18   34.10    4.20
  -3   3 -18    0.70    2.20
   3  -3  18    1.20    1.10
   3  -3  18    0.10    2.10
   5   2 -18    6.00    2.20
   4   2 -18    3.40    1.90
   3   2 -18    7.90    2.50
   2   2 -18    0.60    1.50
  -2  -2  18   -0.30    1.30
   1   2 -18    2.50    1.70
  -1  -2  18    5.00    2.20
   0  -2  18   27.90    4.30
   1  -2  18   -0.40    1.00
   2  -2  18   -0.40    1.00
   2  -2  18    0.90    2.10
  -3   2 -18   31.80    6.10
   3  -2  18   36.50    3.60
   3  -2  18   32.40    6.30
   6   1 -18    0.00    1.10
   6   1 -18   -0.80    2.60
   5   1 -18    0.30    1.20
   5   1 -18    0.00    2.40
   4   1 -18   -0.40    1.30
   3   1 -18    3.30    2.20
   2   1 -18    2.20    1.80
  -2  -1  18    0.80    1.50
   1   1 -18   26.00    4.40
  -1  -1  18   42.90    5.20
   0  -1  18    3.40    1.80
   1  -1  18    8.00    2.30
   2  -1  18   20.90    5.30
   2  -1  18   27.20    3.50
   6   0 -18   19.50    3.20
   6   0 -18   32.10    6.30
   5   0 -18    1.10    1.30
   5   0 -18    3.70    2.90
   4   0 -18   20.20    3.90
   3   0 -18   15.40    3.50
  -3   0  18   16.80    3.50
   2   0 -18    5.90    2.50
  -2   0  18    4.80    2.30
   1   0 -18    1.20    1.70
  -1   0  18    5.00    2.00
   0   0  18    4.70    2.00
   1   0  18   43.70    5.00
   2   0  18    0.60    1.10
   2   0  18    1.20    2.40
   6  -1 -18    1.90    2.20
   6  -1 -18    5.20    1.80
   5  -1 -18    1.00    1.30
   5  -1 -18    1.90    2.40
   4  -1 -18    0.10    1.40
   3  -1 -18   23.60    4.20
  -3   1  18   21.70    4.00
   2  -1 -18    0.50    1.70
  -2   1  18    0.00    1.50
   1  -1 -18    5.70    2.50
  -1   1  18    9.90    2.50
   0   1  18    5.00    2.00
   1   1  18    1.50    1.40
   2   1  18    5.10    1.70
   6  -2 -18    0.40    2.20
   6  -2 -18    0.90    1.20
   5  -2 -18    6.20    3.30
   5  -2 -18    3.80    1.90
   4  -2 -18    6.40    2.40
   3  -2 -18    0.40    1.50
  -3   2  18    0.80    1.90
   2  -2 -18   -0.30    1.60
  -2   2  18   -0.80    1.30
   1  -2 -18    2.20    2.00
  -1   2  18    4.30    1.80
   0   2  18    4.80    2.00
   1   2  18   49.50    5.20
   6  -3 -18    5.70    2.00
   6  -3 -18    2.70    2.40
   5  -3 -18   13.30    3.10
   4  -3 -18   -1.90    1.10
   3  -3 -18    0.80    1.40
  -3   3  18    0.90    1.50
   2  -3 -18   17.20    4.00
  -2   3  18   10.90    2.90
   1  -3 -18   27.10    5.00
  -1   3  18   31.20    4.50
   0   3  18    2.50    1.70
   6  -4 -18   20.60    3.50
   6  -4 -18   26.00    5.80
   5  -4 -18    2.40    1.70
   4  -4 -18   16.00    3.70
   3  -4 -18   -1.10    1.50
  -3   4  18   -0.10    1.50
   2  -4 -18    7.70    2.80
  -2   4  18    6.50    2.30
   1  -4 -18   55.99    7.20
  -1   4  18   70.69    6.80
   4  -5 -18    0.40    1.60
   3  -5 -18   20.60    4.30
  -3   5  18   17.70    4.00
   2   4 -19    8.40    2.90
  -2  -4  19   16.50    3.80
   1   4 -19    6.80    3.10
  -1  -4  19    4.20    2.40
   0  -4  19    6.70    2.40
   1  -4  19   15.90    3.30
   3   3 -19   14.80    3.60
   2   3 -19   31.40    5.00
  -2  -3  19   33.60    5.00
   1   3 -19    1.90    1.70
  -1  -3  19    0.20    1.40
   0  -3  19    0.60    1.50
   1  -3  19   -1.60    1.10
   4   2 -19    8.30    2.90
   3   2 -19   16.20    3.90
   2   2 -19    7.00    2.40
  -2  -2  19    7.00    2.60
   1   2 -19   15.60    3.80
  -1  -2  19   11.20    2.90
   0  -2  19    6.10    2.20
   1  -2  19   -0.50    1.10
   5   1 -19    1.80    1.70
   4   1 -19    4.00    2.10
   3   1 -19    7.80    3.00
   2   1 -19    0.50    1.60
  -2  -1  19   -1.70    1.30
   1   1 -19    5.40    2.50
  -1  -1  19    3.30    1.80
   0  -1  19    1.50    1.40
   1  -1  19    3.10    1.70
   5   0 -19   12.70    3.10
   4   0 -19    3.20    1.90
   3   0 -19   -0.30    1.30
  -3   0  19   -0.80    1.50
   2   0 -19    0.90    1.60
  -2   0  19   -1.90    1.20
   1   0 -19    1.10    1.80
  -1   0  19    2.90    1.80
   0   0  19    0.50    1.30
   1   0  19    1.90    1.50
   5  -1 -19    3.90    1.90
   4  -1 -19    1.00    1.60
   3  -1 -19   36.30    5.40
  -3   1  19   29.80    4.60
   2  -1 -19    2.00    2.00
  -2   1  19    4.40    2.20
   1  -1 -19   18.70    4.30
  -1   1  19   14.30    3.10
   0   1  19    9.60    2.70
   5  -2 -19    0.10    1.50
   4  -2 -19   -0.90    1.30
   3  -2 -19    1.00    1.80
  -3   2  19    0.50    1.80
   2  -2 -19   27.80    5.00
  -2   2  19   30.60    4.60
   1  -2 -19    0.60    1.90
  -1   2  19    0.20    1.50
   0   2  19    1.40    1.70
   5  -3 -19    9.70    2.80
   4  -3 -19   30.20    4.90
   3  -3 -19    2.90    2.10
  -3   3  19   -1.00    1.60
   2  -3 -19   50.99    6.70
  -2   3  19   64.79    6.80
   2   2 -20    0.60    1.80
  -2  -2  20    1.20    1.80
   1   2 -20   20.90    4.40
  -1  -2  20   24.90    4.40
   3   1 -20   10.10    3.10
   2   1 -20    0.90    2.10
  -2  -1  20    1.10    1.80
   1   1 -20    4.60    2.70
  -1  -1  20    7.00    2.60
   4   0 -20   11.90    3.20
   3   0 -20   10.60    3.20
   2   0 -20   -1.20    1.50
  -2   0  20   -0.20    1.50
   1   0 -20   -0.60    1.70
  -1   0  20    2.70    1.70
   3  -1 -20    4.90    2.40
  -3   1  20   12.00    3.50
   2  -1 -20   23.80    4.70
  -2   1  20   22.80    4.20
_computing_structure_solution     'SHELXT 2014/4 (Sheldrick, 2014)'
;
_shelx_hkl_checksum     59548
_shelx_res_file
;
    JK802_a.res created by SHELXL-2014/7
TITL JK802_a.res in P-1
CELL  0.71073   8.3993   9.1030  15.6862   92.116  101.113  112.810
ZERR    2.000   0.0003   0.0003   0.0005    0.002    0.002    0.002
LATT 1
SFAC C  H  F  N  O  S
UNIT 36  44  2  10  16  2
SIZE 0.050 0.060 0.360
TEMP -100.000
OMIT 0 50
L.S. 10
ACTA
BOND $H
FMAP 2
PLAN 20
CONF
WGHT    0.043900    0.337000
FVAR       0.49264
S1    6    0.393507    0.103122    0.186743    11.00000    0.02544    0.02230 =
         0.02093    0.00186    0.00335    0.00969
F1    3    0.211676    0.356900   -0.013270    11.00000    0.08765    0.04159 =
         0.02478   -0.00182    0.00818    0.02354
O1    5    1.032677    0.789339    0.568371    11.00000    0.04205    0.02561 =
         0.02331   -0.00273    0.00761    0.00067
O2    5    0.979335    0.639509    0.273934    11.00000    0.02793    0.02609 =
         0.02116    0.00384    0.00905    0.00351
O3    5    0.341384    0.085872    0.371211    11.00000    0.02669    0.02762 =
         0.02859    0.00515    0.00714    0.00005
O4    5    0.481647    0.181068    0.121333    11.00000    0.03002    0.03342 =
         0.02318    0.00549    0.00958    0.01443
O5    5    0.382244   -0.053688    0.201500    11.00000    0.04053    0.02288 =
         0.03714    0.00435    0.00461    0.01636
O6    5    0.260273    0.488344    0.212923    11.00000    0.02161    0.02173 =
         0.01986   -0.00164    0.00322    0.00493
O7    5    0.558222    0.622518    0.246721    11.00000    0.02161    0.03252 =
         0.03289   -0.00220    0.00560    0.00774
O8    5    0.531828    0.728725    0.411296    11.00000    0.02521    0.02252 =
         0.02027    0.00154    0.00040    0.00066
N1    4    0.806044    0.552406    0.498993    11.00000    0.02269    0.02165 =
         0.02166    0.00316    0.00432    0.00693
N2    4    0.782095    0.476648    0.348624    11.00000    0.02111    0.02245 =
         0.01863    0.00495    0.00401    0.00698
N3    4    0.579447    0.319434    0.425321    11.00000    0.02475    0.02606 =
         0.01693    0.00403    0.00440    0.00284
AFIX  43
H3N   2    0.553755    0.306400    0.477071    11.00000   -1.20000
AFIX   0
N4    4    0.498993    0.228905    0.276170    11.00000    0.02592    0.02399 =
         0.01905    0.00392    0.00377    0.00342
AFIX  43
H4N   2    0.583871    0.320923    0.271834    11.00000   -1.20000
AFIX   0
N5    4   -0.036378    0.207216    0.117932    11.00000    0.02263    0.02914 =
         0.03744   -0.00293    0.00266    0.00898
C1    1    0.964050    0.756131    0.645899    11.00000    0.04513    0.03266 =
         0.02414   -0.00287    0.00941    0.01030
AFIX 137
H1A   2    0.838886    0.739297    0.632621    11.00000   -1.50000
H1B   2    1.031263    0.847179    0.691794    11.00000   -1.50000
H1C   2    0.975198    0.659270    0.666155    11.00000   -1.50000
AFIX   0
C2    1    0.877322    0.525667    0.196622    11.00000    0.03180    0.03029 =
         0.02163    0.00176    0.00605    0.01061
AFIX 137
H2A   2    0.871664    0.418789    0.207926    11.00000   -1.50000
H2B   2    0.934210    0.558810    0.147500    11.00000   -1.50000
H2C   2    0.757056    0.522360    0.182120    11.00000   -1.50000
AFIX   0
C3    1    0.946384    0.684322    0.495634    11.00000    0.02555    0.01942 =
         0.02403    0.00216    0.00282    0.00792
C4    1    0.729231    0.455686    0.423439    11.00000    0.02007    0.02114 =
         0.02123    0.00620    0.00338    0.00884
C5    1    0.922535    0.612487    0.348206    11.00000    0.02174    0.02264 =
         0.02178    0.00718    0.00613    0.00985
C6    1    1.012319    0.724376    0.421128    11.00000    0.02420    0.02120 =
         0.02559    0.00469    0.00464    0.00422
AFIX  43
H6    2    1.111294    0.821070    0.420483    11.00000   -1.20000
AFIX   0
C7    1    0.464036    0.200681    0.358255    11.00000    0.02279    0.02339 =
         0.02315    0.00453    0.00392    0.00878
C8    1    0.174893    0.095278    0.164956    11.00000    0.02332    0.01860 =
         0.01659   -0.00058    0.00175    0.00545
C9    1    0.132602    0.223768    0.139562    11.00000    0.02297    0.02367 =
         0.01777   -0.00182    0.00305    0.00594
C10   1   -0.163971    0.064518    0.121398    11.00000    0.02062    0.03352 =
         0.04394   -0.00885    0.00302    0.00422
AFIX  43
H10   2   -0.283600    0.052459    0.104089    11.00000   -1.20000
AFIX   0
C11   1   -0.133144   -0.065489    0.148338    11.00000    0.02855    0.02649 =
         0.04119   -0.00339    0.00885    0.00012
AFIX  43
H11   2   -0.228284   -0.163283    0.151769    11.00000   -1.20000
AFIX   0
C12   1    0.040620   -0.050002    0.170372    11.00000    0.03478    0.02116 =
         0.03033    0.00182    0.00769    0.00625
AFIX  43
H12   2    0.067433   -0.137608    0.188922    11.00000   -1.20000
AFIX   0
C13   1    0.267061    0.393033    0.138289    11.00000    0.02666    0.02141 =
         0.01870    0.00035    0.00626    0.01036
AFIX  13
H13   2    0.388360    0.394222    0.144736    11.00000   -1.20000
AFIX   0
C14   1    0.218424    0.462866    0.055437    11.00000    0.04668    0.02879 =
         0.02051    0.00161    0.00651    0.01570
AFIX  13
H14   2    0.098053    0.462948    0.050873    11.00000   -1.20000
AFIX   0
C15   1    0.346271    0.628248    0.048120    11.00000    0.06299    0.03043 =
         0.02614    0.00909    0.00956    0.01284
AFIX 137
H15A  2    0.351344    0.703574    0.095882    11.00000   -1.50000
H15B  2    0.306949    0.660880   -0.008186    11.00000   -1.50000
H15C  2    0.464242    0.628593    0.051872    11.00000   -1.50000
AFIX   0
C16   1    0.416743    0.595845    0.262887    11.00000    0.02210    0.01706 =
         0.02130    0.00625    0.00238    0.00608
C17   1    0.382560    0.673032    0.340377    11.00000    0.02064    0.02464 =
         0.01991    0.00187    0.00258    0.00281
AFIX  23
H17A  2    0.352653    0.764237    0.322828    11.00000   -1.20000
H17B  2    0.279855    0.593880    0.359045    11.00000   -1.20000
AFIX   0
C18   1    0.659836    0.885687    0.407523    11.00000    0.02806    0.02241 =
         0.03426    0.00068    0.00578    0.00019
AFIX 137
H18A  2    0.704082    0.885815    0.354091    11.00000   -1.50000
H18B  2    0.758692    0.916123    0.458775    11.00000   -1.50000
H18C  2    0.604550    0.962804    0.407113    11.00000   -1.50000
AFIX   0
HKLF 4
REM  JK802_a.res in P-1
REM R1 =  0.0394 for    3081 Fo > 4sig(Fo)  and  0.0506 for all    3773 data
REM    302 parameters refined using      0 restraints
END
WGHT      0.0439      0.3370
REM Highest difference peak  0.450,  deepest hole -0.388,  1-sigma level  0.049
Q1    1   0.2669  0.1038  0.1794  11.00000  0.05    0.22
Q2    1   0.9627  0.8552  0.6687  11.00000  0.05    0.22
Q3    1   0.1622  0.1636  0.1605  11.00000  0.05    0.21
Q4    1   0.3384  0.5813  0.3730  11.00000  0.05    0.21
Q5    1   0.7887  0.5070  0.4645  11.00000  0.05    0.20
Q6    1   0.2176  0.4447  0.0983  11.00000  0.05    0.19
Q7    1   0.6807  0.9644  0.4645  11.00000  0.05    0.19
Q8    1  -0.0666  0.2986  0.1009  11.00000  0.05    0.18
Q9    1   0.2668  0.4361  0.1717  11.00000  0.05    0.18
Q10   1   0.9847  0.6872  0.4565  11.00000  0.05    0.17
Q11   1   0.8855  0.5964  0.4990  11.00000  0.05    0.17
Q12   1   0.1826  0.4432  0.2459  11.00000  0.05    0.17
Q13   1   0.5197 -0.0460  0.2144  11.00000  0.05    0.17
Q14   1   0.5945  0.2020  0.1421  11.00000  0.05    0.16
Q15   1   1.0414  0.6436  0.4105  11.00000  0.05    0.16
Q16   1   0.4438  0.2251  0.1527  11.00000  0.05    0.16
Q17   1   0.4232  0.1768  0.2374  11.00000  0.05    0.16
Q18   1   0.7449  0.4076  0.3113  11.00000  0.05    0.16
Q19   1   0.2012  0.3013  0.1352  11.00000  0.05    0.16
Q20   1   1.2029  0.7626  0.4870  11.00000  0.05    0.16
;
_shelx_res_checksum     94353
data_New_Global_Publ_Block
_journal_date_recd_electronic     2017-09-04
_journal_date_accepted     2017-09-06
_journal_name_full     'Acta Crystallographica, Section E'
_journal_year     2017
_journal_volume     73
_journal_issue     10
_journal_page_first     1439
_journal_page_last     1442
_journal_paper_category     GO
_journal_paper_doi     10.1107/S2056989017012737
_journal_coeditor_code     HG5495
loop_
    _publ_contact_author_name
    _publ_contact_author_address
    _publ_contact_author_email
    'Kim, Tae Ho'
;
Department of Chemistry (BK21 plus) and Research Institute of Natural Sciences,
Gyeongsang National University, Jinju 52828,
Republic of Korea
;
;
thkim@gnu.ac.kr
;
    'Kim, Jineun'
;
Department of Chemistry (BK21 plus) and Research Institute of Natural Sciences,
Gyeongsang National University, Jinju 52828,
Republic of Korea
;
;
jekim@gnu.ac.kr
;
_publ_contact_author_fax     '+82-55-772-2789'
_publ_contact_author_phone     '+82-55-772-2789'
_publ_section_title
;
Crystal structure of flucetosulfuron
;
_publ_section_title_footnote     .
loop_
    _publ_author_name
    _publ_author_footnote
    _publ_author_address
    'Park, Hyunjin' .
;
Department of Chemistry (BK21 plus) and Research Institute of Natural Sciences,
Gyeongsang National University, Jinju 52828,
Republic of Korea
;
    'Kim, Jineun' .
;
Department of Chemistry (BK21 plus) and Research Institute of Natural Sciences,
Gyeongsang National University, Jinju 52828,
Republic of Korea
;
    'Kwon, Eunjin' .
;
Department of Chemistry (BK21 plus) and Research Institute of Natural Sciences,
Gyeongsang National University, Jinju 52828,
Republic of Korea
;
    'Kim, Tae Ho' .
;
Department of Chemistry (BK21 plus) and Research Institute of Natural Sciences,
Gyeongsang National University, Jinju 52828,
Republic of Korea
;
_publ_section_synopsis
;
The title compound, C~18~H~22~FN~5~O~8~S, is used as a herbicide. The
crystal structure is stabilized by N/C---H...O hydrogen bond, C---H...F and
C---H...\p interactions with weak \p--\p interactions contacts to form a
three-dimensional architecture.
;
