# Supplementary material for: Crystal structure of flucetosulfuron
Source: Acta Crystallogr E Crystallogr Commun. 2017 Sep 12;73(Pt 10):1439–42. doi: 10.1107/S2056989017012737 (PMC5730291; doi:10.1107/S2056989017012737)
Supplement: Supplementary file 2 [file e-73-01439-Isup2.hkl]

data_I                                                                          
_shelx_title ' JK802_a.res in P-1'                                              
_shelx_refln_list_code          4                                               
_shelx_F_calc_maximum      206.77                                               
_exptl_crystal_F_000       508.00                                               
_reflns_d_resolution_high  0.8409                                               
                                                                                
loop_                                                                           
 _space_group_symop_operation_xyz                                               
 'x, y, z'                                                                      
 '-x, -y, -z'                                                                   
                                                                                
_cell_length_a     8.3993                                                       
_cell_length_b     9.1030                                                       
_cell_length_c    15.6862                                                       
_cell_angle_alpha  92.116                                                       
_cell_angle_beta  101.113                                                       
_cell_angle_gamma 112.810                                                       
                                                                                
_shelx_F_squared_multiplier     1.000                                           
                                                                                
loop_                                                                           
 _refln_index_h                                                                 
 _refln_index_k                                                                 
 _refln_index_l                                                                 
 _refln_F_squared_calc                                                          
 _refln_F_squared_meas                                                          
 _refln_F_squared_sigma                                                         
 _refln_observed_status                                                         
   1   0   0        186.95        174.97         3.79 o                         
   2   0   0       2336.60       2392.77        33.14 o                         
   3   0   0         57.09         53.62         2.62 o                         
   4   0   0        194.21        228.56         7.13 o                         
   5   0   0        956.77        919.48        20.69 o                         
   6   0   0          0.17          8.33         2.88 o                         
   7   0   0          0.02          4.12         3.30 o                         
   8   0   0         71.43         85.29        11.54 o                         
  -9   1   0         19.87         24.72         6.18 o                         
  -8   1   0         34.54         27.61         5.77 o                         
  -7   1   0          3.58         12.10         4.53 o                         
  -6   1   0        119.64        129.10         5.56 o                         
  -5   1   0         75.88         81.17        16.48 o                         
  -4   1   0       4484.02       4559.27       135.56 o                         
  -3   1   0        719.34        669.40        23.31 o                         
  -2   1   0       3539.49       3350.71        67.01 o                         
  -1   1   0        515.13        396.25         5.52 o                         
   0   1   0       1710.96       1628.25        48.42 o                         
   1   1   0       4112.63       4046.71        56.29 o                         
   2   1   0        540.56        514.42         7.25 o                         
   3   1   0        125.19        122.89         3.93 o                         
   4   1   0        537.17        558.66        11.70 o                         
   5   1   0         15.50         22.34         3.93 o                         
   6   1   0        910.55        958.34        36.67 o                         
   7   1   0         72.01         52.74         9.48 o                         
   8   1   0        160.10        140.92        16.48 o                         
  -9   2   0          7.48          7.83         3.30 o                         
  -8   2   0          3.55          8.73         1.88 o                         
  -6   2   0        559.05        576.00        42.03 o                         
  -5   2   0        534.38        529.03        37.50 o                         
  -4   2   0       2048.51       2102.52        55.80 o                         
  -3   2   0        222.20        196.26        13.11 o                         
  -2   2   0      42755.68      41046.30       551.86 o                         
  -1   2   0        619.83        568.93         8.18 o                         
   0   2   0          0.07          0.00         0.91 o                         
   1   2   0        110.72        111.32         4.35 o                         
   2   2   0        711.78        840.93        18.56 o                         
   3   2   0        285.61        251.57         5.24 o                         
   4   2   0         91.53         93.02         6.39 o                         
   5   2   0       1159.89       1212.78        32.19 o                         
   6   2   0        129.65        130.62        16.07 o                         
   7   2   0        137.28        154.11        18.54 o                         
   8   2   0          0.09          4.12         5.77 o                         
  -6   3   0        241.98        263.22        21.86 o                         
  -5   3   0        153.96        172.90         7.42 o                         
  -4   3   0        288.32        293.69         6.58 o                         
  -3   3   0       1098.42       1162.08        20.92 o                         
  -2   3   0        514.20        603.49        11.57 o                         
  -1   3   0       1346.32       1332.07        22.66 o                         
   0   3   0         21.77         34.99         2.80 o                         
   1   3   0       1542.66       1648.25        24.43 o                         
   2   3   0        589.45        675.40        13.15 o                         
   3   3   0         96.81        117.38         4.59 o                         
   4   3   0        241.66        263.57        12.85 o                         
   5   3   0        211.29        246.36        19.37 o                         
   6   3   0        233.31        229.88        23.90 o                         
   7   3   0         72.89         72.11        14.42 o                         
  -8   4   0        194.32        205.25         5.83 o                         
  -7   4   0          0.03          0.71         0.99 o                         
  -6   4   0        339.25        350.11        10.20 o                         
  -5   4   0        308.71        328.65         7.99 o                         
  -4   4   0       3437.78       3480.30        51.42 o                         
  -3   4   0        728.14        728.06        10.27 o                         
  -2   4   0        122.45        121.26         6.82 o                         
  -1   4   0        773.06        697.33        13.25 o                         
   0   4   0        265.40        249.77         7.35 o                         
   1   4   0        690.10        689.64        14.09 o                         
   2   4   0          8.49         11.53         2.40 o                         
   3   4   0        283.43        306.42        13.39 o                         
   4   4   0        147.68        151.48         8.11 o                         
   5   4   0        163.65        143.39        19.37 o                         
   6   4   0          0.03          3.71         5.77 o                         
  -9   5   0         11.95         13.60         4.12 o                         
  -8   5   0        204.32        224.94        12.77 o                         
  -7   5   0          3.46          2.64         1.49 o                         
  -6   5   0         42.74         48.00         3.80 o                         
  -5   5   0       1473.74       1538.45        34.52 o                         
  -4   5   0        459.52        443.74        15.59 o                         
  -3   5   0        111.53        105.88         4.09 o                         
  -2   5   0       1462.91       1544.08        21.51 o                         
  -1   5   0         96.93         98.99         6.75 o                         
   0   5   0        268.98        263.55        14.00 o                         
   1   5   0        179.00        186.80         9.15 o                         
   2   5   0        408.82        417.47        13.29 o                         
   3   5   0         58.87         72.05         7.85 o                         
   4   5   0        546.49        506.48        17.66 o                         
   5   5   0          8.75         11.54         7.42 o                         
   6   5   0         63.52         60.57        15.25 o                         
  -9   6   0         69.21         83.23        10.30 o                         
  -8   6   0         67.81         68.40         9.89 o                         
  -7   6   0         13.83         21.43         6.59 o                         
  -6   6   0        964.41       1172.57        43.68 o                         
  -5   6   0         65.83         63.87        10.71 o                         
  -4   6   0        228.81        243.77         7.31 o                         
  -3   6   0        375.05        374.40        12.70 o                         
  -2   6   0         14.64         18.28         2.41 o                         
  -1   6   0         17.93         14.72         2.82 o                         
   0   6   0        372.36        391.46        11.48 o                         
   1   6   0        242.68        244.59        11.53 o                         
   2   6   0        137.12        162.66        20.60 o                         
   3   6   0         49.51         39.74         6.32 o                         
   4   6   0        193.81        176.58        12.98 o                         
   5   6   0         85.44         88.59        18.54 o                         
  -9   7   0         13.98         20.60         7.00 o                         
  -8   7   0        338.47        323.00        21.43 o                         
  -7   7   0        117.79        147.93        17.31 o                         
  -6   7   0        281.05        263.26        20.19 o                         
  -5   7   0         25.94         20.19         7.42 o                         
  -4   7   0          1.18          0.75         2.68 o                         
  -3   7   0        478.23        468.36        32.90 o                         
  -2   7   0        381.34        379.51        26.94 o                         
  -1   7   0        752.81        731.98        17.35 o                         
   0   7   0       1439.82       1345.92        33.36 o                         
   1   7   0        129.43        113.95         9.07 o                         
   2   7   0        352.17        387.21        18.28 o                         
   3   7   0        120.21        126.35        12.26 o                         
   4   7   0          1.50          0.57         4.53 o                         
  -8   8   0          8.87          4.12         5.77 o                         
  -7   8   0         61.15         55.63        11.95 o                         
  -6   8   0        204.57        199.02        23.07 o                         
  -5   8   0        123.45        103.50        12.57 o                         
  -4   8   0        172.92        158.91        12.04 o                         
  -3   8   0         24.11         22.25         5.44 o                         
  -2   8   0          0.20          3.07         2.56 o                         
  -1   8   0        353.28        355.38        14.36 o                         
   0   8   0          1.35          0.00         3.17 o                         
   1   8   0         98.16        105.17         9.66 o                         
   2   8   0         32.94         31.15         6.92 o                         
   3   8   0        137.94        121.49        13.60 o                         
  -8   9   0         21.46         17.72         8.65 o                         
  -7   9   0          9.25          0.00         4.94 o                         
  -6   9   0          2.85          7.83         7.00 o                         
  -5   9   0        310.28        337.22        23.28 o                         
  -4   9   0        108.98        121.57        15.86 o                         
  -3   9   0         10.81         18.66         6.14 o                         
  -2   9   0         24.65         12.87         4.00 o                         
  -1   9   0         11.92         11.41         3.88 o                         
   0   9   0         22.99         38.15         7.27 o                         
   1   9   0          3.05          1.24         4.94 o                         
  -7  10   0          5.52          7.83         7.83 o                         
  -6  10   0          3.76         12.77         8.65 o                         
  -5  10   0         44.99         42.96         7.10 o                         
  -4  10   0          5.15          1.24         4.11 o                         
  -3  10   0          0.01          0.22         4.75 o                         
  -2  10   0         46.41         40.82         8.88 o                         
  -1  10   0        159.99        165.20        15.02 o                         
   1 -10   1         90.68         67.23         9.68 o                         
   2 -10   1        124.42        132.27        19.37 o                         
   3 -10   1         13.97         18.50         6.44 o                         
   4 -10   1         40.33         40.92         7.85 o                         
   5 -10   1         18.73         20.92         5.24 o                         
   6 -10   1          0.37          5.77         7.42 o                         
  -1  -9   1          3.80         12.09         5.15 o                         
   0  -9   1        274.52        293.19        16.06 o                         
   1  -9   1         16.33         11.15         5.97 o                         
   2  -9   1          0.08          0.00         2.60 o                         
   3  -9   1        566.78        565.61        42.03 o                         
   4  -9   1        183.53        160.11        15.04 o                         
   5  -9   1        121.56        114.06         9.42 o                         
   6  -9   1         30.04         31.32        11.13 o                         
   7  -9   1          5.54         22.66         9.48 o                         
   8  -9   1          0.07          4.53         5.77 o                         
  -3  -8   1          0.22          0.96         3.69 o                         
  -2  -8   1         20.84         12.36         8.03 o                         
  -1  -8   1        221.66        236.52        14.69 o                         
   0  -8   1        470.49        440.82        39.97 o                         
   1  -8   1         40.63         45.29         6.10 o                         
   2  -8   1        400.09        389.61        14.18 o                         
   3  -8   1         59.76         46.18         7.83 o                         
   4  -8   1         68.28         40.99         6.55 o                         
   5  -8   1         40.68         44.37         3.59 o                         
   6  -8   1         13.89         25.13         9.07 o                         
   7  -8   1        341.93        303.64        28.02 o                         
   8  -8   1        216.93        181.30        20.60 o                         
  -4  -7   1        127.46        118.99        11.48 o                         
  -3  -7   1          6.53          6.22         3.65 o                         
  -2  -7   1        328.13        271.50        27.81 o                         
  -1  -7   1        142.05        117.86        19.42 o                         
   0  -7   1        516.98        485.67        14.14 o                         
   1  -7   1         77.56         66.48         5.14 o                         
   2  -7   1        128.37        112.23         8.04 o                         
   3  -7   1         47.55         52.30         7.22 o                         
   4  -7   1        548.10        532.71        17.61 o                         
   5  -7   1        298.12        321.77        22.66 o                         
   6  -7   1        155.86        156.17        18.54 o                         
   7  -7   1         49.99         44.50         9.89 o                         
   8  -7   1        604.64        648.89        31.73 o                         
   9  -7   1        345.20        299.11        20.19 o                         
  -5  -6   1        165.87        181.89         8.56 o                         
  -4  -6   1        302.36        333.25        16.06 o                         
  -3  -6   1        181.29        166.66        13.03 o                         
  -2  -6   1         30.93         28.63         4.67 o                         
  -1  -6   1          9.96          5.66         3.04 o                         
   0  -6   1        174.06        181.51         9.03 o                         
   1  -6   1        158.75        148.80         7.03 o                         
   2  -6   1          7.93         12.52         2.47 o                         
   3  -6   1         29.95         30.23         3.23 o                         
   4  -6   1        461.41        451.75        12.87 o                         
   5  -6   1       1586.52       1604.76        55.63 o                         
   6  -6   1       1328.13       1252.50        45.33 o                         
   7  -6   1         34.85         37.50         8.24 o                         
   8  -6   1         38.58         44.91         8.24 o                         
   9  -6   1         20.79         27.20         6.18 o                         
  -6  -5   1         20.28         35.85        12.36 o                         
  -5  -5   1          2.15          0.00         4.94 o                         
  -4  -5   1         10.75          0.00         5.77 o                         
  -3  -5   1          7.72          3.71         2.58 o                         
  -2  -5   1          6.25          5.37         2.39 o                         
  -1  -5   1         48.48         47.93         4.41 o                         
   0  -5   1        917.15        989.65        18.72 o                         
   1  -5   1          7.73         13.97         2.14 o                         
   2  -5   1        102.22         87.58         6.36 o                         
   3  -5   1        234.20        225.08         5.56 o                         
   4  -5   1       2621.77       2634.30        57.67 o                         
   5  -5   1         26.08         18.03         8.03 o                         
   6  -5   1        639.01        620.63        17.90 o                         
   7  -5   1        265.88        272.94        10.48 o                         
   8  -5   1         65.48         76.12         6.80 o                         
   9  -5   1         22.83         25.14         3.05 o                         
  -6  -4   1        152.91        185.01        23.90 o                         
  -5  -4   1        106.41        112.08        16.89 o                         
  -4  -4   1         41.82         41.01         5.12 o                         
  -3  -4   1          6.50          9.03         3.05 o                         
  -2  -4   1          2.33          4.72         2.26 o                         
  -1  -4   1          8.49         18.78         2.69 o                         
   0  -4   1       3341.90       3565.68        47.87 o                         
   1  -4   1          0.01          0.37         1.08 o                         
   2  -4   1       1741.52       1727.61        29.48 o                         
   3  -4   1        292.41        261.10         4.81 o                         
   4  -4   1       6016.07       6103.81       219.19 o                         
   5  -4   1        608.55        605.05         9.24 o                         
   6  -4   1         13.94         15.07         2.46 o                         
   7  -4   1         79.23         91.19        17.10 o                         
   8  -4   1         16.81          9.17         1.57 o                         
  -7  -3   1          1.04          2.88         5.36 o                         
  -6  -3   1        268.42        205.20        22.25 o                         
  -5  -3   1        116.70         96.42        14.83 o                         
  -4  -3   1        280.37        257.00         5.84 o                         
  -3  -3   1          4.78          1.07         1.14 o                         
  -2  -3   1       4426.38       4983.48        63.76 o                         
  -1  -3   1        180.14        153.27         5.39 o                         
   0  -3   1        795.96        819.35        13.97 o                         
   1  -3   1         65.72         53.20         3.26 o                         
   2  -3   1       9373.31       9323.68       135.11 o                         
   3  -3   1         29.22         25.25         3.18 o                         
   4  -3   1       1187.46       1067.29        21.41 o                         
   5  -3   1       2142.65       2190.52        38.31 o                         
   6  -3   1        190.88        194.90        30.90 o                         
   7  -3   1         65.45         56.86         4.12 o                         
   9  -3   1          0.91          0.00         2.06 o                         
  -8  -2   1         28.11         26.78         9.48 o                         
  -7  -2   1         14.70         20.19         7.83 o                         
  -6  -2   1         77.88         83.23        13.19 o                         
  -5  -2   1        907.25        974.18        24.44 o                         
  -4  -2   1          0.15          0.00         1.58 o                         
  -3  -2   1         75.59         69.18         2.80 o                         
  -2  -2   1       1232.39       1296.61        19.58 o                         
  -1  -2   1        124.62        146.90         5.21 o                         
   0  -2   1      15341.84      14991.58       175.46 o                         
   1  -2   1       1669.95       1654.09        22.03 o                         
   2  -2   1      24313.75      24205.36       327.79 o                         
   3  -2   1        803.71        756.91        13.99 o                         
   4  -2   1         86.35        117.02        18.95 o                         
   5  -2   1         71.42         57.69        15.66 o                         
   6  -2   1        110.99        114.55         5.77 o                         
   7  -2   1        106.90        121.84         4.53 o                         
   8  -2   1         30.14         26.58         4.74 o                         
   9  -2   1         47.79         65.10         7.83 o                         
  -8  -1   1         44.57         43.68         9.89 o                         
  -7  -1   1        180.77        212.58        16.48 o                         
  -6  -1   1        140.19        124.44        13.60 o                         
  -5  -1   1         70.41         76.87         7.62 o                         
  -4  -1   1        140.60        161.60         6.60 o                         
  -3  -1   1        194.00        142.99         4.34 o                         
  -2  -1   1         46.95         23.28         2.00 o                         
  -1  -1   1        179.11        197.63         3.90 o                         
   0  -1   1       3327.08       3022.55        52.15 o                         
   1  -1   1         15.89         25.70         0.84 o                         
   2  -1   1       1773.14       1731.67        58.10 o                         
   3  -1   1       7702.08       8264.87       190.37 o                         
   4  -1   1         38.30         37.08         3.71 o                         
   5  -1   1         48.66         36.08         2.27 o                         
   6  -1   1        119.55        100.18         4.80 o                         
   7  -1   1        174.07        153.23        16.07 o                         
   8  -1   1        143.20        138.86        10.71 o                         
   9  -1   1        282.74        273.56        16.89 o                         
  -9   0   1         16.72         14.01         5.77 o                         
  -8   0   1        283.28        310.23        18.95 o                         
  -7   0   1        147.06        149.16        13.60 o                         
  -6   0   1        131.77        106.89         7.13 o                         
  -5   0   1        170.56        169.35         6.84 o                         
  -4   0   1        379.33        388.26        10.05 o                         
  -3   0   1        440.55        434.60         8.01 o                         
  -2   0   1      12750.72      11860.35       123.76 o                         
  -1   0   1       1518.91       1495.06        18.39 o                         
   0   0   1        361.11        332.58         7.90 o                         
   1   0   1       1022.88       1015.60        13.03 o                         
   2   0   1        473.58        512.93         7.59 o                         
   3   0   1       1236.12       1211.54        19.33 o                         
   4   0   1        142.73        154.55         5.20 o                         
   5   0   1        119.72        113.08         5.97 o                         
   6   0   1        218.09        246.87        15.25 o                         
   7   0   1        355.75        319.30        18.13 o                         
   8   0   1          0.17          2.47         4.12 o                         
  -9   1   1         12.01         15.66         5.36 o                         
  -8   1   1          0.07          3.71         2.88 o                         
  -7   1   1         44.20         39.33         3.93 o                         
  -6   1   1         17.29         16.93         2.47 o                         
  -5   1   1        290.14        298.28        10.30 o                         
  -4   1   1       1740.07       1733.74        41.62 o                         
  -3   1   1       1466.60       1411.55        36.85 o                         
  -2   1   1         78.92         65.29         6.84 o                         
  -1   1   1       3656.77       3453.73        36.48 o                         
   0   1   1         24.62         19.16         2.28 o                         
   1   1   1         93.69         97.22         2.88 o                         
   2   1   1        458.65        433.86         6.54 o                         
   3   1   1        950.89        983.48        18.06 o                         
   4   1   1        220.11        232.56        14.22 o                         
   5   1   1        173.57        169.05        21.22 o                         
   6   1   1        298.20        295.40        18.54 o                         
   7   1   1        292.86        297.05        19.78 o                         
   8   1   1        127.03        125.26        16.48 o                         
  -9   2   1          1.02          0.82         2.47 o                         
  -8   2   1         93.51         97.35         4.51 o                         
  -7   2   1          9.01          4.53         7.00 o                         
  -6   2   1         73.20         48.21        14.83 o                         
  -5   2   1          1.94          2.96         3.27 o                         
  -4   2   1        496.90        497.75        23.00 o                         
  -3   2   1       1136.25       1126.39        30.49 o                         
  -2   2   1        712.58        674.58        11.64 o                         
  -1   2   1         60.77         68.69         3.53 o                         
   0   2   1       1171.75       1179.31        17.15 o                         
   1   2   1       2351.83       2362.56        36.32 o                         
   2   2   1         79.94         73.85         3.56 o                         
   3   2   1        184.99        178.46         4.45 o                         
   4   2   1         27.76         26.77         3.61 o                         
   5   2   1        301.86        274.80        18.54 o                         
   6   2   1        136.99        152.05        17.72 o                         
   7   2   1          9.17         11.95         6.59 o                         
  -6   3   1        303.50        320.56        22.12 o                         
  -5   3   1         25.09         18.14         1.75 o                         
  -4   3   1        213.68        194.47         4.78 o                         
  -3   3   1        455.94        421.29         9.26 o                         
  -2   3   1        548.45        608.27         9.08 o                         
  -1   3   1        481.51        453.46        11.85 o                         
   0   3   1        511.01        500.75        10.14 o                         
   1   3   1        530.40        536.81        11.04 o                         
   2   3   1         12.16         16.82         2.15 o                         
   3   3   1         69.69         70.35         4.48 o                         
   4   3   1         57.02         67.86         8.01 o                         
   5   3   1        168.70        157.40        18.54 o                         
   6   3   1          7.16          9.89         6.18 o                         
   7   3   1         44.48         35.85        11.13 o                         
  -8   4   1         38.83         37.11         6.80 o                         
  -7   4   1          5.91          6.59         1.75 o                         
  -6   4   1          0.41          0.00         0.71 o                         
  -5   4   1        129.09        133.30         4.84 o                         
  -4   4   1         14.73          7.05         1.90 o                         
  -3   4   1        173.08        165.36         4.52 o                         
  -2   4   1       1146.51       1199.21        18.81 o                         
  -1   4   1         42.38         52.03         5.26 o                         
   0   4   1          8.03         17.42         2.47 o                         
   1   4   1        810.40        890.68        16.92 o                         
   2   4   1          1.51          0.00         1.31 o                         
   3   4   1         36.43         43.60         5.03 o                         
   4   4   1        104.50        112.30        10.92 o                         
   5   4   1        270.05        270.67        27.20 o                         
   6   4   1         35.48         31.73        11.13 o                         
  -9   5   1         54.36         58.10         7.00 o                         
  -8   5   1         55.27         58.10         7.42 o                         
  -7   5   1          5.71          9.96         2.11 o                         
  -6   5   1        643.51        597.17        13.72 o                         
  -5   5   1         68.51         74.60         6.02 o                         
  -4   5   1         21.78         20.04         6.80 o                         
  -3   5   1        100.51         85.46        10.82 o                         
  -2   5   1        618.12        645.23        11.78 o                         
  -1   5   1       1120.98       1022.80        18.76 o                         
   0   5   1          0.03          0.58         2.33 o                         
   1   5   1         10.40          6.96         2.10 o                         
   2   5   1         94.96         86.18         6.91 o                         
   3   5   1        246.20        229.64        15.66 o                         
   4   5   1         86.81         94.89         8.36 o                         
   5   5   1         11.01          7.00         7.00 o                         
  -9   6   1         53.01         55.63         8.65 o                         
  -8   6   1        286.23        280.98        17.31 o                         
  -7   6   1         30.85         30.90         7.00 o                         
  -6   6   1        800.37        735.84        31.73 o                         
  -5   6   1        247.39        265.32        18.13 o                         
  -4   6   1         22.46         19.12         2.47 o                         
  -3   6   1         77.21         68.58         6.90 o                         
  -2   6   1        187.14        211.85        12.69 o                         
  -1   6   1        581.45        604.84        14.44 o                         
   0   6   1        295.46        283.70        10.12 o                         
   1   6   1         31.42         26.63         4.70 o                         
   2   6   1        271.52        288.92        15.05 o                         
   3   6   1        418.30        395.08        47.59 o                         
   4   6   1          0.11          0.33         2.54 o                         
   5   6   1         49.21         79.53        18.13 o                         
  -9   7   1        115.63        118.26        14.42 o                         
  -8   7   1         15.60         15.66         6.59 o                         
  -7   7   1          3.93         10.30         5.77 o                         
  -6   7   1         46.51         42.85         9.89 o                         
  -5   7   1        183.53        178.00        19.78 o                         
  -4   7   1        422.97        434.54        39.14 o                         
  -3   7   1        322.91        322.24        11.58 o                         
  -2   7   1        147.40        148.47         8.89 o                         
  -1   7   1         10.96         10.84         2.44 o                         
   0   7   1        122.77        115.96         8.93 o                         
   1   7   1          3.25          4.93         2.84 o                         
   2   7   1          3.86          6.42         3.87 o                         
   3   7   1         90.41        109.55        11.29 o                         
   4   7   1        129.36         92.96        12.77 o                         
  -9   8   1         56.42         48.21        11.13 o                         
  -8   8   1         72.22         90.24        14.83 o                         
  -7   8   1          0.18          0.00         3.71 o                         
  -6   8   1        242.30        247.19        25.55 o                         
  -5   8   1        156.83        152.16         8.58 o                         
  -4   8   1         35.91         39.25        15.25 o                         
  -3   8   1         45.73         47.20         8.02 o                         
  -2   8   1          0.00          1.00         2.48 o                         
  -1   8   1        365.17        365.09        14.76 o                         
   0   8   1        971.10       1028.74        87.33 o                         
   1   8   1         42.44         35.07         6.79 o                         
   2   8   1          0.62          0.00         3.28 o                         
  -8   9   1         12.57          4.53         6.59 o                         
  -7   9   1          0.02          0.00         4.12 o                         
  -6   9   1         31.95         37.91        11.54 o                         
  -5   9   1          1.34          2.87         2.98 o                         
  -4   9   1        268.40        288.78        16.41 o                         
  -3   9   1          6.01          7.10         4.51 o                         
  -2   9   1        397.03        363.26        13.04 o                         
  -1   9   1         34.01         67.99        12.36 o                         
   0   9   1         11.13         21.52         6.59 o                         
   1   9   1         33.79         40.38         9.89 o                         
  -7  10   1         67.38         68.40        16.07 o                         
  -6  10   1         65.16         47.80        14.42 o                         
  -5  10   1          6.05          3.28         3.91 o                         
  -4  10   1         40.86         41.73        11.33 o                         
  -3  10   1         68.32         70.59        10.56 o                         
  -2  10   1        767.87        832.40        29.23 o                         
  -1  10   1          3.22         13.12         4.48 o                         
   1 -10   2         21.13         17.81         5.97 o                         
   2 -10   2          1.06         16.07         8.65 o                         
   3 -10   2        104.22         87.22        11.67 o                         
   4 -10   2          3.73          2.64         5.56 o                         
   5 -10   2          0.08          2.60         3.28 o                         
   6 -10   2          2.59         16.89         9.48 o                         
  -1  -9   2         35.79         44.79         8.21 o                         
   0  -9   2          0.19          1.50         4.53 o                         
   1  -9   2          1.90          3.89         6.59 o                         
   2  -9   2         21.50         30.05         9.80 o                         
   3  -9   2         11.49         16.24         5.33 o                         
   4  -9   2         11.14          9.57         4.18 o                         
   5  -9   2         16.31         14.51         3.69 o                         
   6  -9   2          0.14          0.00         4.94 o                         
   7  -9   2         34.43         40.38        11.54 o                         
  -3  -8   2         60.00         55.06         8.91 o                         
  -2  -8   2         21.58         11.67         4.87 o                         
  -1  -8   2          2.30          5.04         6.80 o                         
   0  -8   2         82.52         74.38        13.39 o                         
   1  -8   2         64.87         56.67         6.73 o                         
   2  -8   2        112.53        116.59        14.85 o                         
   3  -8   2        157.13        148.00        12.64 o                         
   4  -8   2         63.76         49.33         6.92 o                         
   5  -8   2         73.02         70.99         7.89 o                         
   6  -8   2         70.50         72.93        14.01 o                         
   7  -8   2         68.99         79.11        14.42 o                         
   8  -8   2        180.54        160.29        19.37 o                         
  -4  -7   2         68.10         55.36         8.64 o                         
  -3  -7   2         55.59         53.62        19.57 o                         
  -2  -7   2         35.44         49.79         7.99 o                         
  -1  -7   2         59.87         54.26         6.52 o                         
   0  -7   2         19.54         24.99         4.48 o                         
   1  -7   2         93.37        107.36         7.76 o                         
   2  -7   2         89.45         92.12        11.61 o                         
   3  -7   2         38.06         33.47         5.63 o                         
   4  -7   2        112.52        132.31        11.33 o                         
   5  -7   2         42.07         51.92        11.54 o                         
   6  -7   2       1554.33       1521.12        56.86 o                         
   7  -7   2        109.42        126.09        16.07 o                         
   8  -7   2         72.91         74.58        12.36 o                         
   9  -7   2          9.01         15.66         6.18 o                         
  -5  -6   2          8.07          7.72         3.08 o                         
  -4  -6   2          1.10          1.58         2.64 o                         
  -3  -6   2        170.60        149.48        12.20 o                         
  -2  -6   2         97.04         97.59         8.21 o                         
  -1  -6   2          1.89          1.47         2.12 o                         
   0  -6   2         13.21          9.74         3.87 o                         
   1  -6   2         32.72         36.15         4.58 o                         
   2  -6   2        418.32        427.02        11.34 o                         
   3  -6   2         11.25         16.68         2.44 o                         
   4  -6   2        240.67        229.48         7.58 o                         
   5  -6   2        223.88        188.72        18.13 o                         
   6  -6   2         53.76         46.56         9.48 o                         
   7  -6   2        595.81        669.91        30.08 o                         
   8  -6   2         71.48         60.98         9.89 o                         
   9  -6   2         73.72         86.53        11.13 o                         
  -6  -5   2         77.95         74.58        17.31 o                         
  -5  -5   2          1.75          0.00         4.94 o                         
  -4  -5   2        177.41        164.34        10.28 o                         
  -3  -5   2        231.66        229.06        12.56 o                         
  -2  -5   2         18.40         14.90         3.37 o                         
  -1  -5   2         70.57         81.69         6.81 o                         
   0  -5   2        229.08        241.30         7.99 o                         
   1  -5   2        187.83        208.56         8.88 o                         
   2  -5   2       3412.78       3453.43        46.92 o                         
   3  -5   2        105.08         97.60         3.77 o                         
   4  -5   2       1582.73       1610.20        36.99 o                         
   5  -5   2        507.52        488.86        24.93 o                         
   6  -5   2        263.38        250.61         8.80 o                         
   7  -5   2         48.91         45.31         4.09 o                         
   8  -5   2         39.17         42.16         3.87 o                         
   9  -5   2         81.31        104.50         5.27 o                         
  -7  -4   2         40.18         41.20        12.36 o                         
  -6  -4   2         45.86         71.70        15.25 o                         
  -5  -4   2        341.28        357.62        26.37 o                         
  -4  -4   2        434.15        431.66        14.98 o                         
  -3  -4   2        116.15        108.05         8.77 o                         
  -2  -4   2        581.16        567.54        16.95 o                         
  -1  -4   2         12.95          6.43         1.90 o                         
   0  -4   2         87.99         85.70         5.11 o                         
   1  -4   2          8.46          7.51         1.68 o                         
   2  -4   2        654.70        556.21        17.38 o                         
   3  -4   2       1014.45        931.32        12.71 o                         
   4  -4   2        850.09        810.26        30.08 o                         
   5  -4   2       1302.66       1256.61        24.28 o                         
   6  -4   2          0.16          0.99         0.88 o                         
   7  -4   2        138.57        138.43         5.00 o                         
   8  -4   2         10.98         13.12         1.99 o                         
   9  -4   2          0.06          0.00         2.47 o                         
  -7  -3   2          3.12          0.00         4.12 o                         
  -6  -3   2        445.62        457.74        28.84 o                         
  -5  -3   2         98.41         91.47        14.01 o                         
  -4  -3   2         12.57         20.21         2.21 o                         
  -3  -3   2        201.12        201.85         8.84 o                         
  -2  -3   2       1087.61       1131.07        18.62 o                         
  -1  -3   2        849.57        959.95        16.33 o                         
   0  -3   2        357.74        287.10         7.20 o                         
   1  -3   2        101.14        110.73         4.18 o                         
   2  -3   2         55.10         57.18         2.89 o                         
   3  -3   2       2206.35       2157.86        38.60 o                         
   4  -3   2        138.63        140.58         4.36 o                         
   5  -3   2          1.08          3.76         1.86 o                         
   6  -3   2          2.22          3.30         1.19 o                         
   7  -3   2          6.54          6.28         1.39 o                         
   8  -3   2         17.48         15.06         1.97 o                         
   9  -3   2        181.89        193.25        10.71 o                         
  -8  -2   2         20.92         29.26         9.48 o                         
  -7  -2   2        139.86        137.62        17.31 o                         
  -6  -2   2       1467.70       1523.18        55.21 o                         
  -5  -2   2        145.94        166.55         9.29 o                         
  -4  -2   2        163.26        150.35        26.17 o                         
  -3  -2   2       2368.33       2566.18        33.90 o                         
  -2  -2   2        124.67        118.06         5.62 o                         
  -1  -2   2          1.20          0.00         0.71 o                         
   0  -2   2       1036.19       1068.58        15.93 o                         
   1  -2   2       5421.24       5175.77        56.20 o                         
   2  -2   2        772.08        831.14        14.27 o                         
   3  -2   2        179.23        197.77         3.74 o                         
   4  -2   2         42.01         34.78         2.14 o                         
   5  -2   2         38.83         43.76         2.41 o                         
   6  -2   2        535.30        540.95        10.37 o                         
   7  -2   2         59.43         65.39         3.95 o                         
   8  -2   2        121.73        117.43         8.65 o                         
   9  -2   2          1.27          0.00         2.88 o                         
  -8  -1   2        325.11        314.35        21.43 o                         
  -7  -1   2         34.75         43.27         9.07 o                         
  -6  -1   2         32.96         26.78         6.59 o                         
  -5  -1   2        298.86        319.94        12.23 o                         
  -4  -1   2        101.00         89.92         4.65 o                         
  -3  -1   2       2021.07       2104.25        33.05 o                         
  -2  -1   2         63.29         54.29         2.58 o                         
  -1  -1   2        620.51        624.47         8.22 o                         
   0  -1   2        132.11        127.82         2.79 o                         
   1  -1   2       1013.18       1005.78        14.60 o                         
   2  -1   2       2904.50       2759.33        45.28 o                         
   3  -1   2       3400.75       3326.27        46.55 o                         
   4  -1   2        155.68        181.18         4.90 o                         
   5  -1   2         89.99         77.35         3.71 o                         
   6  -1   2         74.22         62.30         4.19 o                         
   7  -1   2        180.99        194.52         8.74 o                         
   8  -1   2         27.75         30.90         6.59 o                         
   9  -1   2          2.00          3.30         4.12 o                         
  -9   0   2          6.47         14.01         6.59 o                         
  -8   0   2        111.49        107.13        12.77 o                         
  -7   0   2        374.79        357.62        18.54 o                         
  -6   0   2        259.53        261.36         9.91 o                         
  -5   0   2        265.71        276.19        10.71 o                         
  -4   0   2         26.60         26.25         2.45 o                         
  -3   0   2          4.01          2.68         1.01 o                         
  -2   0   2       5130.45       4648.93        55.57 o                         
  -1   0   2       8896.08       8463.83        89.17 o                         
   0   0   2       1974.79       1866.70        17.84 o                         
   1   0   2        235.08        224.01         3.85 o                         
   2   0   2         33.89         33.34         2.04 o                         
   3   0   2         91.90         78.27         3.32 o                         
   4   0   2        818.25        862.46        27.75 o                         
   5   0   2        545.59        556.18        15.59 o                         
   6   0   2         44.54         44.57         5.22 o                         
   7   0   2          2.98          0.82         3.30 o                         
   8   0   2        130.43        132.68        15.25 o                         
  -9   1   2        105.78        108.78        11.95 o                         
  -8   1   2         70.60         69.64         8.65 o                         
  -7   1   2         49.96         46.97         4.37 o                         
  -6   1   2         25.59         34.62         3.30 o                         
  -5   1   2        987.12       1022.71        20.70 o                         
  -4   1   2         50.75         56.02         2.24 o                         
  -3   1   2        721.31        762.45        13.87 o                         
  -2   1   2         10.57          4.91         1.01 o                         
  -1   1   2        423.77        448.93         5.76 o                         
   0   1   2       4090.86       4108.38        35.46 o                         
   1   1   2       1753.10       1722.22        19.16 o                         
   2   1   2        181.22        170.60         3.52 o                         
   3   1   2          1.50          1.06         1.20 o                         
   4   1   2        444.06        428.48        10.61 o                         
   5   1   2          5.26          3.19         2.28 o                         
   6   1   2        213.86        166.06        16.89 o                         
   7   1   2         96.10         81.59        12.36 o                         
   8   1   2         13.53          5.77         5.36 o                         
  -9   2   2        127.69        133.09         9.48 o                         
  -8   2   2          0.85          2.27         1.46 o                         
  -7   2   2         42.80         51.31         2.69 o                         
  -6   2   2        354.20        321.77        11.54 o                         
  -5   2   2         56.61         52.74         4.94 o                         
  -4   2   2       2368.97       2187.78        31.23 o                         
  -3   2   2        100.12         78.01         2.79 o                         
  -2   2   2        935.12        984.05        11.21 o                         
  -1   2   2        259.69        269.71         5.40 o                         
   0   2   2       2041.83       1931.78        21.59 o                         
   1   2   2        156.96        161.29         5.91 o                         
   2   2   2        261.00        296.35         6.43 o                         
   3   2   2         77.44         89.89         5.24 o                         
   4   2   2         57.98         72.51         5.94 o                         
   5   2   2        993.14       1013.14        41.20 o                         
   6   2   2          0.09          0.00         3.71 o                         
   7   2   2         85.84        118.67        17.31 o                         
  -9   3   2         19.04         17.72         3.30 o                         
  -8   3   2         27.41         20.73         2.04 o                         
  -7   3   2         60.97         57.60         3.27 o                         
  -6   3   2        126.79        132.27         3.95 o                         
  -5   3   2        273.42        261.31         7.58 o                         
  -4   3   2        119.89        130.90         4.34 o                         
  -3   3   2          2.82          1.60         1.14 o                         
  -2   3   2          0.28          0.98         0.76 o                         
  -1   3   2        578.69        574.66         9.71 o                         
   0   3   2         56.27         62.62         6.78 o                         
   1   3   2        111.07        109.26         4.68 o                         
   2   3   2        341.25        279.61         7.10 o                         
   3   3   2        139.30        160.54         5.80 o                         
   4   3   2          7.42         16.89         6.59 o                         
   5   3   2        397.04        347.73        24.31 o                         
   6   3   2          0.83          9.48         6.18 o                         
   7   3   2         91.34         77.05        15.25 o                         
  -9   4   2        169.09        156.82         5.68 o                         
  -8   4   2        202.20        200.25         5.78 o                         
  -7   4   2         82.46         88.90         4.39 o                         
  -6   4   2        294.03        286.82        11.05 o                         
  -5   4   2        372.13        366.77         9.23 o                         
  -4   4   2          6.65          7.95         2.65 o                         
  -3   4   2          2.77          1.19         0.77 o                         
  -2   4   2       2302.27       2179.99        39.00 o                         
  -1   4   2         33.15         29.85         3.85 o                         
   0   4   2        213.63        207.20         7.09 o                         
   1   4   2          1.48          3.73         1.64 o                         
   2   4   2        256.88        281.70         9.35 o                         
   3   4   2        456.15        454.94        15.70 o                         
   4   4   2        197.42        181.18         8.64 o                         
   5   4   2          0.03          0.00         4.12 o                         
   6   4   2          4.27          7.00         6.59 o                         
  -9   5   2        103.52        110.02        10.30 o                         
  -8   5   2         87.16         87.86         8.24 o                         
  -7   5   2          5.01          3.77         1.79 o                         
  -6   5   2         54.52         48.16         4.23 o                         
  -5   5   2          7.60          4.25         2.11 o                         
  -4   5   2         12.25          7.30         2.08 o                         
  -3   5   2       1134.00       1197.60        17.22 o                         
  -2   5   2        218.15        213.74         6.33 o                         
  -1   5   2         15.43         16.45         2.35 o                         
   0   5   2        317.68        300.50         9.36 o                         
   1   5   2         75.47         65.41         5.37 o                         
   2   5   2        243.02        248.37        11.74 o                         
   3   5   2        101.94         72.78         8.65 o                         
   4   5   2        184.61        238.59        26.78 o                         
   5   5   2         54.24         45.74        13.19 o                         
  -9   6   2         29.37         37.91         7.42 o                         
  -8   6   2         20.68         20.60         6.18 o                         
  -7   6   2        205.99        222.88        16.07 o                         
  -6   6   2          1.35          0.00         3.30 o                         
  -5   6   2        252.76        229.06        17.31 o                         
  -4   6   2        326.67        328.03         8.01 o                         
  -3   6   2         13.12         12.56         2.74 o                         
  -2   6   2        211.74        212.97         8.97 o                         
  -1   6   2        537.40        571.35        12.43 o                         
   0   6   2        488.70        509.69        13.72 o                         
   1   6   2        428.07        415.60        16.09 o                         
   2   6   2        323.23        308.37        24.52 o                         
   3   6   2        107.57         90.37         9.42 o                         
   4   6   2        112.87        107.19        21.01 o                         
  -9   7   2         29.48         38.32         8.65 o                         
  -8   7   2         20.22         27.61         7.83 o                         
  -7   7   2        261.13        257.08        19.37 o                         
  -6   7   2          0.52          2.47         4.94 o                         
  -5   7   2         55.06         50.22         3.09 o                         
  -4   7   2        121.07        129.94        10.35 o                         
  -3   7   2        212.81        208.89        13.07 o                         
  -2   7   2          0.60          0.23         1.99 o                         
  -1   7   2         24.20         32.94         3.94 o                         
   0   7   2       1447.36       1353.67        58.46 o                         
   1   7   2        188.35        220.08        12.95 o                         
   2   7   2         64.10         66.10         9.15 o                         
   3   7   2         83.36         65.28        16.28 o                         
  -9   8   2          1.11          5.77         4.94 o                         
  -8   8   2        209.37        201.90        22.25 o                         
  -7   8   2        136.24        126.09        18.13 o                         
  -6   8   2          9.03         14.01         7.83 o                         
  -5   8   2         25.51         27.46         8.24 o                         
  -4   8   2        541.99        523.78        26.99 o                         
  -3   8   2        491.79        503.42        20.99 o                         
  -2   8   2        325.62        318.15        13.41 o                         
  -1   8   2        193.27        202.46        14.53 o                         
   0   8   2        228.00        233.95        16.15 o                         
   1   8   2        244.41        251.51        17.37 o                         
   2   8   2          3.88          2.12         6.59 o                         
  -8   9   2          0.02          2.88         5.36 o                         
  -7   9   2         33.43         39.56        12.36 o                         
  -6   9   2          1.76          7.00         7.42 o                         
  -5   9   2         89.45         88.75        38.73 o                         
  -4   9   2         92.05         85.70        10.28 o                         
  -3   9   2          6.82          8.02         4.42 o                         
  -2   9   2         33.83         25.68         7.12 o                         
  -1   9   2        212.31        210.07        16.17 o                         
   0   9   2        119.05        124.96        12.66 o                         
   1   9   2          7.75         10.30         6.59 o                         
  -7  10   2         24.25         26.78        11.13 o                         
  -6  10   2         57.24         58.51        15.66 o                         
  -5  10   2        103.66        105.01        14.22 o                         
  -4  10   2        243.18        288.92        26.99 o                         
  -3  10   2         65.99         75.25        12.18 o                         
  -2  10   2        322.46        333.27        51.27 o                         
  -1  10   2        266.04        293.13        19.75 o                         
   1 -10   3         45.64         57.78        16.48 o                         
   2 -10   3         21.37         35.85        10.71 o                         
   3 -10   3          0.13          1.83         4.16 o                         
   4 -10   3          2.20          4.40         3.69 o                         
   5 -10   3          0.08          0.00         2.64 o                         
   6 -10   3         21.27         21.01        10.30 o                         
  -1  -9   3          2.88          3.36         4.74 o                         
   0  -9   3         52.45         67.26         9.61 o                         
   1  -9   3         70.40        108.69        11.61 o                         
   2  -9   3         93.39         97.92        12.07 o                         
   3  -9   3         61.12         48.61        13.60 o                         
   4  -9   3        133.77        142.92        18.54 o                         
   5  -9   3          0.24          1.79         2.58 o                         
   6  -9   3        104.64        115.79        18.54 o                         
   7  -9   3          8.41          9.48         7.00 o                         
  -3  -8   3         51.04         42.86        24.10 o                         
  -2  -8   3          6.44          3.89         5.56 o                         
  -1  -8   3         68.35         58.88        16.48 o                         
   0  -8   3         24.10         24.74         6.26 o                         
   1  -8   3         34.38         50.06         6.36 o                         
   2  -8   3          0.77          0.00         2.11 o                         
   3  -8   3          0.15          0.00         2.54 o                         
   4  -8   3        156.08        153.93        11.79 o                         
   5  -8   3         66.27         44.91        11.54 o                         
   6  -8   3         30.75         38.73        10.71 o                         
   7  -8   3        452.22        434.26        28.84 o                         
   8  -8   3         77.33         69.22        13.19 o                         
  -4  -7   3         17.65         17.84         5.45 o                         
  -3  -7   3        104.57        108.89        33.99 o                         
  -2  -7   3        631.60        658.62        24.52 o                         
  -1  -7   3         26.64         21.00         3.93 o                         
   0  -7   3        349.15        337.72        14.57 o                         
   1  -7   3          2.51          0.32         2.21 o                         
   2  -7   3        379.09        388.85        13.32 o                         
   3  -7   3        134.04        109.59         9.59 o                         
   4  -7   3        486.78        466.80        16.15 o                         
   5  -7   3         41.45         54.39        11.54 o                         
   6  -7   3         47.53         42.85         9.89 o                         
   7  -7   3          4.03          0.00         4.53 o                         
   8  -7   3        258.27        249.66        19.37 o                         
  -5  -6   3        159.52        137.16         8.77 o                         
  -4  -6   3         70.52         49.09         7.23 o                         
  -3  -6   3          8.41         10.30         4.24 o                         
  -2  -6   3         42.72         41.86        12.28 o                         
  -1  -6   3        312.33        332.59        17.38 o                         
   0  -6   3       1549.30       1525.82        30.03 o                         
   1  -6   3        313.52        319.11        10.05 o                         
   2  -6   3        512.83        455.14        11.71 o                         
   3  -6   3         61.44         60.12         6.23 o                         
   4  -6   3         60.86         70.36         6.29 o                         
   5  -6   3       1938.13       2011.83        66.34 o                         
   6  -6   3        583.31        664.96        30.90 o                         
   7  -6   3         90.14         85.71        12.36 o                         
   8  -6   3         94.52         98.07        12.77 o                         
   9  -6   3         58.78         83.65        11.13 o                         
  -6  -5   3        422.45        476.29        34.61 o                         
  -5  -5   3         40.27         72.21        10.71 o                         
  -4  -5   3       1471.16       1370.01        35.09 o                         
  -3  -5   3         27.70         22.44         9.89 o                         
  -2  -5   3        118.52         99.10         7.49 o                         
  -1  -5   3        606.37        664.60        17.47 o                         
   0  -5   3        516.54        535.32        12.90 o                         
   1  -5   3        241.21        217.77         7.74 o                         
   2  -5   3        855.85        916.45        16.80 o                         
   3  -5   3        583.60        591.39        11.61 o                         
   4  -5   3          6.28          7.61         3.05 o                         
   5  -5   3         88.45         73.76         5.94 o                         
   6  -5   3         23.99         23.93         3.37 o                         
   7  -5   3         11.31         11.75         3.50 o                         
   8  -5   3         53.52         49.27         5.38 o                         
   9  -5   3        118.51        127.91        17.10 o                         
  -7  -4   3        120.96        127.74        21.01 o                         
  -6  -4   3         20.76         29.67         9.89 o                         
  -5  -4   3          1.66          2.88         5.36 o                         
  -4  -4   3        105.92         98.74         8.11 o                         
  -3  -4   3        129.87        113.97        13.19 o                         
  -2  -4   3          3.57          5.92         1.84 o                         
  -1  -4   3       1961.01       2091.83        28.43 o                         
   0  -4   3       1060.88       1097.99        21.64 o                         
   1  -4   3         46.45         64.39         8.15 o                         
   2  -4   3        152.50        197.88         7.12 o                         
   3  -4   3        779.33        811.40        14.53 o                         
   4  -4   3        417.58        400.39        10.70 o                         
   5  -4   3        711.04        671.49        12.61 o                         
   6  -4   3        127.11        119.31         4.72 o                         
   7  -4   3        101.37        119.56         4.45 o                         
   8  -4   3         68.25         57.95         4.64 o                         
   9  -4   3          0.01          0.00         1.43 o                         
  -7  -3   3          2.82          2.88         5.36 o                         
  -6  -3   3        148.72        133.09        18.54 o                         
  -5  -3   3        162.82        169.35        19.37 o                         
  -4  -3   3         63.96         57.87         4.04 o                         
  -3  -3   3        236.66        301.08         8.96 o                         
  -2  -3   3         67.69         74.25         4.99 o                         
  -1  -3   3          0.18          0.26         0.89 o                         
   0  -3   3       3195.35       3290.47        39.07 o                         
   1  -3   3       2368.07       2378.44        26.62 o                         
   2  -3   3        111.44        105.91         3.69 o                         
   3  -3   3         44.92         24.64         2.89 o                         
   4  -3   3         55.39         64.73         3.47 o                         
   5  -3   3        120.51        113.35         3.59 o                         
   6  -3   3         99.14        111.14         3.52 o                         
   7  -3   3         94.93         92.62         5.26 o                         
   8  -3   3         74.47         84.99         4.61 o                         
   9  -3   3         19.73         34.69         3.75 o                         
  -8  -2   3         19.41         15.25         7.83 o                         
  -7  -2   3        223.36        269.85        24.72 o                         
  -6  -2   3        205.57        199.02        19.78 o                         
  -5  -2   3        158.50        142.87         8.91 o                         
  -4  -2   3         63.26         59.04         6.55 o                         
  -3  -2   3        373.53        434.48         9.04 o                         
  -2  -2   3        360.59        411.85        10.53 o                         
  -1  -2   3         26.52         19.12         1.91 o                         
   0  -2   3       3471.23       3207.90        33.79 o                         
   1  -2   3       2406.04       2356.11        27.88 o                         
   2  -2   3        543.67        577.35        10.46 o                         
   3  -2   3        270.42        266.35         5.73 o                         
   4  -2   3        827.29        783.21        11.85 o                         
   5  -2   3        409.47        438.02         9.65 o                         
   6  -2   3        138.94        151.83         5.53 o                         
   7  -2   3        187.49        176.61         6.57 o                         
   8  -2   3          5.34          4.53         3.71 o                         
   9  -2   3        132.34        140.10        13.19 o                         
  -8  -1   3         33.05         37.91         9.48 o                         
  -7  -1   3          9.94          7.00         4.94 o                         
  -6  -1   3        143.54        189.95        17.72 o                         
  -5  -1   3        299.95        296.31        11.95 o                         
  -4  -1   3        103.38         78.89         5.31 o                         
  -3  -1   3         38.58         42.01         1.57 o                         
  -2  -1   3        175.15        161.97         4.52 o                         
  -1  -1   3        383.20        351.30         7.43 o                         
   0  -1   3        804.46        730.30         8.21 o                         
   1  -1   3        268.94        241.51         7.05 o                         
   2  -1   3        460.30        446.82         7.01 o                         
   3  -1   3        771.55        827.43        13.50 o                         
   4  -1   3        858.91        908.22        16.56 o                         
   5  -1   3        118.55        103.06         5.53 o                         
   6  -1   3         42.12         43.83         4.01 o                         
   7  -1   3        832.84        845.03        31.32 o                         
   8  -1   3        132.23        147.93        14.42 o                         
  -9   0   3        341.04        363.39        22.25 o                         
  -8   0   3        287.89        274.80        17.72 o                         
  -7   0   3         38.59         41.62         7.83 o                         
  -6   0   3          0.20         34.20         9.89 o                         
  -5   0   3        308.79        330.35         8.96 o                         
  -4   0   3        633.27        600.62        12.53 o                         
  -3   0   3         77.06        104.10         3.11 o                         
  -2   0   3        169.95        157.85         3.16 o                         
  -1   0   3       2734.77       2484.28        26.01 o                         
   0   0   3       2575.24       2535.62        22.90 o                         
   1   0   3         35.44         29.93         1.90 o                         
   2   0   3        408.20        384.14         5.71 o                         
   3   0   3        242.36        280.28         6.50 o                         
   4   0   3        230.81        207.74         7.20 o                         
   5   0   3          0.30          0.00         1.26 o                         
   6   0   3        170.68        194.49        14.01 o                         
   7   0   3        401.45        445.80        23.49 o                         
   8   0   3         14.15         20.19         7.42 o                         
  -9   1   3         29.68         49.03         8.24 o                         
  -8   1   3         30.13         34.20         6.59 o                         
  -7   1   3         26.01         29.87         3.07 o                         
  -6   1   3          9.39         11.80         1.81 o                         
  -5   1   3        189.67        168.92         5.31 o                         
  -4   1   3        730.96        775.52        15.12 o                         
  -3   1   3       1274.78       1230.17        20.06 o                         
  -2   1   3        431.66        481.54         6.11 o                         
  -1   1   3       3401.35       3427.77        32.48 o                         
   0   1   3       8587.95       8413.81        70.83 o                         
   1   1   3         15.29         15.00         1.53 o                         
   2   1   3       1547.39       1499.61        18.99 o                         
   3   1   3        298.99        257.42         7.29 o                         
   4   1   3          2.02          0.00         1.20 o                         
   5   1   3       2292.63       2348.02        70.87 o                         
   6   1   3        212.80        201.08        18.95 o                         
   7   1   3        194.26        184.19        19.37 o                         
   8   1   3         70.11         60.98        12.77 o                         
  -9   2   3        163.99        169.35        11.13 o                         
  -8   2   3        261.22        285.23        10.13 o                         
  -7   2   3        759.77        713.59        13.48 o                         
  -6   2   3        222.54        206.88         5.70 o                         
  -5   2   3        174.97        197.16         5.44 o                         
  -4   2   3        827.97        785.97        14.25 o                         
  -3   2   3        172.62        158.91         4.46 o                         
  -2   2   3         87.62         98.15         4.02 o                         
  -1   2   3        615.95        520.23         7.40 o                         
   0   2   3        700.09        685.32        10.03 o                         
   1   2   3         13.41          7.55         1.26 o                         
   2   2   3        137.62        164.80         4.82 o                         
   3   2   3          5.00          3.08         0.93 o                         
   4   2   3        133.35        146.86        10.32 o                         
   5   2   3          0.68          0.00         4.12 o                         
   6   2   3        157.39        197.37        20.60 o                         
   7   2   3         76.81         67.16        12.77 o                         
  -9   3   3          0.12          4.94         2.88 o                         
  -8   3   3         29.12         25.62         2.80 o                         
  -7   3   3         16.28         24.78         3.61 o                         
  -6   3   3         10.02         14.17         2.05 o                         
  -5   3   3         84.22         97.04         3.59 o                         
  -4   3   3        713.55        693.36        12.16 o                         
  -3   3   3          0.79         15.88         1.94 o                         
  -2   3   3        158.99        167.00         5.21 o                         
  -1   3   3        344.52        341.48         7.14 o                         
   0   3   3         33.70         20.41         2.10 o                         
   1   3   3        741.18        769.87        13.36 o                         
   2   3   3         79.19         91.44         4.85 o                         
   3   3   3        421.30        447.78        10.19 o                         
   4   3   3       1788.82       1778.24        63.04 o                         
   5   3   3          3.53          0.00         4.12 o                         
   6   3   3         34.29         41.62        11.13 o                         
   7   3   3         41.05         47.80        12.77 o                         
  -9   4   3        208.39        206.40        11.13 o                         
  -8   4   3          0.10          0.07         1.00 o                         
  -7   4   3         21.54         20.73         3.75 o                         
  -6   4   3          0.02          0.88         1.12 o                         
  -5   4   3        176.18        181.58         6.63 o                         
  -4   4   3         56.09         59.40         6.10 o                         
  -3   4   3        690.27        689.90        10.18 o                         
  -2   4   3       1032.75       1008.91        15.48 o                         
  -1   4   3         54.10         46.41         3.40 o                         
   0   4   3        331.88        339.97         7.66 o                         
   1   4   3        339.14        317.49         8.55 o                         
   2   4   3         37.76         42.51         4.62 o                         
   3   4   3          8.37         11.37         3.23 o                         
   4   4   3        168.00        178.77         8.37 o                         
   5   4   3        421.68        414.89        29.67 o                         
   6   4   3         27.38         14.01         9.07 o                         
  -9   5   3          1.34          3.71         3.30 o                         
  -8   5   3         11.97         15.05         3.34 o                         
  -7   5   3         43.15         53.09         6.80 o                         
  -6   5   3        195.04        187.65         7.58 o                         
  -5   5   3        167.19        174.00         7.48 o                         
  -4   5   3          1.04          3.76         1.52 o                         
  -3   5   3         41.98         38.55         3.10 o                         
  -2   5   3         22.76         21.31         2.79 o                         
  -1   5   3         43.89         39.87         4.30 o                         
   0   5   3        265.53        259.89         7.35 o                         
   1   5   3        396.92        434.22        11.12 o                         
   2   5   3       2949.99       2959.82        94.98 o                         
   3   5   3        349.86        357.76        15.09 o                         
   4   5   3         12.71          8.36         3.04 o                         
   5   5   3          0.52          0.00         4.94 o                         
  -9   6   3         47.57         51.09         9.07 o                         
  -8   6   3         80.95         77.88        11.13 o                         
  -7   6   3          1.13          3.71         4.12 o                         
  -6   6   3        260.69        238.95        17.72 o                         
  -5   6   3        402.84        362.56        22.66 o                         
  -4   6   3       1107.66       1150.41        20.30 o                         
  -3   6   3         82.38         64.91         4.88 o                         
  -2   6   3       1363.46       1390.30        22.09 o                         
  -1   6   3        251.33        260.81         9.39 o                         
   0   6   3        100.76        102.62         5.90 o                         
   1   6   3        298.53        298.95        13.21 o                         
   2   6   3        598.12        576.95        21.46 o                         
   3   6   3        901.33        873.63        27.89 o                         
   4   6   3         22.29         21.17         5.77 o                         
  -9   7   3          3.70          2.88         4.94 o                         
  -8   7   3        387.20        369.15        23.49 o                         
  -7   7   3         21.24         20.60         7.42 o                         
  -6   7   3         39.14         39.97         9.89 o                         
  -5   7   3         36.83         41.30         3.48 o                         
  -4   7   3        289.09        277.96        15.45 o                         
  -3   7   3         10.40         12.62         3.23 o                         
  -2   7   3         80.56         65.14         6.49 o                         
  -1   7   3        305.89        329.05        10.80 o                         
   0   7   3        231.48        250.10        13.44 o                         
   1   7   3         58.62         51.13         5.43 o                         
   2   7   3          2.03          1.92         3.04 o                         
   3   7   3          0.23          0.00         2.64 o                         
  -9   8   3          5.39          2.06         5.77 o                         
  -8   8   3         45.89         56.45        11.95 o                         
  -7   8   3        209.08        172.24        21.01 o                         
  -6   8   3        483.46        488.24        31.32 o                         
  -5   8   3         26.65         23.53         4.66 o                         
  -4   8   3         49.45         58.42         8.65 o                         
  -3   8   3        375.67        354.69        17.99 o                         
  -2   8   3        170.50        175.65        13.14 o                         
  -1   8   3       1568.55       1552.98        40.00 o                         
   0   8   3        346.02        346.38        17.89 o                         
   1   8   3        198.87        255.43        23.07 o                         
   2   8   3         38.06         36.45         6.19 o                         
  -8   9   3         50.44         49.86        12.36 o                         
  -7   9   3         11.91         23.49        10.30 o                         
  -6   9   3        151.70        189.54        25.13 o                         
  -5   9   3        138.32        129.53        24.10 o                         
  -4   9   3         20.56         18.94         5.72 o                         
  -3   9   3          6.04          4.78         4.11 o                         
  -2   9   3         60.16         61.23         8.59 o                         
  -1   9   3         48.90         67.24         9.32 o                         
   0   9   3          4.06          7.33         4.11 o                         
   1   9   3         46.38         43.27        10.71 o                         
  -6  10   3         38.43         39.56         4.96 o                         
  -5  10   3        100.23        106.63        11.43 o                         
  -4  10   3         13.58         13.91         5.79 o                         
  -3  10   3        327.42        327.13        29.67 o                         
  -2  10   3          0.39          5.78         4.16 o                         
   1 -10   4         49.72         55.49         9.15 o                         
   2 -10   4         51.93         84.47        15.66 o                         
   3 -10   4         58.99         70.57        15.45 o                         
   4 -10   4          2.20          6.02         4.33 o                         
   5 -10   4         63.29         58.08         7.57 o                         
   6 -10   4          0.73          5.77         7.42 o                         
  -1  -9   4          3.78          5.55         4.34 o                         
   0  -9   4        121.42        115.62        12.37 o                         
   1  -9   4         79.30         82.57        16.48 o                         
   2  -9   4          6.28         15.00         5.81 o                         
   3  -9   4         79.51         84.46        10.35 o                         
   4  -9   4        265.57        242.40        23.07 o                         
   5  -9   4          1.99          0.00         2.68 o                         
   6  -9   4         22.70         21.01        10.30 o                         
   7  -9   4         93.11         98.07        17.72 o                         
  -3  -8   4          7.98          6.79         4.55 o                         
  -2  -8   4        133.59        131.81        13.33 o                         
  -1  -8   4        115.63        115.05        12.07 o                         
   0  -8   4        615.21        625.68        23.22 o                         
   1  -8   4        166.67        175.41        24.78 o                         
   2  -8   4        159.41        142.61        14.77 o                         
   3  -8   4         63.14         65.26         8.31 o                         
   4  -8   4          0.14          0.16         2.43 o                         
   5  -8   4         47.76         36.67        10.71 o                         
   6  -8   4         14.33         21.01         9.07 o                         
   7  -8   4         57.44         50.68        11.95 o                         
   8  -8   4        136.22        127.74        17.72 o                         
  -4  -7   4        648.16        637.40        25.94 o                         
  -3  -7   4         45.95         27.74         9.89 o                         
  -2  -7   4         88.16         60.16         8.77 o                         
  -1  -7   4          6.55          0.00         3.95 o                         
   0  -7   4        392.62        419.61        13.62 o                         
   1  -7   4        395.21        391.51        18.82 o                         
   2  -7   4         37.11         37.77         5.14 o                         
   3  -7   4          1.60          0.00         2.21 o                         
   4  -7   4        221.58        239.33        11.31 o                         
   5  -7   4        143.31        158.64        19.78 o                         
   6  -7   4         19.61         19.78         8.24 o                         
   7  -7   4         10.03          0.82         4.94 o                         
   8  -7   4          0.43          0.00         4.53 o                         
  -5  -6   4         18.69          2.99         7.00 o                         
  -4  -6   4        228.98        202.86        14.47 o                         
  -3  -6   4        333.98        359.47        17.41 o                         
  -2  -6   4        175.47        190.54        20.23 o                         
  -1  -6   4        168.42        147.41         9.90 o                         
   0  -6   4        219.78        235.38        18.52 o                         
   1  -6   4        283.62        325.27        10.24 o                         
   2  -6   4          0.31          0.15         1.63 o                         
   3  -6   4         16.25          9.84         3.50 o                         
   4  -6   4         12.43         15.01         3.15 o                         
   5  -6   4        136.14        118.67        14.83 o                         
   6  -6   4        147.10        133.49        11.21 o                         
   7  -6   4        601.25        612.57        21.26 o                         
   8  -6   4          1.37          5.09         3.27 o                         
   9  -6   4         83.21         92.68         7.18 o                         
  -6  -5   4        225.79        214.22        28.02 o                         
  -5  -5   4        345.71        342.84        24.31 o                         
  -4  -5   4        234.54        234.73        12.83 o                         
  -3  -5   4        267.51        262.19        13.91 o                         
  -2  -5   4         54.21         46.35         4.65 o                         
  -1  -5   4         88.28        120.25         9.42 o                         
   0  -5   4       1707.60       1699.05        38.62 o                         
   1  -5   4        981.69        972.89        20.83 o                         
   2  -5   4        638.10        666.96        13.80 o                         
   3  -5   4        456.36        477.07        10.44 o                         
   4  -5   4         91.68         87.80         8.03 o                         
   5  -5   4        645.73        650.97        16.47 o                         
   6  -5   4          8.18         10.57         3.27 o                         
   7  -5   4          3.95          4.47         2.67 o                         
   8  -5   4        106.24        142.61        19.98 o                         
   9  -5   4         25.82         25.50         5.56 o                         
  -7  -4   4         31.14         47.39        13.60 o                         
  -6  -4   4        103.26        110.43        18.54 o                         
  -5  -4   4        558.39        598.67        35.02 o                         
  -4  -4   4          1.43          2.20         2.21 o                         
  -3  -4   4        346.12        368.02        12.28 o                         
  -2  -4   4        153.09        148.76         6.78 o                         
  -1  -4   4        376.43        386.73         9.30 o                         
   0  -4   4        355.14        324.61         8.49 o                         
   1  -4   4         83.62         99.93         6.24 o                         
   2  -4   4        498.10        539.56         9.35 o                         
   3  -4   4        234.90        269.90         5.63 o                         
   4  -4   4         19.26         15.00         2.34 o                         
   5  -4   4        457.49        443.86        12.37 o                         
   6  -4   4         30.61         25.11         2.79 o                         
   7  -4   4          0.01          0.69         1.68 o                         
   8  -4   4          4.20          4.35         2.28 o                         
   9  -4   4         10.78         10.60         3.17 o                         
  -7  -3   4        264.28        283.45        28.02 o                         
  -6  -3   4        130.75        127.74        18.13 o                         
  -5  -3   4        181.36        202.73        22.25 o                         
  -4  -3   4        154.75        135.18         7.87 o                         
  -3  -3   4        143.60        163.60         6.22 o                         
  -2  -3   4       1001.26       1031.31        16.44 o                         
  -1  -3   4        752.35        819.69        13.70 o                         
   0  -3   4        127.04        130.71         6.52 o                         
   1  -3   4        324.95        301.74         6.78 o                         
   2  -3   4       2852.51       2893.66        31.51 o                         
   3  -3   4        199.03        165.48         6.47 o                         
   4  -3   4         32.20         22.54         2.40 o                         
   5  -3   4        170.58        189.47         8.80 o                         
   6  -3   4          0.86          2.38         2.32 o                         
   7  -3   4         78.18         63.64         5.34 o                         
   8  -3   4        140.45        148.77         7.32 o                         
   9  -3   4        351.63        352.88        12.49 o                         
  -8  -2   4         53.89         67.99        13.60 o                         
  -7  -2   4         85.67         77.88        14.01 o                         
  -6  -2   4         40.98         27.61         7.83 o                         
  -5  -2   4        445.31        470.52        25.13 o                         
  -4  -2   4         23.67         28.13         3.09 o                         
  -3  -2   4          8.95          5.42         1.61 o                         
  -2  -2   4       1488.31       1602.63        21.61 o                         
  -1  -2   4        147.83        120.20         6.37 o                         
   0  -2   4       2691.35       2778.11        28.01 o                         
   1  -2   4        998.02       1050.58        14.88 o                         
   2  -2   4          5.86          7.27         1.01 o                         
   3  -2   4        501.84        455.35         9.20 o                         
   4  -2   4        356.53        332.12         7.36 o                         
   5  -2   4         23.71         21.26         2.43 o                         
   6  -2   4         63.95         59.84         3.81 o                         
   7  -2   4          9.74          7.60         5.36 o                         
   8  -2   4         68.63         81.80         8.03 o                         
  -8  -1   4        168.91        179.24        19.37 o                         
  -7  -1   4          1.58          0.00         3.30 o                         
  -6  -1   4        648.11        660.84        29.67 o                         
  -5  -1   4        624.61        609.44        15.21 o                         
  -4  -1   4       1110.05       1120.65        21.96 o                         
  -3  -1   4       1126.08       1169.25        16.46 o                         
  -2  -1   4        341.23        361.05         6.60 o                         
  -1  -1   4        505.91        515.98         7.46 o                         
   0  -1   4       8991.78       8718.28        73.71 o                         
   1  -1   4        582.87        499.81         7.65 o                         
   2  -1   4          2.95          2.67         0.67 o                         
   3  -1   4        295.60        319.98         6.29 o                         
   4  -1   4        152.74        175.22         5.27 o                         
   5  -1   4        509.66        471.40        13.14 o                         
   6  -1   4        646.02        647.10        15.98 o                         
   7  -1   4        241.98        285.51        17.72 o                         
   8  -1   4        436.98        429.46        21.63 o                         
  -9   0   4         22.79         29.26         7.83 o                         
  -8   0   4        278.06        294.57        18.95 o                         
  -7   0   4        194.13        183.77        14.01 o                         
  -6   0   4       1167.78       1166.42        22.67 o                         
  -5   0   4        373.21        364.74        10.23 o                         
  -4   0   4         92.44         89.73         6.72 o                         
  -3   0   4          3.49          0.78         1.31 o                         
  -2   0   4        175.48        187.26         4.26 o                         
  -1   0   4        161.58        170.16         3.44 o                         
   0   0   4       2945.15       2906.06        26.59 o                         
   1   0   4         47.19         46.70         2.44 o                         
   2   0   4         24.07         19.21         1.29 o                         
   3   0   4         66.04         72.92         4.16 o                         
   4   0   4         29.28         28.48         2.50 o                         
   5   0   4        117.15        106.82         7.05 o                         
   6   0   4         38.86         45.33         8.65 o                         
   7   0   4         72.91         82.82        11.95 o                         
   8   0   4         24.94         21.43         7.42 o                         
  -9   1   4         99.29         95.18        11.95 o                         
  -8   1   4         27.19         23.49         5.77 o                         
  -7   1   4        132.49        152.81         6.33 o                         
  -6   1   4        286.28        298.49         8.56 o                         
  -5   1   4        999.00       1041.51        19.10 o                         
  -4   1   4         22.82         25.25         3.08 o                         
  -3   1   4        196.74        189.39         5.30 o                         
  -2   1   4        551.62        458.99         6.23 o                         
  -1   1   4       1908.70       1888.20        18.46 o                         
   0   1   4       3071.45       3278.36        30.08 o                         
   1   1   4        611.03        592.59        10.84 o                         
   2   1   4       2246.68       2221.00        24.73 o                         
   3   1   4       2946.31       3034.35        42.25 o                         
   4   1   4        721.34        760.88        15.24 o                         
   5   1   4         19.08         16.89         6.18 o                         
   6   1   4        756.11        736.66        34.20 o                         
   7   1   4         64.09         58.51        11.54 o                         
  -9   2   4         88.58         85.71         9.89 o                         
  -8   2   4         97.63         81.34        11.54 o                         
  -7   2   4         45.77         45.25         3.61 o                         
  -6   2   4        356.17        318.36         8.48 o                         
  -5   2   4          5.66          4.49         1.50 o                         
  -4   2   4        567.36        632.03        11.36 o                         
  -3   2   4       1873.67       1949.42        21.30 o                         
  -2   2   4       4387.40       4375.36        41.88 o                         
  -1   2   4       2639.10       2547.36        24.51 o                         
   0   2   4          5.71          3.58         1.07 o                         
   1   2   4       1492.19       1628.08        18.81 o                         
   2   2   4         97.14        100.46         4.27 o                         
   3   2   4         45.43         51.88         3.26 o                         
   4   2   4        188.54        176.50        10.88 o                         
   5   2   4        414.57        414.48        25.55 o                         
   6   2   4         39.09         21.84         7.83 o                         
   7   2   4        150.12        178.00        21.84 o                         
  -9   3   4         51.19         63.04         8.24 o                         
  -8   3   4          0.06          1.92         1.43 o                         
  -7   3   4          0.41          0.61         1.26 o                         
  -6   3   4         43.97         52.02         3.30 o                         
  -5   3   4        414.27        397.68         8.78 o                         
  -4   3   4        408.61        383.34         8.89 o                         
  -3   3   4         81.59         80.03         2.96 o                         
  -2   3   4       1053.45       1114.89        13.80 o                         
  -1   3   4        380.52        380.25         8.22 o                         
   0   3   4       2948.81       2818.92        32.34 o                         
   1   3   4        499.99        524.76        14.43 o                         
   2   3   4        724.73        709.97        13.24 o                         
   3   3   4          2.86          2.49         1.43 o                         
   4   3   4       1404.09       1371.17        53.98 o                         
   5   3   4          4.52         11.54         6.18 o                         
   6   3   4         17.90         17.31         8.24 o                         
  -9   4   4         58.23         50.68         7.42 o                         
  -8   4   4        181.93        185.02         8.73 o                         
  -7   4   4        239.17        256.56         7.19 o                         
  -6   4   4         15.67         20.67         2.58 o                         
  -5   4   4         80.36         82.77         5.35 o                         
  -4   4   4       1044.01       1049.42        13.33 o                         
  -3   4   4        387.70        362.14         8.16 o                         
  -2   4   4        375.45        434.65         7.83 o                         
  -1   4   4        625.92        673.45        14.74 o                         
   0   4   4        244.63        222.08         8.25 o                         
   1   4   4        600.41        621.14        11.58 o                         
   2   4   4        489.27        502.52        14.28 o                         
   3   4   4        811.16        784.89        22.48 o                         
   4   4   4         29.47         32.52         4.46 o                         
   5   4   4        107.79        121.55        19.78 o                         
   6   4   4          4.24          7.42         7.83 o                         
  -9   5   4          4.12          5.77         3.71 o                         
  -8   5   4          0.38          1.28         2.68 o                         
  -7   5   4          9.58          7.79         4.94 o                         
  -6   5   4        431.74        427.57        16.44 o                         
  -5   5   4          5.46         11.02         2.45 o                         
  -4   5   4        314.92        303.55         6.38 o                         
  -3   5   4        240.37        274.18         6.55 o                         
  -2   5   4        856.86        857.14        14.23 o                         
  -1   5   4         38.16         38.95         3.29 o                         
   0   5   4        766.29        736.32        25.09 o                         
   1   5   4        391.39        387.44        10.28 o                         
   2   5   4         96.91         92.74        11.36 o                         
   3   5   4         53.98         53.92         6.78 o                         
   4   5   4          4.84          0.33         2.27 o                         
   5   5   4          0.38          0.00         5.77 o                         
  -9   6   4        116.44        136.80        15.25 o                         
  -8   6   4         42.49         39.56         9.07 o                         
  -7   6   4          1.83          0.00         2.57 o                         
  -6   6   4        695.77        730.52        24.62 o                         
  -5   6   4        239.03        230.71        22.66 o                         
  -4   6   4         18.62         15.79         3.66 o                         
  -3   6   4        962.53        901.11        20.57 o                         
  -2   6   4        536.47        551.13        12.41 o                         
  -1   6   4       1452.88       1457.78        22.13 o                         
   0   6   4        269.91        258.20         8.81 o                         
   1   6   4       1166.39       1183.00        46.15 o                         
   2   6   4         33.11         26.64         4.52 o                         
   3   6   4         59.37         67.50         7.05 o                         
   4   6   4         74.42         81.21         7.29 o                         
  -9   7   4          0.29          2.47         4.53 o                         
  -8   7   4          0.05          0.00         3.71 o                         
  -7   7   4          0.10          0.00         3.05 o                         
  -6   7   4        636.55        608.55        33.38 o                         
  -5   7   4         60.28         61.09         6.09 o                         
  -4   7   4         44.45         48.39         6.78 o                         
  -3   7   4         30.71         33.89         7.02 o                         
  -2   7   4          7.15          7.23         2.83 o                         
  -1   7   4       1205.35       1269.69        23.12 o                         
   0   7   4         96.80         92.92         7.41 o                         
   1   7   4        277.25        281.09        12.49 o                         
   2   7   4          0.21          0.00         2.66 o                         
   3   7   4          0.64          0.00         2.53 o                         
  -9   8   4        221.49        206.40        23.07 o                         
  -8   8   4         80.16         81.59        15.25 o                         
  -7   8   4        106.13         92.71        16.07 o                         
  -6   8   4          0.03          0.82         5.77 o                         
  -5   8   4       1308.14       1230.25        32.98 o                         
  -4   8   4        296.41        286.60        13.92 o                         
  -3   8   4        193.66        213.50        16.63 o                         
  -2   8   4          9.26         11.75         3.37 o                         
  -1   8   4        297.67        324.90        17.02 o                         
   0   8   4         57.27         70.05         9.31 o                         
   1   8   4         63.34         58.51        10.71 o                         
   2   8   4          4.52          0.00         3.49 o                         
  -8   9   4         50.60         51.51        14.01 o                         
  -7   9   4          5.40         11.13         7.83 o                         
  -6   9   4         25.64         30.08        11.13 o                         
  -5   9   4          2.44          0.00         2.74 o                         
  -4   9   4        205.95        207.93        16.98 o                         
  -3   9   4        224.64        228.67        70.03 o                         
  -2   9   4          5.86          2.82         4.74 o                         
  -1   9   4        272.52        250.49        17.41 o                         
   0   9   4         41.72         56.48         8.91 o                         
  -6  10   4         36.64         41.72        12.77 o                         
  -5  10   4         36.54         29.80        13.39 o                         
  -4  10   4          4.68          5.32         4.53 o                         
  -3  10   4         12.85         18.13         7.42 o                         
  -2  10   4         40.77         28.01         6.55 o                         
   1 -10   5         95.93         83.81        11.37 o                         
   2 -10   5         44.21         47.39        12.36 o                         
   3 -10   5          0.99          1.67         4.55 o                         
   4 -10   5         30.68         32.66         7.16 o                         
   5 -10   5         16.07         17.35         4.75 o                         
  -1  -9   5        411.80        414.88        22.01 o                         
   0  -9   5          3.23          2.50         4.22 o                         
   1  -9   5         16.53         20.90        12.77 o                         
   2  -9   5          0.12          0.00         3.49 o                         
   3  -9   5         29.13         32.95        16.89 o                         
   4  -9   5         93.88        101.76        13.39 o                         
   5  -9   5          5.86          5.39         2.64 o                         
   6  -9   5         41.55         63.04        15.66 o                         
   7  -9   5          2.12          6.18         7.42 o                         
  -3  -8   5          4.07          1.16         3.97 o                         
  -2  -8   5        218.01        223.70        22.66 o                         
  -1  -8   5        250.43        220.88        16.42 o                         
   0  -8   5        182.29        178.49        14.31 o                         
   1  -8   5         33.90         33.93         5.54 o                         
   2  -8   5         60.98         58.47         8.91 o                         
   3  -8   5        173.12        142.85        12.64 o                         
   4  -8   5        107.30        110.60         9.98 o                         
   5  -8   5         67.30         95.60        16.89 o                         
   6  -8   5         18.85         17.31         7.83 o                         
   7  -8   5          1.45          0.00         4.94 o                         
   8  -8   5         15.52          9.07         7.00 o                         
  -4  -7   5         25.96         27.74         6.24 o                         
  -3  -7   5        666.65        650.38        25.23 o                         
  -2  -7   5         62.39         60.41         8.77 o                         
  -1  -7   5        108.70        100.68         9.22 o                         
   0  -7   5        338.35        309.54        12.32 o                         
   1  -7   5        413.37        438.35        22.52 o                         
   2  -7   5        992.22        986.00        23.57 o                         
   3  -7   5        260.41        234.65        13.23 o                         
   4  -7   5         81.64         78.18        15.45 o                         
   5  -7   5          3.71          0.00         4.53 o                         
   6  -7   5        140.18        153.69        19.37 o                         
   7  -7   5        103.99        111.67        16.48 o                         
   8  -7   5          4.89          8.65         6.18 o                         
  -5  -6   5         75.67         79.30         8.45 o                         
  -4  -6   5         58.55         69.64        10.51 o                         
  -3  -6   5         28.77         27.32         5.79 o                         
  -2  -6   5        463.00        513.24        16.71 o                         
  -1  -6   5        961.07        941.61        23.46 o                         
   0  -6   5        512.59        527.34        15.62 o                         
   1  -6   5         33.76         30.17         3.57 o                         
   2  -6   5          9.65          9.08         2.58 o                         
   3  -6   5        294.63        281.99        12.64 o                         
   4  -6   5         14.16         18.45         2.21 o                         
   5  -6   5          7.80          3.44         3.27 o                         
   6  -6   5         21.83         15.09         4.55 o                         
   7  -6   5         29.43         36.67         9.07 o                         
   8  -6   5          8.16         11.95         4.33 o                         
  -6  -5   5        248.77        275.21        30.90 o                         
  -5  -5   5        430.08        394.87        17.10 o                         
  -4  -5   5        153.10        135.15        11.28 o                         
  -3  -5   5          5.78          5.59         3.27 o                         
  -2  -5   5        362.67        373.30        12.97 o                         
  -1  -5   5        928.62        979.29        29.08 o                         
   0  -5   5        978.55        943.94        17.08 o                         
   1  -5   5        140.63        143.15         9.41 o                         
   2  -5   5        279.66        285.13        10.71 o                         
   3  -5   5        212.98        196.87         5.94 o                         
   4  -5   5        286.49        297.38        13.53 o                         
   5  -5   5         42.87         45.03         6.39 o                         
   6  -5   5        401.23        395.99        15.57 o                         
   7  -5   5         55.71         51.70         6.55 o                         
   8  -5   5        177.62        193.17        11.38 o                         
  -7  -4   5         59.25        102.19        18.54 o                         
  -6  -4   5          0.56          4.12         5.77 o                         
  -5  -4   5          2.25          0.00         1.25 o                         
  -4  -4   5        196.78        217.26        21.01 o                         
  -3  -4   5         81.35         85.93        12.67 o                         
  -2  -4   5        194.19        211.82         8.37 o                         
  -1  -4   5         35.08         26.84         3.01 o                         
   0  -4   5         11.58         11.79         2.11 o                         
   1  -4   5          0.68          0.59         1.10 o                         
   2  -4   5       1057.54       1066.84        16.56 o                         
   3  -4   5         66.46         67.20         3.03 o                         
   4  -4   5        239.09        218.64         9.44 o                         
   5  -4   5        672.97        681.64        14.10 o                         
   6  -4   5        283.19        283.47        11.73 o                         
   7  -4   5        255.74        268.27        11.44 o                         
   8  -4   5          5.11          3.11         2.57 o                         
  -7  -3   5         29.57         25.55         9.89 o                         
  -6  -3   5         54.95         50.27        11.54 o                         
  -5  -3   5         83.75         66.75        11.95 o                         
  -4  -3   5        437.94        461.57        16.97 o                         
  -3  -3   5        754.57        772.98        15.95 o                         
  -2  -3   5        828.51        891.35        15.68 o                         
  -1  -3   5         72.95         77.18         4.43 o                         
   0  -3   5        485.00        450.07         8.85 o                         
   1  -3   5       2691.05       2727.75        33.74 o                         
   2  -3   5         42.34         58.30         3.53 o                         
   3  -3   5        595.32        600.04        12.51 o                         
   4  -3   5         15.09         14.80         2.30 o                         
   5  -3   5        149.47        141.79         5.71 o                         
   6  -3   5        437.84        443.84        12.04 o                         
   7  -3   5        259.36        271.95        13.60 o                         
   8  -3   5         18.48         11.54         4.74 o                         
  -8  -2   5          3.72         10.30         7.00 o                         
  -7  -2   5         24.71         32.55         9.48 o                         
  -6  -2   5        338.65        348.55        23.07 o                         
  -5  -2   5         43.67         46.97         9.48 o                         
  -4  -2   5         59.61         65.16         4.04 o                         
  -3  -2   5        316.13        366.35         8.71 o                         
  -2  -2   5       1062.23       1124.92        15.51 o                         
  -1  -2   5        111.69        112.91         3.87 o                         
   0  -2   5        774.28        793.15        11.67 o                         
   1  -2   5          4.40          6.75         1.16 o                         
   2  -2   5        405.06        372.27         6.37 o                         
   3  -2   5        474.91        458.84        10.09 o                         
   4  -2   5       1127.02       1089.90        18.21 o                         
   5  -2   5        360.28        361.66         8.91 o                         
   6  -2   5         42.06         40.85         4.80 o                         
   7  -2   5         20.66         17.69         3.63 o                         
   8  -2   5        410.84        405.97        14.95 o                         
  -8  -1   5         58.62         46.97        11.13 o                         
  -7  -1   5        146.14        120.32        16.07 o                         
  -6  -1   5        440.88        422.72        23.90 o                         
  -5  -1   5        740.33        720.41        15.19 o                         
  -4  -1   5        427.16        459.08        12.84 o                         
  -3  -1   5        747.46        779.86        12.15 o                         
  -2  -1   5        839.56        686.45        10.59 o                         
  -1  -1   5       2245.70       2269.36        23.85 o                         
   0  -1   5        846.17        886.67        10.62 o                         
   1  -1   5        705.85        730.53        12.61 o                         
   2  -1   5        237.08        246.37         6.20 o                         
   3  -1   5       1046.99       1066.46        15.59 o                         
   4  -1   5       1409.21       1393.51        18.96 o                         
   5  -1   5         80.11        101.32         5.63 o                         
   6  -1   5         70.37         72.05         6.81 o                         
   7  -1   5        246.77        254.48        11.56 o                         
   8  -1   5         97.62         93.49         8.85 o                         
  -9   0   5         50.41         74.99        12.77 o                         
  -8   0   5          0.68          0.82         3.71 o                         
  -7   0   5         16.24         11.54         3.50 o                         
  -6   0   5        164.20        161.41         8.40 o                         
  -5   0   5          0.10          2.76         1.73 o                         
  -4   0   5        295.27        303.43        13.84 o                         
  -3   0   5         68.77         60.51         2.75 o                         
  -2   0   5        237.64        258.19         6.20 o                         
  -1   0   5       3208.06       3029.24        28.32 o                         
   0   0   5       3534.20       3425.25        31.52 o                         
   1   0   5        166.38        158.02         4.60 o                         
   2   0   5       2224.70       2187.51        24.43 o                         
   3   0   5       2193.28       2186.54        28.22 o                         
   4   0   5        483.18        459.64         9.29 o                         
   5   0   5        361.34        330.33        12.66 o                         
   6   0   5        180.60        204.41        10.82 o                         
   7   0   5        122.74        141.35        10.99 o                         
   8   0   5        180.64        187.50        13.61 o                         
  -9   1   5         11.76         11.13         4.94 o                         
  -8   1   5          6.30          7.53         3.50 o                         
  -7   1   5         49.99         53.43         7.42 o                         
  -6   1   5          6.11          2.75         1.63 o                         
  -5   1   5        607.06        596.18        13.97 o                         
  -4   1   5       1402.88       1332.05        18.33 o                         
  -3   1   5        740.79        728.78         9.38 o                         
  -2   1   5        140.32        106.09         3.94 o                         
  -1   1   5        604.42        643.74         8.57 o                         
   0   1   5       4792.07       4824.34        46.40 o                         
   1   1   5        268.28        227.66         4.97 o                         
   2   1   5       1356.35       1344.14        16.02 o                         
   3   1   5        402.49        398.08         6.37 o                         
   4   1   5          9.26          6.33         1.83 o                         
   5   1   5        836.92        853.46        23.74 o                         
   6   1   5        304.48        293.70        13.36 o                         
   7   1   5          0.00          0.56         4.33 o                         
  -9   2   5        222.35        230.71        15.66 o                         
  -8   2   5        346.55        346.30        18.95 o                         
  -7   2   5        151.34        144.26         6.84 o                         
  -6   2   5         25.75         21.01         3.50 o                         
  -5   2   5        131.65        149.07         5.29 o                         
  -4   2   5       1413.52       1469.35        22.70 o                         
  -3   2   5       1381.41       1330.44        15.08 o                         
  -2   2   5         87.63         75.87         4.38 o                         
  -1   2   5        862.93        943.82        11.70 o                         
   0   2   5        830.58        904.68        12.47 o                         
   1   2   5       3246.20       3343.92        34.68 o                         
   2   2   5         29.51         36.74         3.90 o                         
   3   2   5         95.34         84.84         3.87 o                         
   4   2   5        115.87         98.99         8.71 o                         
   5   2   5         60.53         69.84         8.86 o                         
   6   2   5        136.01        133.19        11.38 o                         
   7   2   5         64.56         55.20        14.01 o                         
  -9   3   5          0.04          0.82         3.30 o                         
  -8   3   5         14.22         14.06         3.46 o                         
  -7   3   5        151.02        161.48         5.70 o                         
  -6   3   5         25.20         20.27         2.58 o                         
  -5   3   5         31.47         26.02         3.63 o                         
  -4   3   5         28.31         25.49         2.96 o                         
  -3   3   5         26.33         30.01         2.18 o                         
  -2   3   5         82.46         70.45         3.46 o                         
  -1   3   5       2866.23       3069.00        34.89 o                         
   0   3   5        218.18        191.99         8.81 o                         
   1   3   5       1783.87       1811.43        23.51 o                         
   2   3   5         44.71         39.15         3.47 o                         
   3   3   5        560.54        556.92        22.41 o                         
   4   3   5         16.40         16.03         1.95 o                         
   5   3   5        903.50        883.49        28.19 o                         
   6   3   5         55.48         58.44        14.83 o                         
  -9   4   5          0.00          0.00         2.88 o                         
  -8   4   5          1.37          2.23         2.17 o                         
  -7   4   5         22.37         24.53         4.51 o                         
  -6   4   5         64.14         63.93         4.64 o                         
  -5   4   5        166.63        194.17        16.62 o                         
  -4   4   5         37.41         38.48         4.17 o                         
  -3   4   5        135.23        169.98         6.12 o                         
  -2   4   5        252.36        264.12         6.22 o                         
  -1   4   5       4006.97       4133.83        46.31 o                         
   0   4   5         10.03          8.34         1.95 o                         
   1   4   5         20.69         25.66         2.81 o                         
   2   4   5         93.19         90.21         7.55 o                         
   3   4   5        424.46        457.33        20.69 o                         
   4   4   5       1227.11       1292.29        26.03 o                         
   5   4   5          0.04          0.28         4.94 o                         
  -9   5   5          0.64          9.07         4.53 o                         
  -8   5   5        113.74         99.32        12.77 o                         
  -7   5   5         14.31         14.97         9.89 o                         
  -6   5   5          2.21          3.30         2.91 o                         
  -5   5   5        116.06        107.08        10.71 o                         
  -4   5   5          0.08          1.01         1.14 o                         
  -3   5   5        389.63        429.53        15.30 o                         
  -2   5   5        440.52        428.69         9.57 o                         
  -1   5   5        178.42        184.39         7.25 o                         
   0   5   5       2173.29       2194.61        29.31 o                         
   1   5   5        636.92        622.34        18.35 o                         
   2   5   5         34.11         31.83         6.04 o                         
   3   5   5        346.86        364.95        17.17 o                         
   4   5   5         23.40         22.79         3.92 o                         
   5   5   5         16.71         15.66        16.48 o                         
  -9   6   5         24.21         39.97         9.07 o                         
  -8   6   5         15.44         25.13         7.42 o                         
  -7   6   5        613.09        638.94        22.86 o                         
  -6   6   5         12.52          3.16         3.35 o                         
  -5   6   5         11.26         12.44         2.20 o                         
  -4   6   5        228.67        215.98        10.31 o                         
  -3   6   5       2199.69       2203.71        35.52 o                         
  -2   6   5         41.17         49.06         4.14 o                         
  -1   6   5          0.19          0.83         1.93 o                         
   0   6   5          0.34          1.11         1.76 o                         
   1   6   5         21.14         16.15         3.54 o                         
   2   6   5        713.20        691.84        23.14 o                         
   3   6   5         14.62          7.09         3.77 o                         
   4   6   5         21.54         24.84         7.60 o                         
  -9   7   5         93.58         95.60        14.83 o                         
  -8   7   5          8.53          8.65         6.18 o                         
  -7   7   5          0.13          0.00         3.71 o                         
  -6   7   5         37.52         36.65         7.56 o                         
  -5   7   5        292.92        287.10        19.70 o                         
  -4   7   5        381.28        389.86        14.35 o                         
  -3   7   5        372.75        360.98        12.39 o                         
  -2   7   5        976.30        969.76        25.57 o                         
  -1   7   5         17.11         18.04         3.78 o                         
   0   7   5        720.02        731.61        18.49 o                         
   1   7   5        279.27        266.71        23.25 o                         
   2   7   5          0.02          0.00         2.63 o                         
   3   7   5         15.32         17.19         4.98 o                         
  -8   8   5         72.52         72.11        14.42 o                         
  -7   8   5         68.70         65.10        14.01 o                         
  -6   8   5        116.84        124.08        22.87 o                         
  -5   8   5         39.21         36.98         5.67 o                         
  -4   8   5        210.09        214.57        13.70 o                         
  -3   8   5        128.91        111.93        12.79 o                         
  -2   8   5          0.11          0.11         2.47 o                         
  -1   8   5        260.51        274.81        27.81 o                         
   0   8   5         58.82         50.22         8.00 o                         
   1   8   5         15.27         14.42         7.00 o                         
  -8   9   5         86.52         99.30        18.13 o                         
  -7   9   5         90.75         75.82        16.48 o                         
  -6   9   5        173.23        192.85         9.55 o                         
  -5   9   5        309.77        313.02        15.27 o                         
  -4   9   5         47.90         45.81         9.40 o                         
  -3   9   5         30.61         42.76        10.71 o                         
  -2   9   5         16.47         19.68         6.10 o                         
  -1   9   5        115.03         94.68        11.03 o                         
   0   9   5          1.79          0.90         4.16 o                         
  -6  10   5          6.85          2.56         4.33 o                         
  -5  10   5         42.96         39.70         7.85 o                         
  -4  10   5          4.05          1.57         4.18 o                         
  -3  10   5          2.12          0.00         4.94 o                         
   1 -10   6         36.65         58.50        21.63 o                         
   2 -10   6         14.82          0.00         4.94 o                         
   3 -10   6          0.14          0.00         3.60 o                         
   4 -10   6         91.45         94.94        11.04 o                         
   5 -10   6          9.94         14.86         4.15 o                         
  -1  -9   6         61.47         64.26        10.51 o                         
   0  -9   6         27.28         31.52         7.43 o                         
   1  -9   6         37.62         45.97         7.98 o                         
   2  -9   6        149.41        147.25        24.31 o                         
   3  -9   6        380.69        346.49        19.27 o                         
   4  -9   6        161.71        162.86        13.71 o                         
   5  -9   6          0.01          5.25         2.35 o                         
   6  -9   6         34.89         35.85        11.95 o                         
  -3  -8   6          2.35          2.80         4.33 o                         
  -2  -8   6         17.68         22.25         8.24 o                         
  -1  -8   6         88.85        104.58        17.92 o                         
   0  -8   6        184.74        166.04        13.95 o                         
   1  -8   6         52.41         75.96        30.14 o                         
   2  -8   6          3.50          5.18         4.94 o                         
   3  -8   6        103.45        119.39        11.67 o                         
   4  -8   6          4.05          0.52         2.86 o                         
   5  -8   6         40.82         21.43         8.65 o                         
   6  -8   6          2.79          2.47         6.18 o                         
   7  -8   6         28.89         40.79        11.95 o                         
  -4  -7   6         60.13         45.45         7.99 o                         
  -3  -7   6         13.20          0.00         3.28 o                         
  -2  -7   6          7.02          8.42         3.90 o                         
  -1  -7   6         56.85         57.44         6.71 o                         
   0  -7   6        353.98        354.61        13.97 o                         
   1  -7   6        228.71        246.02        12.41 o                         
   2  -7   6        213.34        192.36        20.78 o                         
   3  -7   6          1.11          0.89         2.87 o                         
   4  -7   6        608.74        613.37        19.40 o                         
   5  -7   6         29.37         27.20         9.48 o                         
   6  -7   6         49.74         51.51        11.54 o                         
   7  -7   6         95.39        117.85        17.31 o                         
   8  -7   6         67.89         74.99        14.42 o                         
  -5  -6   6          2.65          0.54         3.91 o                         
  -4  -6   6         40.88         43.60         7.39 o                         
  -3  -6   6         29.91         36.46         6.71 o                         
  -2  -6   6         13.90         10.43         6.67 o                         
  -1  -6   6         18.76         16.47         4.06 o                         
   0  -6   6        907.24        905.86        25.37 o                         
   1  -6   6         48.73         42.17         5.01 o                         
   2  -6   6         86.29         83.81         6.38 o                         
   3  -6   6         29.17         42.58         6.02 o                         
   4  -6   6        107.85        113.27         5.64 o                         
   5  -6   6        519.18        533.01        23.28 o                         
   6  -6   6         50.07         61.81        11.54 o                         
   7  -6   6         32.00         34.81         7.62 o                         
   8  -6   6        284.83        281.21        31.93 o                         
  -6  -5   6          5.88          5.36         7.83 o                         
  -5  -5   6         26.51         52.30        10.71 o                         
  -4  -5   6        172.54        171.79        17.92 o                         
  -3  -5   6         36.16         45.12         7.22 o                         
  -2  -5   6         34.01         27.79         4.47 o                         
  -1  -5   6        479.13        474.22        13.11 o                         
   0  -5   6        191.02        197.65         8.77 o                         
   1  -5   6        413.81        449.41        10.82 o                         
   2  -5   6       1045.73       1015.31        16.09 o                         
   3  -5   6          1.54          3.06         1.45 o                         
   4  -5   6        188.15        185.01        18.54 o                         
   5  -5   6        627.91        689.44        27.20 o                         
   6  -5   6         14.67         13.20         3.93 o                         
   7  -5   6        288.20        309.90        14.27 o                         
   8  -5   6         41.96         40.43         6.41 o                         
  -7  -4   6         54.62         58.92        15.25 o                         
  -6  -4   6          6.56          2.88         7.00 o                         
  -5  -4   6        103.41         96.09         7.85 o                         
  -4  -4   6         67.03         53.02         6.71 o                         
  -3  -4   6         18.56         14.31         3.42 o                         
  -2  -4   6        522.02        507.20        21.95 o                         
  -1  -4   6        110.55         98.82         5.66 o                         
   0  -4   6         18.25         24.49         2.95 o                         
   1  -4   6         53.82         48.84         3.49 o                         
   2  -4   6         84.42         74.81         4.34 o                         
   3  -4   6        512.27        497.36        10.26 o                         
   4  -4   6        122.54        128.01         7.33 o                         
   5  -4   6       1165.08       1137.79        29.56 o                         
   6  -4   6        215.45        218.27        11.95 o                         
   7  -4   6          6.71          8.17         3.46 o                         
   8  -4   6          0.03          0.00         2.47 o                         
  -7  -3   6         13.52         24.31         9.89 o                         
  -6  -3   6          7.00          0.41         4.94 o                         
  -5  -3   6         64.59         57.54        12.57 o                         
  -4  -3   6        217.46        203.03        10.65 o                         
  -3  -3   6        610.08        659.62        16.56 o                         
  -2  -3   6         91.64         95.18         5.05 o                         
  -1  -3   6        198.59        181.05         6.05 o                         
   0  -3   6        250.50        248.46         6.33 o                         
   1  -3   6       1359.85       1399.38        18.55 o                         
   2  -3   6          3.17          1.69         1.35 o                         
   3  -3   6         10.76          9.35         1.16 o                         
   4  -3   6        120.18        120.74         6.72 o                         
   5  -3   6          0.21          2.21         1.87 o                         
   6  -3   6          0.84          8.86         2.91 o                         
   7  -3   6        485.61        510.22        17.42 o                         
   8  -3   6        163.91        154.84        11.03 o                         
  -8  -2   6          5.39          2.88         5.36 o                         
  -7  -2   6         50.12         53.15        11.95 o                         
  -6  -2   6         46.30         55.21        11.13 o                         
  -5  -2   6         19.42         10.30         5.77 o                         
  -4  -2   6         24.96         20.96         3.09 o                         
  -3  -2   6        504.02        451.88        12.41 o                         
  -2  -2   6          2.32          2.55         1.49 o                         
  -1  -2   6         23.40         24.87         2.17 o                         
   0  -2   6       1856.72       1848.05        21.03 o                         
   1  -2   6       2157.97       2083.97        22.82 o                         
   2  -2   6          3.31          4.67         1.02 o                         
   3  -2   6        492.14        471.95         9.64 o                         
   4  -2   6        293.61        287.09         8.40 o                         
   5  -2   6        137.47        137.34         7.39 o                         
   6  -2   6          1.17          0.47         1.98 o                         
   7  -2   6          3.59          2.70         2.57 o                         
   8  -2   6         24.70         25.01         5.09 o                         
  -8  -1   6         44.45         38.73        10.71 o                         
  -7  -1   6        241.38        214.64        21.01 o                         
  -6  -1   6        236.66        227.81        31.71 o                         
  -5  -1   6          9.00          4.89         4.74 o                         
  -4  -1   6        634.09        663.39        11.75 o                         
  -3  -1   6       1488.82       1453.82        20.24 o                         
  -2  -1   6        142.46        165.33         4.53 o                         
  -1  -1   6        383.18        360.59         6.34 o                         
   0  -1   6        100.10        120.51         4.04 o                         
   1  -1   6        113.40        102.81         4.70 o                         
   2  -1   6       1313.46       1365.72        15.91 o                         
   3  -1   6         76.41         85.21         4.98 o                         
   4  -1   6         34.61         28.50         3.06 o                         
   5  -1   6       1067.54       1101.02        50.06 o                         
   6  -1   6         46.75         40.30         5.68 o                         
   7  -1   6        275.25        287.72        20.81 o                         
   8  -1   6         59.47         49.94         6.97 o                         
  -9   0   6         28.07         33.79         9.48 o                         
  -8   0   6        191.76        149.99        16.89 o                         
  -7   0   6        185.67        175.93        12.03 o                         
  -6   0   6        279.44        268.18        21.43 o                         
  -5   0   6        203.54        199.46         8.24 o                         
  -4   0   6        267.85        250.20         9.03 o                         
  -3   0   6         83.96        120.16         3.88 o                         
  -2   0   6       5226.04       5285.01        50.70 o                         
  -1   0   6       5379.53       5439.52        48.69 o                         
   0   0   6        436.64        440.43         7.51 o                         
   1   0   6          0.46          0.00         0.85 o                         
   2   0   6         90.31         99.25         4.15 o                         
   3   0   6        681.23        691.92         9.16 o                         
   4   0   6       1013.57       1069.52        19.19 o                         
   5   0   6         98.49         81.88         8.10 o                         
   6   0   6        507.54        504.19        18.42 o                         
   7   0   6        147.13        135.28        11.44 o                         
  -9   1   6        169.21        188.72        18.54 o                         
  -8   1   6        434.19        437.97        23.90 o                         
  -7   1   6         14.92          9.89         3.50 o                         
  -6   1   6        337.45        336.70        10.69 o                         
  -5   1   6        194.72        194.35         6.69 o                         
  -4   1   6          5.01          2.39         1.45 o                         
  -3   1   6        892.68        917.47        11.93 o                         
  -2   1   6       2685.16       2686.14        27.61 o                         
  -1   1   6        543.24        499.03         7.73 o                         
   0   1   6       2109.96       2108.66        23.45 o                         
   1   1   6       4917.27       4996.50        48.92 o                         
   2   1   6        197.59        176.42         4.98 o                         
   3   1   6       1160.50       1202.29        20.18 o                         
   4   1   6         19.96         24.53         3.86 o                         
   5   1   6          7.02          7.63         3.34 o                         
   6   1   6        178.53        164.76        12.94 o                         
   7   1   6        210.26        224.52        14.65 o                         
  -9   2   6        108.15        102.60        13.19 o                         
  -8   2   6         12.48         16.88         3.93 o                         
  -7   2   6        139.71        144.25         9.91 o                         
  -6   2   6        179.78        155.18        10.65 o                         
  -5   2   6         43.84         42.55         4.13 o                         
  -4   2   6         33.52         27.88         2.14 o                         
  -3   2   6        175.46        203.23         5.00 o                         
  -2   2   6        435.49        471.86         7.59 o                         
  -1   2   6       1946.68       2028.54        24.86 o                         
   0   2   6        534.26        640.22        10.27 o                         
   1   2   6         64.80         73.12         4.99 o                         
   2   2   6       2346.92       2487.07        28.18 o                         
   3   2   6        249.86        221.04         5.91 o                         
   4   2   6       1189.34       1198.64        32.99 o                         
   5   2   6        303.26        319.35        23.69 o                         
   6   2   6        253.83        249.27        15.61 o                         
  -9   3   6        222.60        171.82        16.07 o                         
  -8   3   6         24.46         19.94         4.53 o                         
  -7   3   6        284.15        309.03        15.66 o                         
  -6   3   6         98.15         92.69         5.76 o                         
  -5   3   6       2124.50       2200.68        33.10 o                         
  -4   3   6        422.40        412.04         9.27 o                         
  -3   3   6        675.62        731.57        10.85 o                         
  -2   3   6       1113.87       1161.45        14.44 o                         
  -1   3   6       1671.08       1615.62        20.11 o                         
   0   3   6        337.53        353.40         9.20 o                         
   1   3   6         93.73         76.89         4.51 o                         
   2   3   6        143.23        168.20         7.46 o                         
   3   3   6          0.36          5.57         2.19 o                         
   4   3   6        370.65        351.48        12.25 o                         
   5   3   6         23.22         19.37         5.51 o                         
   6   3   6         11.94         20.34         6.23 o                         
  -9   4   6        127.07        140.92        15.25 o                         
  -8   4   6        175.95        204.45        10.77 o                         
  -7   4   6          9.58          6.59         2.97 o                         
  -6   4   6         33.20         33.06         5.38 o                         
  -5   4   6        629.74        649.36        14.79 o                         
  -4   4   6        215.44        207.15         5.15 o                         
  -3   4   6        751.33        792.84        12.11 o                         
  -2   4   6         18.98         25.82         3.38 o                         
  -1   4   6          7.67         11.22         2.06 o                         
   0   4   6        599.47        646.46        13.33 o                         
   1   4   6         22.73         21.28         3.14 o                         
   2   4   6        295.86        277.41        11.12 o                         
   3   4   6         41.03         30.08         4.35 o                         
   4   4   6          0.51          1.35         3.91 o                         
   5   4   6          6.17          7.03         4.55 o                         
  -9   5   6         52.50         47.80         9.48 o                         
  -8   5   6         24.92         16.89         6.18 o                         
  -7   5   6        665.40        629.35        22.12 o                         
  -6   5   6         19.60         22.77         5.24 o                         
  -5   5   6        410.36        420.60         7.87 o                         
  -4   5   6        293.57        279.69         8.94 o                         
  -3   5   6          0.61          0.00         1.13 o                         
  -2   5   6        469.61        452.17        10.25 o                         
  -1   5   6        157.33        158.69         7.30 o                         
   0   5   6        306.91        290.23         9.07 o                         
   1   5   6        342.93        352.41        11.34 o                         
   2   5   6        101.72         94.82         7.99 o                         
   3   5   6          2.82          3.04         2.71 o                         
   4   5   6          1.47          6.93         2.74 o                         
  -9   6   6          0.07          0.00         3.30 o                         
  -8   6   6         36.92         34.61         8.65 o                         
  -7   6   6        158.34        138.85        12.67 o                         
  -6   6   6        145.22        131.89        12.65 o                         
  -5   6   6        195.36        183.46         9.28 o                         
  -4   6   6        371.16        375.05        13.44 o                         
  -3   6   6        306.72        297.68        11.54 o                         
  -2   6   6         96.32         89.66         6.21 o                         
  -1   6   6        122.53        135.01        12.29 o                         
   0   6   6        419.98        410.17        12.85 o                         
   1   6   6          2.23          3.88         2.28 o                         
   2   6   6         51.57         54.30         6.89 o                         
   3   6   6        109.40         99.17         8.71 o                         
  -9   7   6        133.35        134.74        18.13 o                         
  -8   7   6        141.40        133.09        18.13 o                         
  -7   7   6         65.14         63.04        13.19 o                         
  -6   7   6        384.11        354.75        20.19 o                         
  -5   7   6        113.53        114.42         8.45 o                         
  -4   7   6        194.86        186.26        11.78 o                         
  -3   7   6          0.01          0.00         1.87 o                         
  -2   7   6        782.15        781.18        19.36 o                         
  -1   7   6        350.48        357.01        34.82 o                         
   0   7   6          7.81          9.80         3.35 o                         
   1   7   6         95.70        104.52         9.44 o                         
   2   7   6          7.73          7.15         3.75 o                         
  -8   8   6          0.01          0.00         5.77 o                         
  -7   8   6         39.40         34.61        11.13 o                         
  -6   8   6        201.53        197.55         7.82 o                         
  -5   8   6        108.40        109.17         9.30 o                         
  -4   8   6         59.82         63.52         7.70 o                         
  -3   8   6         13.76         19.69         5.46 o                         
  -2   8   6        241.24        219.05        15.24 o                         
  -1   8   6        388.75        408.89        18.59 o                         
   0   8   6          5.85          7.15         4.49 o                         
   1   8   6         16.44         15.25         6.59 o                         
  -7   9   6          1.65          0.00         5.36 o                         
  -6   9   6          1.09          1.37         2.58 o                         
  -5   9   6        168.36        171.43        18.54 o                         
  -4   9   6        191.78        185.40        13.78 o                         
  -3   9   6         67.88         71.95        10.75 o                         
  -2   9   6          0.06          0.00         3.63 o                         
  -1   9   6        374.52        424.35        22.03 o                         
  -5  10   6         89.08         99.23        12.34 o                         
  -4  10   6         29.13         27.15         9.07 o                         
   2 -10   7          0.01          4.12         6.18 o                         
   3 -10   7          5.12          1.44         6.59 o                         
   4 -10   7          0.03          0.00         3.55 o                         
  -1  -9   7         33.68         43.79         8.73 o                         
   0  -9   7          0.94          1.65         4.12 o                         
   1  -9   7          1.00          0.00         5.15 o                         
   2  -9   7          0.38          6.73         5.15 o                         
   3  -9   7         12.03          8.24         4.80 o                         
   4  -9   7         45.54         42.02         7.22 o                         
   5  -9   7         25.23         24.85         3.88 o                         
   6  -9   7          0.70          0.00         5.77 o                         
  -3  -8   7          3.81          7.42         5.77 o                         
  -2  -8   7          8.09          5.36         5.36 o                         
  -1  -8   7         39.79         21.54         6.26 o                         
   0  -8   7         12.01         15.31         5.63 o                         
   1  -8   7          2.89          2.87         5.63 o                         
   2  -8   7         13.08         10.48         5.77 o                         
   3  -8   7         68.47         79.69        12.98 o                         
   4  -8   7         91.07         86.20        10.30 o                         
   5  -8   7          1.36          3.30         6.59 o                         
   6  -8   7         88.91        146.28        21.43 o                         
   7  -8   7         23.68         15.66         8.24 o                         
  -4  -7   7         47.88         37.70         7.66 o                         
  -3  -7   7         67.76         86.69        26.99 o                         
  -2  -7   7         30.13         23.02         5.91 o                         
  -1  -7   7          0.43          0.00         2.29 o                         
   0  -7   7        526.54        486.90        17.35 o                         
   1  -7   7         71.87         81.24         8.82 o                         
   2  -7   7        727.99        703.23        25.03 o                         
   3  -7   7        604.10        581.99        21.63 o                         
   4  -7   7         83.90         67.98         8.65 o                         
   5  -7   7        333.76        332.48        25.96 o                         
   6  -7   7        142.37        137.02        13.82 o                         
   7  -7   7         65.76         45.39         9.89 o                         
  -5  -6   7         17.54          8.75         8.45 o                         
  -4  -6   7         25.12         25.10         6.18 o                         
  -3  -6   7         41.30         29.75         6.44 o                         
  -2  -6   7         30.84         34.04         5.59 o                         
  -1  -6   7        428.76        424.05        15.10 o                         
   0  -6   7        872.80        845.91        19.29 o                         
   1  -6   7        708.97        703.92        17.24 o                         
   2  -6   7          1.21          4.00         2.40 o                         
   3  -6   7         15.81         10.84         3.27 o                         
   4  -6   7        251.34        250.31         7.08 o                         
   5  -6   7         23.51          9.89         6.59 o                         
   6  -6   7          2.70          4.79         3.71 o                         
   7  -6   7         25.66         41.35         7.83 o                         
   8  -6   7          1.91          3.58         4.53 o                         
  -6  -5   7          3.84          1.65         7.83 o                         
  -5  -5   7         65.14         81.40         8.91 o                         
  -4  -5   7        534.67        492.04        19.73 o                         
  -3  -5   7        283.36        258.60        18.13 o                         
  -2  -5   7         34.77         29.24         4.85 o                         
  -1  -5   7          1.57          0.00         1.72 o                         
   0  -5   7        354.50        339.26         9.73 o                         
   1  -5   7         22.54         21.57         3.00 o                         
   2  -5   7        991.56        944.05        25.33 o                         
   3  -5   7        693.22        670.38        20.04 o                         
   4  -5   7         54.32         60.01         7.87 o                         
   5  -5   7         23.06         27.94         5.63 o                         
   6  -5   7         63.33         59.11         8.10 o                         
   7  -5   7        486.96        479.00        19.36 o                         
   8  -5   7        108.44        119.56        11.21 o                         
  -6  -4   7          0.98          3.71         6.59 o                         
  -5  -4   7         33.06         28.42         4.71 o                         
  -4  -4   7         13.34         17.31         4.74 o                         
  -3  -4   7        119.58        140.28         9.93 o                         
  -2  -4   7       1516.13       1504.23        26.70 o                         
  -1  -4   7       1248.37       1266.17        21.03 o                         
   0  -4   7         22.19         24.57         2.81 o                         
   1  -4   7         24.96         27.16         3.28 o                         
   2  -4   7        948.65        956.29        16.24 o                         
   3  -4   7        130.33        126.73         4.72 o                         
   4  -4   7        268.07        259.20        17.27 o                         
   5  -4   7        381.39        337.60        14.99 o                         
   6  -4   7        156.75        147.06        11.64 o                         
   7  -4   7         35.32         32.67         5.83 o                         
   8  -4   7         65.51         72.22         9.07 o                         
  -7  -3   7         43.57         49.86        12.77 o                         
  -6  -3   7        463.71        433.85        29.67 o                         
  -5  -3   7        424.82        404.47        10.25 o                         
  -4  -3   7         57.91         59.67         6.78 o                         
  -3  -3   7         14.78          9.79         2.52 o                         
  -2  -3   7        362.59        402.66         9.93 o                         
  -1  -3   7        131.90        118.83         5.20 o                         
   0  -3   7        984.11       1007.93        17.44 o                         
   1  -3   7        387.49        353.88         9.24 o                         
   2  -3   7          0.33          1.51         1.06 o                         
   3  -3   7        492.16        458.37         8.57 o                         
   4  -3   7        269.99        281.22        11.40 o                         
   5  -3   7        967.89        966.39        34.20 o                         
   6  -3   7          0.39          1.33         2.46 o                         
   7  -3   7         88.38         80.66        21.01 o                         
   8  -3   7         57.63         77.11         9.89 o                         
  -8  -2   7         10.02         12.77         8.65 o                         
  -7  -2   7          0.64          1.24         4.53 o                         
  -6  -2   7          4.02          4.12         5.36 o                         
  -5  -2   7          1.02          2.16         3.91 o                         
  -4  -2   7        757.28        753.17        14.77 o                         
  -3  -2   7         71.09         67.34         4.47 o                         
  -2  -2   7       1219.23       1257.64        15.68 o                         
  -1  -2   7         93.51         92.25         5.28 o                         
   0  -2   7       2904.08       3029.47        32.26 o                         
   1  -2   7         44.58         29.58         2.46 o                         
   2  -2   7        122.78        130.65         8.33 o                         
   3  -2   7        652.61        646.04        11.79 o                         
   4  -2   7        969.71        989.20        20.38 o                         
   5  -2   7         13.29         14.01         4.05 o                         
   6  -2   7        316.52        293.67        13.36 o                         
   7  -2   7          0.21          1.79         2.87 o                         
   8  -2   7         30.29         30.82         7.83 o                         
  -8  -1   7        106.66        109.60        16.48 o                         
  -7  -1   7          1.04          1.24         4.12 o                         
  -6  -1   7        365.00        406.13        17.03 o                         
  -5  -1   7        265.54        240.90        12.65 o                         
  -4  -1   7         31.30         35.83         3.01 o                         
  -3  -1   7         59.16         41.98         2.90 o                         
  -2  -1   7          2.06          3.30         1.20 o                         
  -1  -1   7       1438.28       1590.32        19.17 o                         
   0  -1   7        227.95        238.17         6.41 o                         
   1  -1   7         15.82         19.32         2.00 o                         
   2  -1   7         63.21         79.65         3.78 o                         
   3  -1   7       2393.22       2427.81        27.34 o                         
   4  -1   7         24.75         24.06         3.00 o                         
   5  -1   7          2.42          5.47         5.36 o                         
   6  -1   7        409.28        412.97        16.83 o                         
   7  -1   7          1.59          6.86         3.56 o                         
  -9   0   7          1.02          3.30         4.94 o                         
  -8   0   7        283.03        261.20        19.78 o                         
  -7   0   7        425.06        412.18        17.03 o                         
  -6   0   7        942.08        904.32        26.36 o                         
  -5   0   7         23.49         19.58         3.82 o                         
  -4   0   7        301.14        324.42         7.02 o                         
  -3   0   7        312.50        303.07         7.03 o                         
  -2   0   7          9.02         33.05         2.34 o                         
  -1   0   7       1177.15       1172.29        15.20 o                         
   0   0   7        195.27        234.19         5.65 o                         
   1   0   7         83.97         92.18         4.12 o                         
   2   0   7       2732.66       2778.77        31.75 o                         
   3   0   7       1150.62       1143.12        15.19 o                         
   4   0   7        579.19        556.46        14.99 o                         
   5   0   7         33.31         30.92         5.51 o                         
   6   0   7          0.01          0.50         2.76 o                         
   7   0   7        207.20        215.14        15.60 o                         
  -9   1   7          0.99          0.41         4.53 o                         
  -8   1   7          6.77          8.24         5.77 o                         
  -7   1   7        908.36        861.07        25.35 o                         
  -6   1   7        157.57        165.23        11.65 o                         
  -5   1   7       1710.11       1715.45        27.81 o                         
  -4   1   7         78.40         95.99         4.28 o                         
  -3   1   7       1669.46       1881.60        23.56 o                         
  -2   1   7        354.73        363.42         6.69 o                         
  -1   1   7       4102.43       3963.56        40.34 o                         
   0   1   7        323.68        335.33         7.50 o                         
   1   1   7        226.11        223.76         8.43 o                         
   2   1   7        312.95        335.14         7.14 o                         
   3   1   7        319.45        305.14         7.31 o                         
   4   1   7        371.23        340.84        29.87 o                         
   5   1   7         13.68         14.26         4.51 o                         
   6   1   7         38.16         29.40         6.22 o                         
   7   1   7          3.99          7.21         4.37 o                         
  -9   2   7         18.97          9.48         5.36 o                         
  -8   2   7        142.33        131.44        15.25 o                         
  -7   2   7         56.72         49.42         6.39 o                         
  -6   2   7          0.44          0.00         2.04 o                         
  -5   2   7        432.31        440.21        11.36 o                         
  -4   2   7          3.22          4.56         1.09 o                         
  -3   2   7         57.65         60.17         3.15 o                         
  -2   2   7       1067.00       1123.44        14.12 o                         
  -1   2   7        102.49         97.52         4.74 o                         
   0   2   7       2171.10       2284.08        26.35 o                         
   1   2   7         50.79         47.40         3.28 o                         
   2   2   7         35.55         36.67         3.90 o                         
   3   2   7         14.68         18.13         3.08 o                         
   4   2   7        151.45        170.33        13.66 o                         
   5   2   7         76.40         80.19        10.19 o                         
   6   2   7         16.45         12.02         5.04 o                         
  -9   3   7        531.92        542.63        27.61 o                         
  -8   3   7          2.73          3.77         3.73 o                         
  -7   3   7        269.83        253.10        12.52 o                         
  -6   3   7          9.75         11.74         3.93 o                         
  -5   3   7         92.35        100.16         6.42 o                         
  -4   3   7        725.71        743.99        10.87 o                         
  -3   3   7          0.03          1.15         1.11 o                         
  -2   3   7        935.08        977.62        14.30 o                         
  -1   3   7        228.49        239.03         6.86 o                         
   0   3   7         47.21         49.32         3.55 o                         
   1   3   7        337.99        335.50         7.96 o                         
   2   3   7        473.01        476.29        18.65 o                         
   3   3   7        202.22        215.97         9.45 o                         
   4   3   7         87.68         77.11         3.98 o                         
   5   3   7         67.37         75.63        10.61 o                         
   6   3   7          2.96          0.59         4.05 o                         
  -9   4   7         11.24          6.59         5.36 o                         
  -8   4   7         89.08        110.84        14.42 o                         
  -7   4   7          9.32          7.22         3.27 o                         
  -6   4   7          2.61          0.00         2.68 o                         
  -5   4   7         51.46         47.30         7.13 o                         
  -4   4   7        352.38        370.30         7.36 o                         
  -3   4   7         60.83         65.65         4.08 o                         
  -2   4   7       1109.08       1179.89        18.24 o                         
  -1   4   7          1.00          0.00         1.24 o                         
   0   4   7         86.92         87.80         5.71 o                         
   1   4   7         17.13         15.64         2.77 o                         
   2   4   7         20.82         18.20         3.53 o                         
   3   4   7        236.90        268.68        11.81 o                         
   4   4   7        131.47        119.01        16.01 o                         
   5   4   7         95.78         94.38        12.38 o                         
  -9   5   7         51.17         65.52        11.95 o                         
  -8   5   7          1.42          0.00         3.71 o                         
  -7   5   7         38.61         31.98         6.22 o                         
  -6   5   7        403.50        423.54        26.37 o                         
  -5   5   7          1.13          2.79         1.67 o                         
  -4   5   7         81.69         80.41         6.99 o                         
  -3   5   7        462.15        475.80        11.48 o                         
  -2   5   7         40.65         42.35         3.90 o                         
  -1   5   7        248.17        243.06        11.61 o                         
   0   5   7        604.12        611.84        14.26 o                         
   1   5   7        715.63        740.73        17.86 o                         
   2   5   7         53.65         47.97         5.98 o                         
   3   5   7         85.59         92.60        11.43 o                         
   4   5   7         19.82         14.37         3.60 o                         
  -9   6   7         26.31         13.19         7.00 o                         
  -8   6   7         30.07         35.02         9.48 o                         
  -7   6   7        724.80        701.50        26.18 o                         
  -6   6   7          7.03          5.02         3.93 o                         
  -5   6   7        137.95        138.38        12.93 o                         
  -4   6   7          9.30          7.71         3.11 o                         
  -3   6   7          0.09          0.00         1.85 o                         
  -2   6   7         15.42         15.95         4.88 o                         
  -1   6   7          1.78          3.46         2.51 o                         
   0   6   7        190.73        207.37        11.16 o                         
   1   6   7        148.17        136.95        10.36 o                         
   2   6   7         12.86          8.95         3.69 o                         
   3   6   7        250.07        266.77        13.44 o                         
  -9   7   7         93.37        100.13        16.48 o                         
  -8   7   7         32.09         18.54         8.65 o                         
  -7   7   7         10.52          9.07         7.42 o                         
  -6   7   7         84.26         77.45        11.06 o                         
  -5   7   7          0.12          0.00         1.95 o                         
  -4   7   7        131.02        131.00        10.48 o                         
  -3   7   7        138.26        149.75         9.53 o                         
  -2   7   7         17.04         13.50         3.98 o                         
  -1   7   7       1343.07       1388.15        53.98 o                         
   0   7   7        388.67        407.76        18.29 o                         
   1   7   7        217.09        224.18        14.33 o                         
   2   7   7         91.21         70.92         8.30 o                         
  -8   8   7          0.02          1.24         5.77 o                         
  -7   8   7         76.28         84.47        17.31 o                         
  -6   8   7         14.48         20.66         4.05 o                         
  -5   8   7        386.92        322.76        15.01 o                         
  -4   8   7         17.34         18.26         5.16 o                         
  -3   8   7         84.85         85.48         9.53 o                         
  -2   8   7        387.41        390.72        18.12 o                         
  -1   8   7          2.16          9.02         4.26 o                         
   0   8   7          7.04          5.51         4.55 o                         
   1   8   7         72.12         70.87        11.95 o                         
  -7   9   7          3.68          5.36         7.83 o                         
  -6   9   7         53.59         60.79         7.66 o                         
  -5   9   7          5.86          0.00         3.71 o                         
  -4   9   7        133.81        133.01        12.00 o                         
  -3   9   7        151.87        163.17        20.19 o                         
  -2   9   7        235.83        247.75        30.49 o                         
  -1   9   7         35.04         29.71         7.21 o                         
  -1  -9   8          4.20          3.64         4.93 o                         
   0  -9   8        158.74        181.98        26.97 o                         
   1  -9   8         84.58        110.33        12.14 o                         
   2  -9   8         14.02         10.94         5.81 o                         
   3  -9   8          0.33          1.04         4.02 o                         
   4  -9   8         13.51         15.05         4.83 o                         
   5  -9   8         69.98         89.00         5.47 o                         
  -2  -8   8         53.96         60.16        13.19 o                         
  -1  -8   8         36.66         33.97        13.60 o                         
   0  -8   8         68.24         74.41        10.05 o                         
   1  -8   8         29.14         47.77         8.68 o                         
   2  -8   8         57.70         67.45         9.90 o                         
   3  -8   8         58.69         52.33         8.23 o                         
   4  -8   8         47.85         49.20         6.99 o                         
   5  -8   8         16.03         22.25         9.48 o                         
   6  -8   8          0.43          0.00         5.36 o                         
  -4  -7   8          0.01          0.61         3.65 o                         
  -3  -7   8          0.10          0.00         3.55 o                         
  -2  -7   8        126.55        149.21        11.71 o                         
  -1  -7   8        116.92         98.59        12.77 o                         
   0  -7   8         11.54         10.26         6.39 o                         
   1  -7   8         18.71         17.54         4.23 o                         
   2  -7   8        104.45        106.01        11.38 o                         
   3  -7   8        954.99        955.77        29.28 o                         
   4  -7   8        542.62        554.52        18.84 o                         
   5  -7   8         73.35         48.99         9.02 o                         
   6  -7   8          2.92          2.98         4.26 o                         
   7  -7   8          3.13          1.42         3.93 o                         
  -5  -6   8         14.45         14.47         5.15 o                         
  -4  -6   8         99.40        108.89        18.75 o                         
  -3  -6   8        125.34        110.82        11.95 o                         
  -2  -6   8        278.92        282.15        23.91 o                         
  -1  -6   8        785.97        770.88        21.54 o                         
   0  -6   8          8.55          2.46         4.96 o                         
   1  -6   8        125.95        137.60         9.82 o                         
   2  -6   8          3.68         11.50         8.65 o                         
   3  -6   8        152.57        169.73        10.77 o                         
   4  -6   8         49.90         47.35         5.23 o                         
   5  -6   8         32.94         28.43         9.48 o                         
   6  -6   8          0.01          4.19         3.35 o                         
   7  -6   8        371.97        370.59        18.65 o                         
  -6  -5   8        136.84        164.00        25.55 o                         
  -5  -5   8        107.32        110.30        10.52 o                         
  -4  -5   8         11.21         15.67         5.36 o                         
  -3  -5   8          0.61          0.00         2.49 o                         
  -2  -5   8         17.57         16.60         4.10 o                         
  -1  -5   8        111.44        102.66        13.56 o                         
   0  -5   8       1010.12       1056.55        19.58 o                         
   1  -5   8       1254.53       1214.43        19.75 o                         
   2  -5   8        205.54        206.80        16.70 o                         
   3  -5   8        210.72        208.80        11.22 o                         
   4  -5   8          3.18          2.84         1.19 o                         
   5  -5   8          4.19          6.56         3.73 o                         
   6  -5   8          4.68          0.61         2.76 o                         
   7  -5   8        136.77        123.71        12.57 o                         
  -6  -4   8         17.66         24.72        10.30 o                         
  -5  -4   8         35.99         33.01         5.61 o                         
  -4  -4   8        837.87        801.46        25.23 o                         
  -3  -4   8         35.80         39.07         6.51 o                         
  -2  -4   8         51.71         60.22         6.32 o                         
  -1  -4   8        567.40        558.79        12.87 o                         
   0  -4   8        204.41        211.93         8.22 o                         
   1  -4   8        320.19        364.47         9.59 o                         
   2  -4   8         70.52         77.05         8.61 o                         
   3  -4   8        105.63        106.18         4.72 o                         
   4  -4   8        158.88        142.74        23.07 o                         
   5  -4   8        693.98        645.80        22.86 o                         
   6  -4   8         26.41         28.77         7.00 o                         
   7  -4   8         60.09         60.27         8.27 o                         
   8  -4   8          1.37          1.25         3.34 o                         
  -7  -3   8          0.65          0.00         4.94 o                         
  -6  -3   8        190.28        193.25        23.90 o                         
  -5  -3   8         53.99         62.01         6.73 o                         
  -4  -3   8         38.02         44.13         5.63 o                         
  -3  -3   8        126.85        117.23         7.25 o                         
  -2  -3   8         85.88         97.76         5.73 o                         
  -1  -3   8         94.75        100.21         4.97 o                         
   0  -3   8        115.17        114.79         5.60 o                         
   1  -3   8        468.57        492.79         9.33 o                         
   2  -3   8         33.12         36.49         2.89 o                         
   3  -3   8         37.69         34.94         2.52 o                         
   4  -3   8          4.06          9.27         3.50 o                         
   5  -3   8          0.01          0.00         2.12 o                         
   6  -3   8        101.59        111.23        10.48 o                         
   7  -3   8        112.85        112.21        10.85 o                         
  -8  -2   8          0.55          0.00         5.36 o                         
  -7  -2   8         43.14         58.51        13.60 o                         
  -6  -2   8        682.91        708.88        25.60 o                         
  -5  -2   8        931.84        965.82        16.75 o                         
  -4  -2   8        253.62        238.43        13.61 o                         
  -3  -2   8        294.66        316.51         8.06 o                         
  -2  -2   8         89.16         80.35         4.28 o                         
  -1  -2   8       1117.52       1202.79        17.73 o                         
   0  -2   8        330.23        362.72         7.71 o                         
   1  -2   8        268.49        306.18         6.91 o                         
   2  -2   8          4.16          3.07         1.28 o                         
   3  -2   8        272.51        303.74         6.32 o                         
   4  -2   8        738.81        723.33        17.71 o                         
   5  -2   8         19.51         17.78         4.63 o                         
   6  -2   8          7.80          8.68         3.93 o                         
   7  -2   8          1.97          0.00         3.09 o                         
  -8  -1   8        328.69        322.59        25.13 o                         
  -7  -1   8        100.46         72.93        13.60 o                         
  -6  -1   8         44.57         34.18         6.55 o                         
  -5  -1   8        969.44        984.77        58.70 o                         
  -4  -1   8        162.22        152.94         5.73 o                         
  -3  -1   8       1127.64       1276.90        18.59 o                         
  -2  -1   8        564.42        632.93        12.71 o                         
  -1  -1   8        667.13        783.57        12.13 o                         
   0  -1   8        794.81        743.09        15.01 o                         
   1  -1   8        363.37        344.42         7.59 o                         
   2  -1   8        337.31        336.35         6.93 o                         
   3  -1   8         17.19         22.08         1.94 o                         
   4  -1   8         16.37         11.25         4.24 o                         
   5  -1   8        380.93        406.55        42.65 o                         
   6  -1   8          0.32          0.00         2.62 o                         
   7  -1   8         43.45         41.16         7.27 o                         
  -8   0   8        152.51        144.63        18.54 o                         
  -7   0   8         23.61         27.03         5.68 o                         
  -6   0   8        326.08        337.54        15.73 o                         
  -5   0   8        498.91        464.76        18.21 o                         
  -4   0   8        397.30        385.20        10.96 o                         
  -3   0   8       1128.23       1175.45        17.03 o                         
  -2   0   8        806.72        886.27        13.53 o                         
  -1   0   8         20.37         22.72         2.29 o                         
   0   0   8        109.56        111.70         4.81 o                         
   1   0   8        199.59        193.80         8.33 o                         
   2   0   8        507.09        518.29         9.15 o                         
   3   0   8        357.60        380.84         7.51 o                         
   4   0   8        225.56        216.19        13.41 o                         
   5   0   8         66.59         66.20         8.59 o                         
   6   0   8         47.82         60.69        10.30 o                         
   7   0   8          6.00          7.60         4.16 o                         
  -9   1   8        539.24        548.81        30.49 o                         
  -8   1   8         65.74         68.81        12.77 o                         
  -7   1   8        305.33        294.18        14.28 o                         
  -6   1   8        330.63        317.93        14.85 o                         
  -5   1   8          1.96          4.18         5.36 o                         
  -4   1   8        802.52        818.66        12.77 o                         
  -3   1   8         16.88          8.01         1.47 o                         
  -2   1   8        116.86        118.49         5.06 o                         
  -1   1   8       1011.19       1078.80        15.32 o                         
   0   1   8          8.38          9.42         1.69 o                         
   1   1   8          0.32          0.68         1.11 o                         
   2   1   8         61.63         52.00         4.58 o                         
   3   1   8         14.33         15.20         2.91 o                         
   4   1   8        110.65         99.17        17.92 o                         
   5   1   8        780.31        788.04        27.02 o                         
   6   1   8        309.85        311.85        18.10 o                         
  -9   2   8         58.29         84.06        13.60 o                         
  -8   2   8        767.61        841.32        37.08 o                         
  -7   2   8        296.82        294.75        14.13 o                         
  -6   2   8         53.78         46.56         6.70 o                         
  -5   2   8          6.78          6.75         3.50 o                         
  -4   2   8         97.63        117.28         5.11 o                         
  -3   2   8        178.29        205.25        10.80 o                         
  -2   2   8          6.83          7.10         1.64 o                         
  -1   2   8        543.54        520.21         9.80 o                         
   0   2   8        302.11        308.39         7.75 o                         
   1   2   8        168.70        207.44         7.91 o                         
   2   2   8        111.62        108.11         6.22 o                         
   3   2   8         16.77         15.00         3.46 o                         
   4   2   8         51.76         47.89         7.72 o                         
   5   2   8         22.12         22.94         6.26 o                         
   6   2   8          9.63          1.96         8.45 o                         
  -9   3   8         25.31         28.84         7.83 o                         
  -8   3   8         44.65         54.80        10.71 o                         
  -7   3   8        225.31        233.68        13.90 o                         
  -6   3   8        437.88        456.38        18.50 o                         
  -5   3   8        251.01        290.70        14.56 o                         
  -4   3   8        361.19        385.82         7.54 o                         
  -3   3   8        322.79        364.23        11.34 o                         
  -2   3   8        613.86        617.37        11.70 o                         
  -1   3   8        104.25        126.33         8.69 o                         
   0   3   8        133.37        129.20         5.92 o                         
   1   3   8        262.30        277.23         8.41 o                         
   2   3   8         67.32         70.77         6.42 o                         
   3   3   8        457.76        448.33        18.15 o                         
   4   3   8        511.39        504.48        13.33 o                         
   5   3   8         28.74         20.56         6.44 o                         
  -9   4   8         33.32         32.55         9.07 o                         
  -8   4   8          8.45          1.65         4.53 o                         
  -7   4   8          0.77          2.86         3.05 o                         
  -6   4   8        700.62        707.93        24.76 o                         
  -5   4   8        169.66        176.20         5.88 o                         
  -4   4   8          0.01          0.00         1.70 o                         
  -3   4   8          6.03          6.24         1.74 o                         
  -2   4   8        129.67        142.77         6.81 o                         
  -1   4   8         19.26         19.47         2.69 o                         
   0   4   8         27.93         30.74         3.36 o                         
   1   4   8         65.49         73.91         6.16 o                         
   2   4   8          0.61          0.43         2.81 o                         
   3   4   8          2.30          0.37         2.26 o                         
   4   4   8        228.90        228.13         9.92 o                         
  -9   5   8         26.32         32.96         9.48 o                         
  -8   5   8        108.16        125.26        17.31 o                         
  -7   5   8          0.91          0.00         2.87 o                         
  -6   5   8        424.55        428.76        19.65 o                         
  -5   5   8         26.08         30.43         4.19 o                         
  -4   5   8        229.35        235.58        11.49 o                         
  -3   5   8          2.15          0.00         1.82 o                         
  -2   5   8          1.99          3.05         1.69 o                         
  -1   5   8        154.92        151.45         7.49 o                         
   0   5   8        891.65        858.08        19.64 o                         
   1   5   8        390.03        391.39        12.72 o                         
   2   5   8        414.61        396.79        17.29 o                         
   3   5   8         62.32         74.33         7.63 o                         
   4   5   8        117.77        162.78        14.38 o                         
  -9   6   8          1.72          2.47         4.94 o                         
  -8   6   8         68.12         53.15        11.95 o                         
  -7   6   8         19.39         11.54         6.59 o                         
  -6   6   8          0.16          0.00         3.20 o                         
  -5   6   8        159.83        174.89        11.50 o                         
  -4   6   8          4.58          5.31         4.77 o                         
  -3   6   8        319.27        334.50        11.92 o                         
  -2   6   8          2.88          1.42         2.11 o                         
  -1   6   8         74.99         89.37        15.33 o                         
   0   6   8          3.39          5.85         2.83 o                         
   1   6   8         10.96         12.19         3.84 o                         
   2   6   8        135.75        125.40        13.43 o                         
   3   6   8         21.95         21.59         9.48 o                         
  -8   7   8        117.96        135.98        20.19 o                         
  -7   7   8        171.48        207.22        24.72 o                         
  -6   7   8         32.83         39.87         4.18 o                         
  -5   7   8          8.32          6.68         4.16 o                         
  -4   7   8         29.64         42.65         6.42 o                         
  -3   7   8         92.46         84.25         7.47 o                         
  -2   7   8        375.31        369.27        16.58 o                         
  -1   7   8        115.99        100.99        12.16 o                         
   0   7   8         39.00         42.72         7.21 o                         
   1   7   8          0.47          0.00         3.30 o                         
   2   7   8         32.89         43.77         9.01 o                         
  -8   8   8         13.50         20.60         9.89 o                         
  -7   8   8         32.23         51.51        13.60 o                         
  -6   8   8          0.07          1.79         2.58 o                         
  -5   8   8         14.83          9.87         3.95 o                         
  -4   8   8         33.96         41.35         7.03 o                         
  -3   8   8         47.19         50.86         8.86 o                         
  -2   8   8          0.62          5.14         3.93 o                         
  -1   8   8         11.56          2.91         4.53 o                         
   0   8   8          0.05          0.00         3.18 o                         
  -6   9   8         96.68        104.63        10.44 o                         
  -5   9   8          5.20          3.39         3.55 o                         
  -4   9   8          0.01          0.96         5.15 o                         
  -3   9   8         13.76         11.13         7.42 o                         
  -2   9   8          1.56          3.30         5.56 o                         
   0  -9   9         16.58         32.34         7.58 o                         
   1  -9   9         29.71         36.15         7.62 o                         
   2  -9   9          0.05          1.50         4.29 o                         
   3  -9   9        131.86        155.85        15.05 o                         
   4  -9   9         59.72         67.19         8.85 o                         
   5  -9   9         12.00         18.95        11.13 o                         
  -2  -8   9          7.85          9.07         5.77 o                         
  -1  -8   9         47.64         34.23         7.21 o                         
   0  -8   9         18.99         24.73         6.33 o                         
   1  -8   9        324.85        346.61        19.01 o                         
   2  -8   9        119.36        131.97        18.95 o                         
   3  -8   9        189.59        181.63        14.54 o                         
   4  -8   9          0.58          3.83         3.12 o                         
   5  -8   9        276.62        301.58        33.38 o                         
   6  -8   9          0.49          0.00         5.36 o                         
  -3  -7   9          2.27          6.18         4.42 o                         
  -2  -7   9        123.05        139.87        14.42 o                         
  -1  -7   9          0.90          0.00         3.46 o                         
   0  -7   9          1.75          6.24         4.16 o                         
   1  -7   9        463.22        491.69        20.04 o                         
   2  -7   9        173.85        165.81        23.90 o                         
   3  -7   9          0.67          0.00         3.12 o                         
   4  -7   9         75.90         71.39         6.78 o                         
   5  -7   9         13.74         13.49         5.97 o                         
   6  -7   9         63.40         60.01        10.05 o                         
   7  -7   9          4.05         10.30         7.42 o                         
  -5  -6   9          0.03          0.00         5.36 o                         
  -4  -6   9         21.88         17.31         6.80 o                         
  -3  -6   9         28.22         36.16         9.07 o                         
  -2  -6   9         67.71         72.43        10.76 o                         
  -1  -6   9       1743.77       1791.56        37.68 o                         
   0  -6   9        436.97        469.28        16.19 o                         
   1  -6   9        101.31        112.01         9.17 o                         
   2  -6   9         20.66         18.78         4.52 o                         
   3  -6   9        325.31        309.78        13.38 o                         
   4  -6   9         78.41         96.03         7.70 o                         
   5  -6   9        173.99        180.89        23.49 o                         
   6  -6   9         19.70         29.98         6.97 o                         
   7  -6   9         56.97         62.37        10.05 o                         
  -5  -5   9         49.27         35.77        10.92 o                         
  -4  -5   9        430.20        401.01        18.28 o                         
  -3  -5   9         12.21         18.31         5.54 o                         
  -2  -5   9        292.81        296.16        13.91 o                         
  -1  -5   9        712.21        696.90        17.41 o                         
   0  -5   9       1209.83       1209.03        21.93 o                         
   1  -5   9        368.28        336.96        11.23 o                         
   2  -5   9        427.30        478.32        29.26 o                         
   3  -5   9         46.72         31.89         5.24 o                         
   4  -5   9         82.87         86.08         4.70 o                         
   5  -5   9        100.06        105.18        11.78 o                         
   6  -5   9          1.38          3.23         3.75 o                         
   7  -5   9          0.04          0.66         3.56 o                         
  -6  -4   9          0.79          0.00         5.77 o                         
  -5  -4   9         42.81         29.04         5.55 o                         
  -4  -4   9         68.11         65.80         8.46 o                         
  -3  -4   9       3976.40       3830.32        79.47 o                         
  -2  -4   9        198.20        203.48        10.34 o                         
  -1  -4   9        282.77        310.95         9.50 o                         
   0  -4   9         94.40         93.73         5.22 o                         
   1  -4   9          0.19          0.31         1.42 o                         
   2  -4   9         36.52         22.97         4.75 o                         
   3  -4   9         25.67         27.18         4.04 o                         
   4  -4   9        173.44        152.42        35.02 o                         
   5  -4   9         97.72         79.92         9.68 o                         
   6  -4   9        106.11        105.44        16.69 o                         
   7  -4   9        100.05         98.06        10.85 o                         
  -7  -3   9        259.21        308.58        32.96 o                         
  -6  -3   9        188.21        219.99        26.37 o                         
  -5  -3   9        120.55        111.95         9.60 o                         
  -4  -3   9       1004.71        967.68        23.95 o                         
  -3  -3   9        182.46        187.83        10.86 o                         
  -2  -3   9       2280.80       2190.54        29.04 o                         
  -1  -3   9         34.71         31.66         3.22 o                         
   0  -3   9       1344.13       1356.00        20.18 o                         
   1  -3   9        239.71        225.80         6.56 o                         
   2  -3   9        469.22        467.25        10.94 o                         
   3  -3   9         75.63         80.37         4.52 o                         
   4  -3   9          2.29          0.00         2.46 o                         
   5  -3   9        183.87        169.60        13.39 o                         
   6  -3   9         16.23         22.66         7.42 o                         
   7  -3   9          0.46          3.96         3.63 o                         
  -7  -2   9         51.69         39.56        11.95 o                         
  -6  -2   9          0.05          0.00         2.87 o                         
  -5  -2   9       1200.41       1220.01        25.96 o                         
  -4  -2   9        287.21        265.55        11.16 o                         
  -3  -2   9        336.46        361.26        10.97 o                         
  -2  -2   9         65.27         45.99         4.17 o                         
  -1  -2   9        198.73        226.13         9.80 o                         
   0  -2   9        111.61        114.10         5.33 o                         
   1  -2   9        455.17        459.31         9.13 o                         
   2  -2   9          1.85          0.94         1.23 o                         
   3  -2   9          0.14          0.25         0.97 o                         
   4  -2   9          8.58          7.10         4.12 o                         
   5  -2   9          3.00          0.00         2.46 o                         
   6  -2   9          0.80          0.88         2.97 o                         
   7  -2   9          3.76          0.22         3.05 o                         
  -8  -1   9         34.87         26.78        10.71 o                         
  -7  -1   9        247.80        284.68        28.02 o                         
  -6  -1   9       1350.96       1357.45        38.31 o                         
  -5  -1   9         30.13         24.82         2.65 o                         
  -4  -1   9        713.66        690.16        17.82 o                         
  -3  -1   9        172.68        193.38         6.91 o                         
  -2  -1   9        882.96        981.18        17.71 o                         
  -1  -1   9        103.95        101.38         6.17 o                         
   0  -1   9         24.95         15.99         2.15 o                         
   1  -1   9         14.07         16.26         2.11 o                         
   2  -1   9         35.17         34.96         3.12 o                         
   3  -1   9         40.48         38.61         3.02 o                         
   4  -1   9         49.15         42.07         6.81 o                         
   5  -1   9        257.91        235.53        14.55 o                         
   6  -1   9        111.05         82.82        15.25 o                         
   7  -1   9        251.53        224.79        16.87 o                         
  -8   0   9          7.42          6.18         5.36 o                         
  -7   0   9        220.23        229.57        28.43 o                         
  -6   0   9        985.36       1007.91        30.88 o                         
  -5   0   9         27.70         23.23         5.29 o                         
  -4   0   9        471.30        470.50        12.32 o                         
  -3   0   9          3.42          7.19         1.66 o                         
  -2   0   9        112.53        100.64         4.87 o                         
  -1   0   9          2.23          7.57         1.84 o                         
   0   0   9         19.28         28.60         2.63 o                         
   1   0   9         41.19         34.75         2.92 o                         
   2   0   9          9.03          7.54         1.83 o                         
   3   0   9          2.55          1.91         1.27 o                         
   4   0   9          0.76          0.00         2.36 o                         
   5   0   9         24.82         30.96         6.41 o                         
   6   0   9         74.89         72.59         9.90 o                         
  -9   1   9         21.41         13.60         8.24 o                         
  -8   1   9       1110.78       1116.53        47.80 o                         
  -7   1   9        247.01        227.03        28.41 o                         
  -6   1   9        536.57        515.50        27.40 o                         
  -5   1   9        863.12        888.22        14.97 o                         
  -4   1   9         72.29         91.26         9.06 o                         
  -3   1   9        655.02        598.80        11.35 o                         
  -2   1   9        222.56        237.72         6.36 o                         
  -1   1   9        315.48        324.90         7.66 o                         
   0   1   9        176.88        179.73         7.21 o                         
   1   1   9        384.25        431.78         9.11 o                         
   2   1   9         28.58         31.52         3.54 o                         
   3   1   9        594.57        576.43        15.28 o                         
   4   1   9         73.18         48.54         8.01 o                         
   5   1   9         69.47         74.45        10.02 o                         
   6   1   9          3.40          0.05         3.86 o                         
  -9   2   9         88.54         76.64        14.01 o                         
  -8   2   9        206.69        192.01        20.60 o                         
  -7   2   9         47.38         36.53         6.39 o                         
  -6   2   9        153.09        134.28        11.94 o                         
  -5   2   9         14.39         15.05         1.89 o                         
  -4   2   9        421.68        407.87         8.93 o                         
  -3   2   9        609.49        588.44        10.56 o                         
  -2   2   9         18.17         23.38         2.58 o                         
  -1   2   9        855.86        833.58        13.67 o                         
   0   2   9        975.60        988.13        15.43 o                         
   1   2   9        415.57        417.78         9.99 o                         
   2   2   9        317.66        330.06        12.06 o                         
   3   2   9        124.04        117.45         7.84 o                         
   4   2   9         85.78         78.83        10.77 o                         
   5   2   9         81.69         70.01        10.27 o                         
  -9   3   9         48.21         62.22        12.36 o                         
  -8   3   9         20.73         39.56         9.89 o                         
  -7   3   9         11.94         18.71         8.24 o                         
  -6   3   9         47.29         55.59         8.16 o                         
  -5   3   9        916.67        913.49        16.49 o                         
  -4   3   9         41.62         46.88         5.50 o                         
  -3   3   9        541.49        554.32        11.40 o                         
  -2   3   9         57.19         74.20         4.81 o                         
  -1   3   9       1295.13       1355.44        21.19 o                         
   0   3   9        307.01        367.19         8.98 o                         
   1   3   9         24.99         33.44         4.25 o                         
   2   3   9        220.69        186.08        10.83 o                         
   3   3   9        186.03        162.24         8.83 o                         
   4   3   9        293.44        301.58        22.53 o                         
   5   3   9          3.37          4.35         4.75 o                         
  -9   4   9         10.03          0.00         4.53 o                         
  -8   4   9         65.65         57.69        12.36 o                         
  -7   4   9        107.91        112.95        11.80 o                         
  -6   4   9          0.00          0.00         4.74 o                         
  -5   4   9        660.79        658.91        17.28 o                         
  -4   4   9        217.91        219.71        23.61 o                         
  -3   4   9        193.30        206.76         9.06 o                         
  -2   4   9        463.16        479.12        11.15 o                         
  -1   4   9          4.98          0.81         1.56 o                         
   0   4   9        386.92        394.31        13.64 o                         
   1   4   9          2.19          0.44         1.82 o                         
   2   4   9        111.17        122.33         9.15 o                         
   3   4   9          0.14          0.48         2.11 o                         
   4   4   9         11.96          7.36         2.57 o                         
  -9   5   9          0.26          2.88         4.94 o                         
  -8   5   9        217.72        185.83        21.43 o                         
  -7   5   9        283.79        285.36        20.53 o                         
  -6   5   9         76.31         64.87         9.60 o                         
  -5   5   9          4.19          0.53         1.95 o                         
  -4   5   9        104.09        116.07        12.01 o                         
  -3   5   9        200.70        198.32        11.12 o                         
  -2   5   9         70.20         71.68         5.76 o                         
  -1   5   9         11.24          9.92         4.23 o                         
   0   5   9        112.28         92.84         7.79 o                         
   1   5   9         75.10         53.25         8.72 o                         
   2   5   9         38.03         40.43         5.99 o                         
   3   5   9         18.24         20.51         4.54 o                         
  -9   6   9          4.04          6.18         6.59 o                         
  -8   6   9         38.51         57.27        13.60 o                         
  -7   6   9        172.50        171.41        22.25 o                         
  -6   6   9        210.53        211.64         5.89 o                         
  -5   6   9         13.57         13.98         3.66 o                         
  -4   6   9        135.25        112.46         9.74 o                         
  -3   6   9          4.56          3.41         2.53 o                         
  -2   6   9        102.07        112.71        11.72 o                         
  -1   6   9         26.83         18.71         4.93 o                         
   0   6   9        203.41        204.03        11.45 o                         
   1   6   9        169.24        183.28        23.89 o                         
   2   6   9         50.31         48.90         6.85 o                         
  -8   7   9         34.50         38.32        11.95 o                         
  -7   7   9          7.27          9.07         6.59 o                         
  -6   7   9         73.99         87.77        17.31 o                         
  -5   7   9        197.28        165.97        17.16 o                         
  -4   7   9          0.34          3.62         3.91 o                         
  -3   7   9         50.83         60.34         7.37 o                         
  -2   7   9         82.24         73.06         9.20 o                         
  -1   7   9         63.36        100.16        11.09 o                         
   0   7   9         85.71         73.67         9.68 o                         
   1   7   9          6.67         17.72         7.00 o                         
  -7   8   9          0.58          0.00         5.36 o                         
  -6   8   9        102.26        100.81         9.74 o                         
  -5   8   9        259.60        292.60        30.42 o                         
  -4   8   9         26.05         22.41         5.60 o                         
  -3   8   9         15.34         15.66         7.83 o                         
  -2   8   9          4.29         15.17         5.22 o                         
  -1   8   9        490.72        483.00        44.71 o                         
   0   8   9         73.93         80.11        10.66 o                         
  -6   9   9         11.04         13.96         5.77 o                         
  -5   9   9         79.26         69.08        10.21 o                         
  -4   9   9        188.33        166.34        16.41 o                         
  -3   9   9         93.57         61.40        13.60 o                         
   1  -9  10        142.98        164.41        22.25 o                         
   2  -9  10         57.12         72.52        14.01 o                         
   3  -9  10          0.81          0.40         3.81 o                         
   4  -9  10         60.14         54.41         8.05 o                         
  -2  -8  10         13.72         32.96        10.71 o                         
  -1  -8  10         63.42         61.99         9.56 o                         
   0  -8  10          3.99          4.92         4.34 o                         
   1  -8  10        839.49        851.78        29.14 o                         
   2  -8  10         17.21         11.48         5.24 o                         
   3  -8  10          8.19          0.00         4.74 o                         
   4  -8  10        251.31        264.96        14.59 o                         
   5  -8  10          0.99          4.94         7.83 o                         
  -3  -7  10         17.45         22.25         8.65 o                         
  -2  -7  10          9.46          7.30         9.48 o                         
  -1  -7  10         25.25         13.46         6.80 o                         
   0  -7  10        895.21        977.16        31.16 o                         
   1  -7  10         26.50         26.42         5.36 o                         
   2  -7  10        699.47        688.92        27.81 o                         
   3  -7  10         87.16         84.68         9.67 o                         
   4  -7  10         42.00         38.04         5.11 o                         
   5  -7  10         56.81         55.86        11.33 o                         
   6  -7  10          1.61          5.77         7.42 o                         
  -4  -6  10          4.51          0.26         3.55 o                         
  -3  -6  10        628.50        670.83        26.63 o                         
  -2  -6  10          4.74          0.00         2.51 o                         
  -1  -6  10       1965.33       1990.64        48.94 o                         
   0  -6  10        289.30        293.31        14.26 o                         
   1  -6  10          3.87          1.23         2.80 o                         
   2  -6  10        510.66        561.38        18.78 o                         
   3  -6  10        208.46        189.75        27.17 o                         
   4  -6  10         73.24         69.87        12.36 o                         
   5  -6  10          0.41          0.00         4.53 o                         
   6  -6  10          0.01          0.00         3.35 o                         
  -5  -5  10        176.74        184.73        14.63 o                         
  -4  -5  10         12.24          4.05         3.81 o                         
  -3  -5  10          4.68          2.38         4.12 o                         
  -2  -5  10       1579.60       1605.56        35.00 o                         
  -1  -5  10        900.19        904.85        26.43 o                         
   0  -5  10        739.17        789.24        19.09 o                         
   1  -5  10          0.01          0.18         2.08 o                         
   2  -5  10        109.54        111.64        20.19 o                         
   3  -5  10        264.56        289.75        12.03 o                         
   4  -5  10          8.83         10.44         2.56 o                         
   5  -5  10        370.58        363.63        27.40 o                         
   6  -5  10         10.10         10.82         8.03 o                         
   7  -5  10         19.43          8.79         7.62 o                         
  -6  -4  10          7.07         11.13         8.24 o                         
  -5  -4  10        656.07        669.85        43.47 o                         
  -4  -4  10         73.22         56.11        14.63 o                         
  -3  -4  10        142.47        176.36        18.74 o                         
  -2  -4  10          5.78          2.56         3.87 o                         
  -1  -4  10        208.22        222.58         9.27 o                         
   0  -4  10        262.89        261.90         9.27 o                         
   1  -4  10        203.39        236.24        11.31 o                         
   2  -4  10        100.04        124.78         9.15 o                         
   3  -4  10         18.62         20.15         3.76 o                         
   4  -4  10        231.76        245.21        36.47 o                         
   5  -4  10         21.47         32.53         7.62 o                         
   6  -4  10         12.59          9.44         4.64 o                         
   7  -4  10        118.24        143.22        27.20 o                         
  -7  -3  10         23.59         31.32        12.36 o                         
  -6  -3  10         29.42         26.78        10.30 o                         
  -5  -3  10          1.12          4.55         2.65 o                         
  -4  -3  10       1723.46       1750.76        76.07 o                         
  -3  -3  10        123.26        137.35         8.65 o                         
  -2  -3  10         76.12         82.22         5.63 o                         
  -1  -3  10         18.37         15.73         2.66 o                         
   0  -3  10         75.83         57.24         4.45 o                         
   1  -3  10        292.28        299.32         8.38 o                         
   2  -3  10          1.67          3.44         1.80 o                         
   3  -3  10        237.15        225.48        10.03 o                         
   4  -3  10        237.72        229.70        16.31 o                         
   5  -3  10        100.12        109.88        12.09 o                         
   6  -3  10          8.87         10.27         5.09 o                         
   7  -3  10         11.54          5.38         4.74 o                         
  -7  -2  10         32.18         39.14        12.36 o                         
  -6  -2  10          9.75         10.83         4.85 o                         
  -5  -2  10          9.15          8.88         2.90 o                         
  -4  -2  10         19.82         18.01         3.68 o                         
  -3  -2  10        257.05        266.50        11.66 o                         
  -2  -2  10        168.25        175.76         8.24 o                         
  -1  -2  10        277.79        291.37         8.85 o                         
   0  -2  10        113.64        140.09         6.15 o                         
   1  -2  10         69.48         71.52         4.31 o                         
   2  -2  10         80.08         74.40         4.88 o                         
   3  -2  10          0.20          0.04         1.55 o                         
   4  -2  10         13.88         11.66         4.51 o                         
   5  -2  10         76.51         60.74         8.85 o                         
   6  -2  10         37.32         45.82         8.01 o                         
   7  -2  10         37.51         28.42         6.84 o                         
  -8  -1  10         67.34         61.81        14.01 o                         
  -7  -1  10          9.12         17.31         7.83 o                         
  -6  -1  10       1086.39       1128.79        36.05 o                         
  -5  -1  10        373.74        373.59        12.54 o                         
  -4  -1  10         25.60         21.49         4.58 o                         
  -3  -1  10        139.49        145.68         9.16 o                         
  -2  -1  10       1050.63       1000.74        18.12 o                         
  -1  -1  10        410.60        370.54         8.47 o                         
   0  -1  10        174.80        200.12         7.00 o                         
   1  -1  10        224.82        240.66         7.25 o                         
   2  -1  10         10.07         10.97         2.39 o                         
   3  -1  10        680.41        718.24        17.54 o                         
   4  -1  10          2.17          0.00         2.91 o                         
   5  -1  10          2.46          0.00         2.81 o                         
   6  -1  10         16.91         16.48         5.74 o                         
  -8   0  10          0.04          0.82         4.94 o                         
  -7   0  10         59.27         79.53        15.25 o                         
  -6   0  10         83.39         92.04        10.61 o                         
  -5   0  10         13.53         14.73         4.05 o                         
  -4   0  10         34.55         35.56         4.75 o                         
  -3   0  10        221.99        212.53        10.22 o                         
  -2   0  10         89.85         96.73         5.47 o                         
  -1   0  10       1166.89       1113.57        16.50 o                         
   0   0  10          3.12         11.98         2.06 o                         
   1   0  10        167.45        160.84         6.54 o                         
   2   0  10        165.69        197.39         9.61 o                         
   3   0  10        349.52        330.40        11.05 o                         
   4   0  10        148.68        135.11        12.96 o                         
   5   0  10         18.08         24.49         9.07 o                         
   6   0  10         61.15         74.02        10.44 o                         
  -8   1  10         18.73         13.60         7.00 o                         
  -7   1  10        372.96        412.16        27.40 o                         
  -6   1  10         67.69         68.48         9.32 o                         
  -5   1  10        277.23        290.55         8.17 o                         
  -4   1  10        985.25        958.19        22.73 o                         
  -3   1  10          1.74          4.16         1.77 o                         
  -2   1  10        144.08        180.42         8.35 o                         
  -1   1  10       3036.15       3136.02        35.55 o                         
   0   1  10        258.72        223.93         7.38 o                         
   1   1  10        967.29        942.91        16.39 o                         
   2   1  10         67.13         77.00         6.87 o                         
   3   1  10        138.96        148.89        16.25 o                         
   4   1  10         21.05         32.57         7.13 o                         
   5   1  10         56.56         67.77        10.71 o                         
   6   1  10          8.71         11.76         5.63 o                         
  -9   2  10         83.12         87.77        15.25 o                         
  -8   2  10         72.63         93.95        15.25 o                         
  -7   2  10         50.95         44.59        12.57 o                         
  -6   2  10        130.12        113.52        11.48 o                         
  -5   2  10        903.36        904.95        26.29 o                         
  -4   2  10        351.48        318.14        12.04 o                         
  -3   2  10        790.60        796.56        15.03 o                         
  -2   2  10        209.00        193.69        11.75 o                         
  -1   2  10        791.92        798.02        13.82 o                         
   0   2  10        398.49        416.94         9.63 o                         
   1   2  10          3.68          2.58         1.93 o                         
   2   2  10         39.06         36.43         5.98 o                         
   3   2  10        109.93        114.94         8.10 o                         
   4   2  10        349.11        369.41        12.88 o                         
   5   2  10         24.73         22.20         8.03 o                         
  -9   3  10         21.13         16.48         7.83 o                         
  -8   3  10         21.27         17.72         7.42 o                         
  -7   3  10        174.03        180.18        14.99 o                         
  -6   3  10        548.28        512.94        35.23 o                         
  -5   3  10         81.27         90.83         7.62 o                         
  -4   3  10          0.54          1.56         2.45 o                         
  -3   3  10         50.33         52.09         4.66 o                         
  -2   3  10        225.43        235.34         9.62 o                         
  -1   3  10         33.27         27.17         4.86 o                         
   0   3  10          3.03          0.00         1.73 o                         
   1   3  10          0.48          0.00         1.71 o                         
   2   3  10          3.46          2.26         2.02 o                         
   3   3  10         23.50         23.53         4.33 o                         
   4   3  10        171.01        168.71         7.81 o                         
  -9   4  10         33.45         23.90         9.48 o                         
  -8   4  10         35.83         19.78         8.65 o                         
  -7   4  10         25.54         17.60         5.97 o                         
  -6   4  10          7.25          8.45         4.66 o                         
  -5   4  10        131.60        142.66         9.58 o                         
  -4   4  10          5.26          0.00         2.14 o                         
  -3   4  10        191.91        209.31        10.58 o                         
  -2   4  10        148.22        145.07         9.64 o                         
  -1   4  10          0.58          0.87         1.64 o                         
   0   4  10        468.21        490.26        14.20 o                         
   1   4  10        295.04        320.97        13.69 o                         
   2   4  10        150.64        159.01        11.03 o                         
   3   4  10         30.92         30.70         5.02 o                         
   4   4  10         18.73         20.32         6.87 o                         
  -9   5  10          1.02          0.00         4.94 o                         
  -8   5  10         16.44          5.77         6.18 o                         
  -7   5  10         79.56         67.99        14.01 o                         
  -6   5  10         90.32         87.65         3.48 o                         
  -5   5  10         16.95         22.87         4.28 o                         
  -4   5  10          4.47         13.49         4.73 o                         
  -3   5  10         37.32         30.06         6.07 o                         
  -2   5  10         12.04         11.58         3.41 o                         
  -1   5  10         30.58         27.52         4.39 o                         
   0   5  10        497.09        492.62        18.51 o                         
   1   5  10          1.80          1.38         2.66 o                         
   2   5  10         61.69         63.08         7.31 o                         
   3   5  10         22.18         22.72         5.30 o                         
  -8   6  10          7.27          2.06         6.59 o                         
  -7   6  10         52.69         60.98        14.83 o                         
  -6   6  10          0.44          1.05         2.17 o                         
  -5   6  10        626.06        618.98        19.68 o                         
  -4   6  10        112.25        119.04        10.58 o                         
  -3   6  10        326.31        347.83        13.53 o                         
  -2   6  10        298.52        282.95        15.40 o                         
  -1   6  10          5.02         14.24         4.55 o                         
   0   6  10        117.51        128.11        12.26 o                         
   1   6  10         46.31         67.05         9.06 o                         
   2   6  10         37.25         37.43         6.22 o                         
  -8   7  10         26.04         34.61        11.95 o                         
  -7   7  10        210.54        210.93        26.78 o                         
  -6   7  10         97.31        109.97         9.74 o                         
  -5   7  10          1.38          1.58         3.08 o                         
  -4   7  10         22.66         22.62         5.20 o                         
  -3   7  10         37.02         40.81         6.10 o                         
  -2   7  10        303.28        303.92        19.20 o                         
  -1   7  10        156.24        158.83        14.07 o                         
   0   7  10        100.48        115.26        19.57 o                         
  -7   8  10        419.69        426.43        40.79 o                         
  -6   8  10         44.17         43.46         6.96 o                         
  -5   8  10          0.46          2.57         3.87 o                         
  -4   8  10        106.62        107.64        13.16 o                         
  -3   8  10          5.42          8.24         7.00 o                         
  -2   8  10        102.37         72.18        10.00 o                         
  -1   8  10         15.82         17.45        10.71 o                         
  -1  -8  11        366.86        413.44        24.98 o                         
   0  -8  11        249.96        269.25        19.81 o                         
   1  -8  11         41.89         46.56        11.95 o                         
   2  -8  11        214.75        167.98        26.78 o                         
   3  -8  11        398.92        435.31        31.52 o                         
   4  -8  11         75.40         68.58         8.11 o                         
   5  -8  11          0.79          0.00         7.00 o                         
  -3  -7  11          1.37          1.24         4.94 o                         
  -2  -7  11         13.28         16.93         6.59 o                         
  -1  -7  11        115.45        104.41        11.80 o                         
   0  -7  11        575.48        597.88        23.89 o                         
   1  -7  11          0.00          0.46         4.16 o                         
   2  -7  11        133.80        133.04        12.94 o                         
   3  -7  11         38.69         47.19         6.81 o                         
   4  -7  11         10.17          7.67         4.89 o                         
   5  -7  11         21.04         27.81        10.10 o                         
  -4  -6  11          0.32          0.51         3.72 o                         
  -3  -6  11        184.41        210.74        17.82 o                         
  -2  -6  11         62.31         83.65        10.19 o                         
  -1  -6  11        119.52        103.34        19.57 o                         
   0  -6  11          3.55          0.00         3.20 o                         
   1  -6  11        192.26        206.47        21.16 o                         
   2  -6  11         13.34          6.40         5.19 o                         
   3  -6  11        239.14        250.32        14.41 o                         
   4  -6  11        209.64        184.26        10.12 o                         
   5  -6  11        119.12        124.81        14.85 o                         
   6  -6  11         83.60         99.09        13.25 o                         
  -5  -5  11         28.79         27.46         6.41 o                         
  -4  -5  11         90.95        100.45        11.88 o                         
  -3  -5  11          0.06          2.50         3.75 o                         
  -2  -5  11        565.45        563.94        18.88 o                         
  -1  -5  11        200.90        202.55        12.99 o                         
   0  -5  11         97.99        102.88         7.99 o                         
   1  -5  11         69.66         72.39         7.24 o                         
   2  -5  11          8.95         14.73         4.42 o                         
   3  -5  11         92.43         87.41         7.84 o                         
   4  -5  11        506.23        548.24        14.75 o                         
   5  -5  11         39.04         40.75         8.68 o                         
   6  -5  11         11.84         12.86         5.68 o                         
  -6  -4  11          4.54          4.22         3.01 o                         
  -5  -4  11         23.87         20.34         5.40 o                         
  -4  -4  11         93.64         94.10        11.54 o                         
  -3  -4  11         93.42        114.25        10.00 o                         
  -2  -4  11          3.39          0.70         2.14 o                         
  -1  -4  11          1.84          0.00         1.60 o                         
   0  -4  11        160.51        164.40         8.78 o                         
   1  -4  11        234.22        222.15        11.96 o                         
   2  -4  11        230.29        215.25        17.12 o                         
   3  -4  11        202.54        207.85        13.63 o                         
   4  -4  11          7.56          8.50         1.50 o                         
   5  -4  11        294.72        280.13        19.50 o                         
   6  -4  11        133.87        125.55        13.39 o                         
  -7  -3  11         60.94         97.66        19.78 o                         
  -6  -3  11         75.71         89.86         6.86 o                         
  -5  -3  11         16.13         19.33         4.33 o                         
  -4  -3  11          9.27         12.07         5.27 o                         
  -3  -3  11         48.52         51.06         5.51 o                         
  -2  -3  11        172.87        198.29        10.34 o                         
  -1  -3  11          3.60          4.37         2.12 o                         
   0  -3  11         25.32         30.64         3.53 o                         
   1  -3  11        637.95        666.40        14.75 o                         
   2  -3  11         63.16         64.90         7.04 o                         
   3  -3  11         35.57         36.36         5.22 o                         
   4  -3  11          0.01          0.00         2.88 o                         
   5  -3  11         14.74          8.45         4.66 o                         
   6  -3  11          8.61          0.00         3.63 o                         
  -7  -2  11          1.31          0.00         4.94 o                         
  -6  -2  11          0.57          3.71         5.77 o                         
  -5  -2  11          5.94          8.59         3.31 o                         
  -4  -2  11        113.33        114.52         9.18 o                         
  -3  -2  11         74.48         66.57         6.01 o                         
  -2  -2  11        134.94        117.04         7.84 o                         
  -1  -2  11          0.06          0.00         1.48 o                         
   0  -2  11        142.84        124.69         7.56 o                         
   1  -2  11          0.15          0.00         1.32 o                         
   2  -2  11          8.27         11.46         3.34 o                         
   3  -2  11        156.14        147.43         7.95 o                         
   4  -2  11        406.03        423.73        20.08 o                         
   5  -2  11          1.86          6.22         4.34 o                         
   6  -2  11          0.02          0.00         3.56 o                         
  -8  -1  11          3.57          0.41         5.77 o                         
  -7  -1  11         80.98         94.77        17.31 o                         
  -6  -1  11        131.03        126.62        13.84 o                         
  -5  -1  11         66.41         61.24         6.34 o                         
  -4  -1  11         42.64         55.19         6.20 o                         
  -3  -1  11        180.15        194.79        10.07 o                         
  -2  -1  11          4.36          2.55         1.61 o                         
  -1  -1  11        984.85        955.87        15.56 o                         
   0  -1  11        642.38        623.85        11.93 o                         
   1  -1  11        451.87        451.80        10.64 o                         
   2  -1  11         22.51         27.52         4.84 o                         
   3  -1  11         12.09         13.48         3.16 o                         
   4  -1  11          1.17          2.70         3.56 o                         
   5  -1  11        144.82        140.29        14.13 o                         
   6  -1  11          1.30          0.00         3.56 o                         
  -8   0  11          3.36          3.30         6.59 o                         
  -7   0  11        150.92        118.67        18.54 o                         
  -6   0  11         95.60        100.11        11.35 o                         
  -5   0  11        610.74        606.17        17.34 o                         
  -4   0  11         99.03         97.24         8.20 o                         
  -3   0  11        284.53        291.81        16.71 o                         
  -2   0  11         53.16         56.06         4.39 o                         
  -1   0  11          0.75          1.59         1.51 o                         
   0   0  11         13.57         21.81         2.75 o                         
   1   0  11        105.10        106.84         8.23 o                         
   2   0  11        901.33        897.53        21.99 o                         
   3   0  11         25.16         22.07         3.74 o                         
   4   0  11         54.63         63.87         9.89 o                         
   5   0  11         12.11         10.47         4.85 o                         
   6   0  11          2.09          8.13         4.80 o                         
  -8   1  11          2.38          0.82         5.36 o                         
  -7   1  11         65.24         58.51        12.77 o                         
  -6   1  11         76.05         69.81        14.22 o                         
  -5   1  11          7.09          0.95         2.30 o                         
  -4   1  11          9.95          5.22         2.63 o                         
  -3   1  11        686.58        690.33        14.70 o                         
  -2   1  11       1237.34       1216.89        19.54 o                         
  -1   1  11          1.83          0.00         1.30 o                         
   0   1  11        197.89        198.59         8.76 o                         
   1   1  11         33.69         34.56         4.41 o                         
   2   1  11          0.53          0.00         1.69 o                         
   3   1  11         67.20         54.55         9.94 o                         
   4   1  11          1.08          2.90         7.83 o                         
   5   1  11        255.85        277.12        21.09 o                         
  -8   2  11          9.76          7.83         6.59 o                         
  -7   2  11        105.65        124.03        18.54 o                         
  -6   2  11         40.59         23.90         6.12 o                         
  -5   2  11         58.19         71.01         6.73 o                         
  -4   2  11        531.78        512.90        21.74 o                         
  -3   2  11        101.04        111.92        10.81 o                         
  -2   2  11          1.98          2.99         1.87 o                         
  -1   2  11        250.39        253.24         8.47 o                         
   0   2  11          1.49          0.07         1.70 o                         
   1   2  11        365.25        369.54        11.99 o                         
   2   2  11        943.42        972.84        33.29 o                         
   3   2  11         23.23         13.78         3.33 o                         
   4   2  11         28.28         38.31         5.63 o                         
   5   2  11          3.13         10.46         6.10 o                         
  -9   3  11          4.21          6.59         6.18 o                         
  -8   3  11         27.24         35.85        10.71 o                         
  -7   3  11         91.94         98.89        16.48 o                         
  -6   3  11          5.56          6.13         4.45 o                         
  -5   3  11        189.92        180.93        10.09 o                         
  -4   3  11        151.17        142.37        10.39 o                         
  -3   3  11        442.34        455.79        13.42 o                         
  -2   3  11        776.74        775.83        15.35 o                         
  -1   3  11         53.49         59.22         5.31 o                         
   0   3  11         34.96         28.52         4.21 o                         
   1   3  11        169.96        151.43        17.43 o                         
   2   3  11         72.58         48.69         7.20 o                         
   3   3  11        352.78        339.66        13.59 o                         
   4   3  11        194.18        216.75         9.34 o                         
  -9   4  11          7.31          2.88         4.94 o                         
  -8   4  11         17.40          7.83         7.83 o                         
  -7   4  11        199.40        175.94        22.66 o                         
  -6   4  11        208.03        201.26         6.09 o                         
  -5   4  11        513.54        541.63        17.50 o                         
  -4   4  11         71.14         63.11         7.33 o                         
  -3   4  11        778.46        796.86        22.90 o                         
  -2   4  11          0.51          0.65         2.09 o                         
  -1   4  11         88.82        109.34         7.51 o                         
   0   4  11        356.05        311.07        12.41 o                         
   1   4  11        477.29        432.59        23.12 o                         
   2   4  11         21.78         20.80         4.91 o                         
   3   4  11         84.93         83.40         7.98 o                         
  -8   5  11         31.65         28.84        10.71 o                         
  -7   5  11         18.76         18.54         9.48 o                         
  -6   5  11         73.89         64.12        10.51 o                         
  -5   5  11        108.72        118.80         9.75 o                         
  -4   5  11        501.83        527.72        18.78 o                         
  -3   5  11          0.93          2.77         2.48 o                         
  -2   5  11        248.54        234.34        12.73 o                         
  -1   5  11        169.79        165.60        22.04 o                         
   0   5  11          1.71          0.36         2.29 o                         
   1   5  11         97.98         93.79         9.03 o                         
   2   5  11          1.66          0.00         4.37 o                         
  -8   6  11         10.88         12.77         8.24 o                         
  -7   6  11        568.22        540.57        36.26 o                         
  -6   6  11         92.62        106.21         9.37 o                         
  -5   6  11        153.58        156.02        12.00 o                         
  -4   6  11          0.95          0.00         2.77 o                         
  -3   6  11        138.12        134.76         9.72 o                         
  -2   6  11         13.34          9.38         4.51 o                         
  -1   6  11         66.59         52.79         8.14 o                         
   0   6  11        151.69        120.89        11.96 o                         
   1   6  11         18.71         17.72         7.00 o                         
  -7   7  11        142.04        181.71        25.96 o                         
  -6   7  11        995.47       1042.00        30.79 o                         
  -5   7  11          7.27          2.90         3.69 o                         
  -4   7  11        213.40        199.82        33.78 o                         
  -3   7  11         77.73         74.91        10.78 o                         
  -2   7  11          0.38          8.16         4.51 o                         
  -1   7  11         91.51         71.58        14.22 o                         
   0   7  11          4.87          2.06         4.94 o                         
  -6   8  11         10.57         13.37         5.36 o                         
  -5   8  11         34.71         29.16         7.16 o                         
  -4   8  11         17.26         16.52         6.53 o                         
  -3   8  11         32.16         74.17        15.66 o                         
  -2   8  11        227.10        235.73        18.18 o                         
   0  -8  12        211.52        176.78        16.02 o                         
   1  -8  12         78.95         93.54        16.48 o                         
   2  -8  12          1.23          5.97         5.30 o                         
   3  -8  12        142.07        169.87        14.91 o                         
   4  -8  12         16.79         14.42         7.21 o                         
  -2  -7  12          2.43          0.00         3.81 o                         
  -1  -7  12        202.22        203.78        24.91 o                         
   0  -7  12         72.79         59.48         9.17 o                         
   1  -7  12         37.18         29.26         9.48 o                         
   2  -7  12         20.13         30.02         7.43 o                         
   3  -7  12          6.69          5.10         3.67 o                         
   4  -7  12        162.48        168.60        11.19 o                         
   5  -7  12        191.04        235.65        30.90 o                         
  -4  -6  12          7.22         14.37        10.51 o                         
  -3  -6  12         32.67         45.74        11.13 o                         
  -2  -6  12        148.41        145.00        13.73 o                         
  -1  -6  12        162.60        189.93        15.70 o                         
   0  -6  12        149.54        185.84        15.28 o                         
   1  -6  12        282.11        278.86        19.05 o                         
   2  -6  12        112.92        100.26         9.60 o                         
   3  -6  12         33.83         27.08         6.39 o                         
   4  -6  12         23.83         23.42        14.22 o                         
   5  -6  12         20.72         17.39        15.04 o                         
  -5  -5  12         31.84         36.57         7.42 o                         
  -4  -5  12         38.75         31.12         7.83 o                         
  -3  -5  12        134.36        128.58        14.63 o                         
  -2  -5  12          9.87          6.03         3.61 o                         
  -1  -5  12         24.97         15.17        12.77 o                         
   0  -5  12          4.10          2.87         2.83 o                         
   1  -5  12        119.47        129.73        13.48 o                         
   2  -5  12        205.64        216.89        15.69 o                         
   3  -5  12        291.07        248.12        12.38 o                         
   4  -5  12         19.93         28.83         4.02 o                         
   5  -5  12        101.17         83.43        12.14 o                         
   6  -5  12         37.92         28.51         7.98 o                         
  -6  -4  12         11.29         11.28         4.09 o                         
  -5  -4  12         11.47         26.45         6.17 o                         
  -4  -4  12          4.01          0.00         2.86 o                         
  -3  -4  12          2.70          3.42         3.50 o                         
  -2  -4  12          9.28          7.62         2.94 o                         
  -1  -4  12        312.48        328.16        12.85 o                         
   0  -4  12         10.46         17.10         4.04 o                         
   1  -4  12        141.06        135.57         9.90 o                         
   2  -4  12         76.04         69.94        10.32 o                         
   3  -4  12        102.80        119.99        12.60 o                         
   4  -4  12        383.14        394.34        11.62 o                         
   5  -4  12          6.90          4.01         4.80 o                         
   6  -4  12         16.84         16.48         6.80 o                         
  -6  -3  12         67.49         80.02         8.24 o                         
  -5  -3  12        122.12        135.88        14.45 o                         
  -4  -3  12         10.92         12.37         3.94 o                         
  -3  -3  12        136.50        119.44        10.53 o                         
  -2  -3  12         43.59         41.03         5.12 o                         
  -1  -3  12        272.27        249.86        11.43 o                         
   0  -3  12        128.19        166.58         8.73 o                         
   1  -3  12         94.41         72.20         6.50 o                         
   2  -3  12          5.40          5.73         2.99 o                         
   3  -3  12         67.11         74.83         8.68 o                         
   4  -3  12        504.57        512.41        18.67 o                         
   5  -3  12         12.83         11.01         5.11 o                         
   6  -3  12          6.54          1.14         4.22 o                         
  -7  -2  12          7.31          2.88         7.83 o                         
  -6  -2  12          1.04          7.05         3.91 o                         
  -5  -2  12         11.89         20.82         5.68 o                         
  -4  -2  12         32.59         32.19         5.43 o                         
  -3  -2  12        165.03        163.44         9.61 o                         
  -2  -2  12         13.96         11.62         3.24 o                         
  -1  -2  12         26.94         24.42         3.35 o                         
   0  -2  12        604.25        556.91        12.66 o                         
   1  -2  12         31.11         28.92         6.60 o                         
   2  -2  12         43.56         42.76         5.68 o                         
   3  -2  12        161.15        163.50         8.89 o                         
   4  -2  12         27.90         29.79         7.27 o                         
   5  -2  12         86.24         73.97        10.92 o                         
   6  -2  12          3.25          1.76         4.22 o                         
  -7  -1  12        224.68        256.66        29.26 o                         
  -6  -1  12         48.25         45.43         4.98 o                         
  -5  -1  12          8.44         11.93         4.27 o                         
  -4  -1  12         18.97         15.41         3.91 o                         
  -3  -1  12         82.49         80.47         6.65 o                         
  -2  -1  12          4.83          2.68         1.96 o                         
  -1  -1  12        397.66        412.36        13.18 o                         
   0  -1  12          6.54          6.20         2.14 o                         
   1  -1  12        763.52        732.43        17.42 o                         
   2  -1  12        393.28        431.95        14.79 o                         
   3  -1  12          1.85          2.78         2.36 o                         
   4  -1  12         13.63         16.07         6.12 o                         
   5  -1  12         20.61         20.66         6.73 o                         
  -8   0  12         94.53         93.54        17.72 o                         
  -7   0  12          0.02          9.07         7.83 o                         
  -6   0  12         26.13         24.06         4.89 o                         
  -5   0  12         50.45         53.66         8.57 o                         
  -4   0  12         41.83         36.43         5.52 o                         
  -3   0  12        512.56        532.72        14.78 o                         
  -2   0  12        453.48        446.02        11.00 o                         
  -1   0  12         12.38          6.44         2.45 o                         
   0   0  12        116.23        132.98         7.12 o                         
   1   0  12        125.07        133.63         8.57 o                         
   2   0  12       1065.28       1078.32        25.84 o                         
   3   0  12        451.31        492.77        15.43 o                         
   4   0  12         62.89         59.98        10.92 o                         
   5   0  12        256.59        269.67        20.83 o                         
  -8   1  12          9.18         20.60         9.07 o                         
  -7   1  12          9.48          1.24         5.36 o                         
  -6   1  12         53.59         55.24         3.46 o                         
  -5   1  12         18.73         21.56         4.19 o                         
  -4   1  12         12.27         10.94         3.39 o                         
  -3   1  12         41.28         35.63         4.69 o                         
  -2   1  12        482.33        472.18        12.89 o                         
  -1   1  12       3073.85       3031.07        38.76 o                         
   0   1  12        606.95        598.30        14.46 o                         
   1   1  12          1.09          4.33         2.59 o                         
   2   1  12        314.03        313.87        13.14 o                         
   3   1  12          1.66          2.04         2.39 o                         
   4   1  12         11.13         16.83         2.44 o                         
   5   1  12         45.35         42.43         9.02 o                         
  -8   2  12         55.70         58.92        14.01 o                         
  -7   2  12        198.33        181.71        23.49 o                         
  -6   2  12        184.65        193.80        13.64 o                         
  -5   2  12        812.22        798.79        21.63 o                         
  -4   2  12         38.20         40.99         5.84 o                         
  -3   2  12         48.19         60.50         5.89 o                         
  -2   2  12        108.85        113.90         7.13 o                         
  -1   2  12         15.14         12.17         2.60 o                         
   0   2  12       1480.81       1479.60        28.29 o                         
   1   2  12         26.19         33.91         5.43 o                         
   2   2  12          0.17          2.98         2.63 o                         
   3   2  12        275.88        272.27        12.26 o                         
   4   2  12         39.98         44.53         5.14 o                         
  -8   3  12         13.90         13.19         7.83 o                         
  -7   3  12          1.88          0.82         5.77 o                         
  -6   3  12          4.18          4.34         2.42 o                         
  -5   3  12        382.94        392.72        14.84 o                         
  -4   3  12        450.05        455.81        16.80 o                         
  -3   3  12         39.35         48.56         5.49 o                         
  -2   3  12       1324.31       1272.23        28.37 o                         
  -1   3  12        129.24        131.87         8.08 o                         
   0   3  12        481.65        471.18        14.50 o                         
   1   3  12          0.75          1.05         2.49 o                         
   2   3  12         69.28         60.75         6.78 o                         
   3   3  12         17.26         19.14         4.22 o                         
  -8   4  12         10.99          9.48         7.83 o                         
  -7   4  12          6.60          5.77         6.59 o                         
  -6   4  12         21.39         23.17         4.10 o                         
  -5   4  12         65.68         68.41         7.68 o                         
  -4   4  12        603.61        605.18        20.25 o                         
  -3   4  12          0.79          7.54         2.97 o                         
  -2   4  12        537.81        522.06        28.49 o                         
  -1   4  12         24.12         15.72         4.68 o                         
   0   4  12         78.38         92.59         7.85 o                         
   1   4  12         36.13         51.14        11.16 o                         
   2   4  12         14.76         15.88         6.16 o                         
   3   4  12        158.66        184.18        12.37 o                         
  -8   5  12         94.87         93.12        18.13 o                         
  -7   5  12        135.62        167.29        23.90 o                         
  -6   5  12        447.14        444.58        15.95 o                         
  -5   5  12          9.63          7.53         3.64 o                         
  -4   5  12       1031.16       1019.03        32.20 o                         
  -3   5  12         40.63         59.53         6.80 o                         
  -2   5  12         59.04         30.87         6.39 o                         
  -1   5  12        255.48        260.14        17.48 o                         
   0   5  12        222.94        183.61        21.41 o                         
   1   5  12         30.74         30.33         5.46 o                         
   2   5  12         98.27         81.72        11.91 o                         
  -8   6  12          4.21         16.07         9.89 o                         
  -7   6  12         18.36         21.84        10.30 o                         
  -6   6  12        353.39        373.73        26.78 o                         
  -5   6  12         96.55         85.71         9.17 o                         
  -4   6  12        107.97        104.73        10.52 o                         
  -3   6  12          4.27         10.44         3.87 o                         
  -2   6  12         20.73         34.04        15.66 o                         
  -1   6  12         72.85         69.36         9.89 o                         
   0   6  12         20.98         17.50         5.77 o                         
  -7   7  12          0.00          0.00         6.59 o                         
  -6   7  12        176.80        170.90        13.52 o                         
  -5   7  12         35.68         59.87         9.53 o                         
  -4   7  12          2.95          0.93         4.63 o                         
  -3   7  12         12.56          8.65         7.42 o                         
  -2   7  12        149.95        155.48        14.56 o                         
  -1   7  12         95.96         99.33        12.17 o                         
  -4   8  12         10.86         18.54         8.65 o                         
   1  -8  13          4.95         18.54         9.07 o                         
   2  -8  13        134.01        117.02        16.89 o                         
  -2  -7  13         99.87        136.06        22.04 o                         
  -1  -7  13          9.09          7.62         4.85 o                         
   0  -7  13          0.00          0.00         3.86 o                         
   1  -7  13          0.91          0.41         5.36 o                         
   2  -7  13          0.59          1.91         3.63 o                         
   3  -7  13        146.04        178.64        15.41 o                         
   4  -7  13          1.11          0.00         2.49 o                         
  -3  -6  13          0.38          0.00         4.94 o                         
  -2  -6  13          6.73         14.19         5.41 o                         
  -1  -6  13        152.72        182.13        15.59 o                         
   0  -6  13         19.93         15.14         5.44 o                         
   1  -6  13         18.06          9.90         4.52 o                         
   2  -6  13         29.71         32.81         6.92 o                         
   3  -6  13        217.34        199.36        15.10 o                         
   4  -6  13        105.95        109.56         9.09 o                         
   5  -6  13          0.06          0.00         4.45 o                         
  -4  -5  13         94.59        110.48        13.11 o                         
  -3  -5  13          6.95          0.00         4.16 o                         
  -2  -5  13        105.81         90.22        11.21 o                         
  -1  -5  13        239.33        278.28        18.93 o                         
   0  -5  13          3.22          0.00         3.46 o                         
   1  -5  13         30.11         32.55         7.43 o                         
   2  -5  13         63.51         76.87        10.29 o                         
   3  -5  13         46.87         50.83         6.74 o                         
   4  -5  13        276.99        288.45        17.95 o                         
   5  -5  13        124.51        140.55        16.29 o                         
  -5  -4  13        148.83        158.43        14.23 o                         
  -4  -4  13          9.35          4.31         4.16 o                         
  -3  -4  13          0.74          4.05         3.46 o                         
  -2  -4  13          1.39          0.00         2.25 o                         
  -1  -4  13        190.91        177.18        13.98 o                         
   0  -4  13         62.05         63.25         7.50 o                         
   1  -4  13         42.15         60.38         7.26 o                         
   2  -4  13         54.68         61.35         7.20 o                         
   3  -4  13         97.78        105.18         8.74 o                         
   4  -4  13        687.01        707.91        17.78 o                         
   5  -4  13          0.52          0.00         4.45 o                         
  -6  -3  13        145.17        143.03        12.57 o                         
  -5  -3  13          2.44          6.71         3.65 o                         
  -4  -3  13         62.27         71.66         8.34 o                         
  -3  -3  13         88.92         85.95         8.27 o                         
  -2  -3  13         82.91         62.76         8.59 o                         
  -1  -3  13         29.69         26.98         5.13 o                         
   0  -3  13        177.19        189.24        10.85 o                         
   1  -3  13          1.16          2.40         2.37 o                         
   2  -3  13         26.36         27.77         5.17 o                         
   3  -3  13        416.93        424.78        16.97 o                         
   4  -3  13          4.58          5.48         2.55 o                         
   5  -3  13          3.78          2.42         4.34 o                         
  -6  -2  13         97.76         87.97        10.30 o                         
  -5  -2  13         62.94         62.63         7.41 o                         
  -4  -2  13         56.76         56.20         7.32 o                         
  -3  -2  13        162.17        174.88        12.25 o                         
  -2  -2  13          3.46          7.46         3.04 o                         
  -1  -2  13          6.65          7.55         2.38 o                         
   0  -2  13        258.89        220.28        14.02 o                         
   1  -2  13        102.81        100.88         7.61 o                         
   2  -2  13       1255.87       1263.69        29.62 o                         
   3  -2  13        242.45        225.94        13.44 o                         
   4  -2  13        545.75        545.92        13.38 o                         
   5  -2  13         19.19         15.85         6.39 o                         
  -7  -1  13          0.97          4.12         7.83 o                         
  -6  -1  13          1.13          0.00         2.24 o                         
  -5  -1  13        283.72        263.95        13.46 o                         
  -4  -1  13        104.61         96.65         9.19 o                         
  -3  -1  13          0.17          0.70         2.62 o                         
  -2  -1  13         98.43        108.93         8.06 o                         
  -1  -1  13        687.57        660.73        14.33 o                         
   0  -1  13        204.61        210.68        11.24 o                         
   1  -1  13        139.81        146.52        10.95 o                         
   2  -1  13        296.97        282.13        30.57 o                         
   3  -1  13         10.06         10.81         3.28 o                         
   4  -1  13          0.16          0.00         5.56 o                         
   5  -1  13         62.97         68.86        11.35 o                         
  -7   0  13          0.17          2.47         6.18 o                         
  -6   0  13        219.03        222.42        23.58 o                         
  -5   0  13        524.44        554.63        26.11 o                         
  -4   0  13          3.91          1.20         2.73 o                         
  -3   0  13          2.25          3.71         2.45 o                         
  -2   0  13        333.33        307.99        11.47 o                         
  -1   0  13         81.17         71.01         5.45 o                         
   0   0  13       3170.91       3138.76        48.90 o                         
   1   0  13        456.00        423.39        15.60 o                         
   2   0  13        803.47        774.77        21.77 o                         
   3   0  13        241.01        261.69        21.48 o                         
   4   0  13          6.37          5.28         1.77 o                         
  -8   1  13         49.84         29.26        11.13 o                         
  -7   1  13         23.71         22.66        10.30 o                         
  -6   1  13         36.45         34.12         4.73 o                         
  -5   1  13          2.13          0.00         2.35 o                         
  -4   1  13         58.10         60.82        12.39 o                         
  -3   1  13        509.04        548.16        16.06 o                         
  -2   1  13         75.26         58.13         6.25 o                         
  -1   1  13        777.22        767.96        17.60 o                         
   0   1  13       1094.18       1119.46        24.02 o                         
   1   1  13         34.84         32.18         5.48 o                         
   2   1  13          8.80         11.44         3.51 o                         
   3   1  13          0.09          2.32         2.76 o                         
   4   1  13        227.08        212.99        14.95 o                         
  -8   2  13         11.35          6.59         6.59 o                         
  -7   2  13        182.46        149.57        21.43 o                         
  -6   2  13        243.93        236.43        15.74 o                         
  -5   2  13        361.39        342.74        14.61 o                         
  -4   2  13        454.69        425.36        16.24 o                         
  -3   2  13        482.82        489.31        14.86 o                         
  -2   2  13       4641.30       4598.81        67.06 o                         
  -1   2  13          0.25          0.10         2.04 o                         
   0   2  13          2.07          1.06         2.41 o                         
   1   2  13        195.96        180.93        12.28 o                         
   2   2  13          4.69          1.19         2.78 o                         
   3   2  13         42.61         44.71         6.65 o                         
  -8   3  13         59.61         47.39        13.19 o                         
  -7   3  13          1.02          0.00         5.36 o                         
  -6   3  13        267.39        254.54        13.19 o                         
  -5   3  13          9.88          9.76         3.77 o                         
  -4   3  13        123.06        125.08        10.91 o                         
  -3   3  13        396.37        390.92        13.84 o                         
  -2   3  13        315.77        322.04        19.27 o                         
  -1   3  13          0.04          0.49         2.39 o                         
   0   3  13          0.15          0.83         2.51 o                         
   1   3  13         11.29          5.22         3.20 o                         
   2   3  13        281.86        277.26        14.01 o                         
   3   3  13         36.31         49.15         7.31 o                         
  -8   4  13        221.07        241.83        28.43 o                         
  -7   4  13         46.64         50.27        14.83 o                         
  -6   4  13        146.10        130.18        17.31 o                         
  -5   4  13         71.22         78.36         8.50 o                         
  -4   4  13        621.58        625.96        29.39 o                         
  -3   4  13        125.35        134.53         9.55 o                         
  -2   4  13          6.40          3.21         4.12 o                         
  -1   4  13          4.06          2.04         3.66 o                         
   0   4  13         98.78         81.47        14.22 o                         
   1   4  13         40.42         33.83        10.60 o                         
   2   4  13          1.65          0.00         3.30 o                         
  -7   5  13         26.83         26.37        11.54 o                         
  -6   5  13          5.83          8.07         4.34 o                         
  -5   5  13        195.04        218.52        14.77 o                         
  -4   5  13        110.05        108.74        18.07 o                         
  -3   5  13          0.71          2.33         2.85 o                         
  -2   5  13          1.32          6.02         4.34 o                         
  -1   5  13         13.99         24.73         7.83 o                         
   0   5  13        109.50         99.47        11.48 o                         
   1   5  13          0.72          0.00         3.30 o                         
  -7   6  13         20.68         30.90        13.19 o                         
  -6   6  13          1.48          8.12         4.34 o                         
  -5   6  13          5.08          4.31         3.80 o                         
  -4   6  13          1.99          6.40         5.10 o                         
  -3   6  13         66.93         73.61        10.71 o                         
  -2   6  13         11.06          3.71         3.79 o                         
  -1   6  13          2.14          6.36         4.61 o                         
   0   6  13         59.62         90.24        14.01 o                         
  -6   7  13         20.44         46.07         8.05 o                         
  -5   7  13         84.95         79.09        11.04 o                         
  -4   7  13          0.76          7.42         6.59 o                         
  -3   7  13         48.36         54.80        13.60 o                         
  -2   7  13         59.02         72.82        10.73 o                         
  -1  -7  14          0.86          0.00         4.22 o                         
   0  -7  14        103.06        116.53        13.10 o                         
   1  -7  14         15.38         24.31         9.89 o                         
   2  -7  14         18.31         22.17         5.65 o                         
   3  -7  14        115.34        113.27        11.26 o                         
  -2  -6  14          7.07          9.30         7.00 o                         
  -1  -6  14        299.69        314.67        21.11 o                         
   0  -6  14         31.23         25.38         7.62 o                         
   1  -6  14          0.98          6.18         6.18 o                         
   2  -6  14         30.93         32.15         7.43 o                         
   3  -6  14         74.21         96.95        11.20 o                         
   4  -6  14         41.90         33.86         5.49 o                         
  -4  -5  14          1.30          5.20         4.87 o                         
  -3  -5  14         44.41         35.02         9.89 o                         
  -2  -5  14          4.79          3.34         3.86 o                         
  -1  -5  14        237.04        188.30        15.59 o                         
   0  -5  14          2.72          2.59         3.93 o                         
   1  -5  14          3.32          8.24         9.48 o                         
   2  -5  14         50.01         54.71        11.54 o                         
   3  -5  14         12.96         12.88         4.40 o                         
   4  -5  14        255.33        234.84        17.38 o                         
  -5  -4  14         24.12         24.49         6.62 o                         
  -4  -4  14        136.50        171.47        20.40 o                         
  -3  -4  14         85.73        118.63        46.36 o                         
  -2  -4  14        155.25        161.98        15.66 o                         
  -1  -4  14          4.45          0.00         3.50 o                         
   0  -4  14        784.99        726.34        35.05 o                         
   1  -4  14        539.03        514.48        22.53 o                         
   2  -4  14        359.16        399.02        16.62 o                         
   3  -4  14         96.70        108.56        16.08 o                         
   4  -4  14        531.56        528.27        15.13 o                         
  -5  -3  14         13.26          6.87         4.05 o                         
  -4  -3  14        282.41        233.83        21.30 o                         
  -3  -3  14        419.06        385.25        18.15 o                         
  -2  -3  14          7.91          6.19         3.55 o                         
  -1  -3  14         22.43         27.22         6.26 o                         
   0  -3  14          0.31          1.22         2.54 o                         
   1  -3  14         37.18         47.47         6.97 o                         
   2  -3  14        263.26        259.71        25.00 o                         
   3  -3  14          5.72          6.20         4.95 o                         
   4  -3  14         37.48         34.75         9.68 o                         
   5  -3  14         26.18         27.31        10.10 o                         
  -6  -2  14         85.54        114.08        14.42 o                         
  -5  -2  14        121.83        126.58        15.95 o                         
  -4  -2  14        127.28        152.07        12.12 o                         
  -3  -2  14         56.10         60.44         6.73 o                         
  -2  -2  14       1281.01       1176.85        25.65 o                         
  -1  -2  14        130.74        127.77        10.27 o                         
   0  -2  14        266.13        255.73        21.95 o                         
   1  -2  14        125.14        122.10        10.20 o                         
   2  -2  14       1632.45       1632.05        36.37 o                         
   3  -2  14         31.50         35.48         5.23 o                         
   4  -2  14          6.55          7.28         3.63 o                         
  -7  -1  14         24.70         25.55        11.13 o                         
  -6  -1  14        205.38        203.64        26.76 o                         
  -5  -1  14        115.49        102.16        11.55 o                         
  -4  -1  14        353.19        336.07        16.35 o                         
  -3  -1  14          9.45          7.21         3.04 o                         
  -2  -1  14          1.11          0.16         3.21 o                         
  -1  -1  14          0.95          0.00         2.37 o                         
   0  -1  14        400.36        377.19        13.52 o                         
   1  -1  14          0.48          0.00         2.35 o                         
   2  -1  14        495.13        492.17        17.14 o                         
   3  -1  14         94.32        105.45        12.91 o                         
   4  -1  14          4.59          4.73         2.58 o                         
  -7   0  14        224.64        217.11        28.43 o                         
  -6   0  14         19.62         26.09         5.40 o                         
  -5   0  14         22.14         26.81         7.96 o                         
  -4   0  14        817.19        789.36        23.71 o                         
  -3   0  14         23.57         15.86         4.04 o                         
  -2   0  14        129.30        103.91         9.10 o                         
  -1   0  14        161.34        165.88        11.54 o                         
   0   0  14        597.01        613.39        17.08 o                         
   1   0  14        354.93        352.60        15.08 o                         
   2   0  14        316.60        304.21        14.40 o                         
   3   0  14          0.19          0.51         2.50 o                         
   4   0  14         44.92         52.91        10.38 o                         
  -7   1  14        229.37        173.06        24.72 o                         
  -6   1  14         12.85         10.22         8.24 o                         
  -5   1  14        119.47         98.62         9.28 o                         
  -4   1  14         20.45         20.15         4.84 o                         
  -3   1  14        739.25        721.53        18.98 o                         
  -2   1  14        412.55        405.16        14.21 o                         
  -1   1  14          0.04          0.25         2.56 o                         
   0   1  14        420.13        430.75        14.21 o                         
   1   1  14        128.09         98.65         9.15 o                         
   2   1  14         29.66         31.00         5.52 o                         
   3   1  14          0.20          0.00         2.36 o                         
  -7   2  14         38.16         64.69        15.25 o                         
  -6   2  14        406.09        410.77        18.06 o                         
  -5   2  14         23.80         30.36         5.83 o                         
  -4   2  14          2.93          0.00         2.75 o                         
  -3   2  14         16.16         15.67         4.81 o                         
  -2   2  14         62.85         72.26         9.22 o                         
  -1   2  14         98.49         98.05        10.48 o                         
   0   2  14          3.96          1.91         4.54 o                         
   1   2  14          0.08          1.10         2.70 o                         
   2   2  14        127.54        132.52        10.70 o                         
   3   2  14         23.03         23.25         5.13 o                         
  -7   3  14        129.05        114.14        20.60 o                         
  -6   3  14        100.73        107.55        10.42 o                         
  -5   3  14        385.07        376.05        27.07 o                         
  -4   3  14         12.47          9.03         4.09 o                         
  -3   3  14          5.92          7.47         3.18 o                         
  -2   3  14        200.93        208.84        23.67 o                         
  -1   3  14         66.66         73.19        16.48 o                         
   0   3  14          1.60          0.35         2.58 o                         
   1   3  14         26.98         25.83         5.57 o                         
   2   3  14         11.21         15.20         4.56 o                         
  -7   4  14         50.05         82.00        18.54 o                         
  -6   4  14         92.82        113.27        11.29 o                         
  -5   4  14        201.34        196.93        13.94 o                         
  -4   4  14         73.96         61.90         9.98 o                         
  -3   4  14          9.68         11.83         4.24 o                         
  -2   4  14          8.20         15.96         5.51 o                         
  -1   4  14          0.78          1.01         3.46 o                         
   0   4  14         82.04        100.06        15.45 o                         
   1   4  14          9.26         12.74        10.10 o                         
  -7   5  14         68.63         79.11        18.95 o                         
  -6   5  14         69.98         74.10         9.48 o                         
  -5   5  14          4.78          1.19         3.60 o                         
  -4   5  14         33.23         45.81         7.29 o                         
  -3   5  14        195.33        237.73        60.96 o                         
  -2   5  14          0.67          3.09         3.79 o                         
  -1   5  14          9.67          4.84         4.18 o                         
   0   5  14         41.64         35.02         9.48 o                         
  -6   6  14          7.73          7.99         4.80 o                         
  -5   6  14          9.63          5.05        12.57 o                         
  -4   6  14          9.38          6.26         5.11 o                         
  -3   6  14         10.40         13.34         5.24 o                         
  -2   6  14          8.37         10.02         5.09 o                         
  -1   6  14          8.42         11.98         5.79 o                         
  -1  -6  15          1.91          0.00         4.08 o                         
   0  -6  15         29.87         35.47         9.68 o                         
   1  -6  15         57.77         56.86        12.36 o                         
   2  -6  15        379.61        355.98        20.34 o                         
   3  -6  15         32.92         40.02         7.83 o                         
  -3  -5  15         30.04         32.55        10.71 o                         
  -2  -5  15        178.14        172.44        18.75 o                         
  -1  -5  15        169.10        210.30        16.89 o                         
   0  -5  15         78.46         69.01        10.05 o                         
   1  -5  15          7.29          7.69         4.87 o                         
   2  -5  15        117.07        106.79        12.17 o                         
   3  -5  15         55.17         49.52         8.76 o                         
  -4  -4  15        147.65        139.57        15.66 o                         
  -3  -4  15         10.49          6.59         7.00 o                         
  -2  -4  15         11.09          3.09         4.08 o                         
  -1  -4  15        197.15        185.94        15.41 o                         
   0  -4  15        310.42        311.23        29.46 o                         
   1  -4  15        157.92        140.43        14.02 o                         
   2  -4  15          1.04          2.45         4.28 o                         
   3  -4  15        361.39        372.54        16.46 o                         
   4  -4  15        111.16        106.51        10.15 o                         
  -5  -3  15         56.58         60.42         9.48 o                         
  -4  -3  15          2.81          8.73         4.16 o                         
  -3  -3  15          9.23         13.67         5.68 o                         
  -2  -3  15         72.16         51.32         8.50 o                         
  -1  -3  15         13.23          9.10         4.80 o                         
   0  -3  15         86.86         89.76         8.44 o                         
   1  -3  15          0.01          0.00         3.21 o                         
   2  -3  15          3.14          4.40         3.37 o                         
   3  -3  15          0.74          5.04         3.22 o                         
   4  -3  15        571.90        581.81        15.89 o                         
  -6  -2  15        182.87        209.07        18.73 o                         
  -5  -2  15          0.15          0.00         3.23 o                         
  -4  -2  15         65.24         63.72         8.51 o                         
  -3  -2  15         55.50         86.92         8.32 o                         
  -2  -2  15         10.79          1.61         3.34 o                         
  -1  -2  15        424.98        390.87        20.60 o                         
   0  -2  15         89.18         76.25         7.23 o                         
   1  -2  15        477.94        480.21        17.94 o                         
   2  -2  15          8.41         10.57         4.40 o                         
   3  -2  15         91.69         90.02         8.29 o                         
   4  -2  15         62.80         67.17         4.92 o                         
  -6  -1  15          8.45          4.25         3.97 o                         
  -5  -1  15         19.86         15.67         4.72 o                         
  -4  -1  15         34.59         54.16         7.62 o                         
  -3  -1  15        221.86        204.91        17.83 o                         
  -2  -1  15         53.40         59.79         8.68 o                         
  -1  -1  15        123.54        114.58        32.35 o                         
   0  -1  15        239.84        247.58        17.96 o                         
   1  -1  15         48.76         40.62         6.40 o                         
   2  -1  15        159.37        155.82        11.64 o                         
   3  -1  15          8.90         12.72         6.69 o                         
   4  -1  15          0.49          3.80         3.23 o                         
  -6   0  15        184.37        191.91        14.60 o                         
  -5   0  15          4.13          0.64         2.65 o                         
  -4   0  15          0.23          0.00         3.94 o                         
  -3   0  15        138.12        166.82        10.87 o                         
  -2   0  15         69.84         66.92         9.17 o                         
  -1   0  15        648.98        620.01        23.39 o                         
   0   0  15         55.42         57.54         9.16 o                         
   1   0  15         10.01         13.88         4.15 o                         
   2   0  15         99.46         88.12         8.83 o                         
   3   0  15          9.94          6.21         5.25 o                         
  -7   1  15          0.53         11.13         8.24 o                         
  -6   1  15          5.61          6.27         3.60 o                         
  -5   1  15        260.08        240.28        21.33 o                         
  -4   1  15         14.89         17.82         6.92 o                         
  -3   1  15         28.42         27.71         4.84 o                         
  -2   1  15        319.13        322.73        41.20 o                         
  -1   1  15          4.89          1.04         3.34 o                         
   0   1  15         25.39         29.74         5.01 o                         
   1   1  15         46.00         38.27         6.79 o                         
   2   1  15         68.92         66.12        13.45 o                         
   3   1  15         84.36         92.68         8.66 o                         
  -7   2  15         52.86         29.67        11.95 o                         
  -6   2  15        229.82        241.86        14.78 o                         
  -5   2  15         87.71         89.74         9.44 o                         
  -4   2  15        266.34        302.54        17.85 o                         
  -3   2  15        227.12        211.50        15.14 o                         
  -2   2  15          5.95          9.08         4.51 o                         
  -1   2  15        460.33        461.00        20.30 o                         
   0   2  15        193.87        226.65        16.89 o                         
   1   2  15         26.09         22.76         6.39 o                         
   2   2  15         33.40         35.71         6.25 o                         
  -7   3  15        126.80        131.86        23.07 o                         
  -6   3  15         17.67         18.85         5.03 o                         
  -5   3  15        200.48        199.81        14.49 o                         
  -4   3  15         49.39         42.33         7.18 o                         
  -3   3  15          0.88          5.65         3.24 o                         
  -2   3  15         68.02         73.66         9.68 o                         
  -1   3  15          6.14          6.87         9.07 o                         
   0   3  15         87.84        108.92        12.64 o                         
   1   3  15          1.37          0.00         9.27 o                         
  -7   4  15          0.02          0.00         7.83 o                         
  -6   4  15        126.34        123.29        15.45 o                         
  -5   4  15          1.50          1.10         3.35 o                         
  -4   4  15         71.59         85.87        17.42 o                         
  -3   4  15          0.06          0.00         3.46 o                         
  -2   4  15        132.74        132.46        12.96 o                         
  -1   4  15          0.26          1.05         3.63 o                         
   0   4  15         95.46         87.35        14.01 o                         
  -6   5  15          1.97          0.00         3.72 o                         
  -5   5  15          5.69          4.19         4.75 o                         
  -4   5  15         44.43         43.73        11.13 o                         
  -3   5  15         40.81         57.89        12.57 o                         
  -2   5  15         37.47         36.01         7.91 o                         
  -1   5  15          7.17          6.67         6.59 o                         
  -4   6  15        146.41        145.87        20.19 o                         
  -3   6  15          0.06          0.00         5.77 o                         
  -2  -5  16         22.43         34.22         8.03 o                         
  -1  -5  16         10.26         10.40         5.63 o                         
   0  -5  16          6.16         15.77         5.44 o                         
   1  -5  16          5.31          0.00         4.53 o                         
   2  -5  16          3.54          0.00         3.78 o                         
  -3  -4  16         44.14         59.75        14.01 o                         
  -2  -4  16        167.24        191.92        16.74 o                         
  -1  -4  16        603.15        581.61        24.45 o                         
   0  -4  16         64.55         66.07        10.51 o                         
   1  -4  16        179.56        190.72        17.02 o                         
   2  -4  16         20.23         28.34         6.16 o                         
   3  -4  16        215.01        181.90        20.33 o                         
  -4  -3  16         33.35         28.75        12.57 o                         
  -3  -3  16         49.34         33.79        10.30 o                         
  -2  -3  16          0.30          0.00         3.17 o                         
  -1  -3  16         73.70         71.99        10.15 o                         
   0  -3  16        197.95        183.19        21.61 o                         
   1  -3  16         88.23        110.69        10.59 o                         
   2  -3  16         86.03         82.86         9.72 o                         
   3  -3  16          1.92          4.64         3.35 o                         
  -5  -2  16        104.69        129.00        14.35 o                         
  -4  -2  16         28.92         26.84        10.71 o                         
  -3  -2  16        422.57        346.08        30.90 o                         
  -2  -2  16         45.75         46.97         8.27 o                         
  -1  -2  16         20.68         18.25         5.54 o                         
   0  -2  16          1.70          3.42         3.87 o                         
   1  -2  16         66.79         75.26         8.79 o                         
   2  -2  16         12.39         13.39         4.69 o                         
   3  -2  16         87.93         72.39         7.84 o                         
  -5  -1  16         55.29         41.81         8.38 o                         
  -4  -1  16         16.48         14.18         5.35 o                         
  -3  -1  16         73.21         59.70         8.50 o                         
  -2  -1  16        164.05        163.31        35.23 o                         
  -1  -1  16        159.06        140.65        20.19 o                         
   0  -1  16          0.54          2.61         5.56 o                         
   1  -1  16         19.55         15.50         5.38 o                         
   2  -1  16         71.81         76.24         8.55 o                         
   3  -1  16         61.19         70.25        12.97 o                         
  -6   0  16         65.54         74.04         9.80 o                         
  -5   0  16        242.97        223.83        22.65 o                         
  -4   0  16        113.35        115.38        11.34 o                         
  -3   0  16         11.18         11.99         4.34 o                         
  -2   0  16         33.78         26.89         8.86 o                         
  -1   0  16         10.17         10.58         5.22 o                         
   0   0  16        101.58        124.07        13.39 o                         
   1   0  16         62.06         68.33         8.41 o                         
   2   0  16         68.15         74.26        12.02 o                         
  -6   1  16          0.01          3.94         3.60 o                         
  -5   1  16          2.10          1.31         3.37 o                         
  -4   1  16         42.93         43.47        12.67 o                         
  -3   1  16        139.70        113.32        21.22 o                         
  -2   1  16          0.15          0.00         7.00 o                         
  -1   1  16         45.84         50.77         8.30 o                         
   0   1  16        202.79        204.44        16.12 o                         
   1   1  16         25.15         30.71         6.31 o                         
   2   1  16         76.76         62.55         8.08 o                         
  -6   2  16         93.55         93.97        11.04 o                         
  -5   2  16          6.22          5.24         3.87 o                         
  -4   2  16         20.78         27.51         6.24 o                         
  -3   2  16          0.59          3.50         4.08 o                         
  -2   2  16        220.45        170.78        15.04 o                         
  -1   2  16        104.43        103.48        16.28 o                         
   0   2  16         32.24         30.49         9.07 o                         
   1   2  16         57.40         64.10        10.94 o                         
  -6   3  16          4.45          0.00         4.33 o                         
  -5   3  16         17.63         15.23         4.89 o                         
  -4   3  16        190.60        177.83        17.22 o                         
  -3   3  16         21.86         16.41         7.00 o                         
  -2   3  16        694.59        726.60        27.19 o                         
  -1   3  16          2.81          2.12         3.93 o                         
   0   3  16          2.66          5.36         5.77 o                         
  -6   4  16        232.41        260.34        18.98 o                         
  -5   4  16          8.96          4.87         4.73 o                         
  -4   4  16          6.36          9.89         7.00 o                         
  -3   4  16          5.59          8.54         8.03 o                         
  -2   4  16        221.59        208.96        32.12 o                         
  -1   4  16        214.35        235.05        18.18 o                         
  -4   5  16         94.03         89.00        16.89 o                         
  -3   5  16         22.72         26.58         7.22 o                         
  -2  -4  17        100.87        106.69        12.81 o                         
  -1  -4  17        122.74        101.49        25.34 o                         
   0  -4  17         10.83          9.24         6.39 o                         
   1  -4  17          0.56          0.00         4.53 o                         
  -3  -3  17          7.31          7.00         5.77 o                         
  -2  -3  17        184.59        200.11        16.71 o                         
  -1  -3  17         35.97         40.38         8.30 o                         
   0  -3  17         10.24         24.19         6.22 o                         
   1  -3  17          0.19          0.82         5.36 o                         
   2  -3  17        141.95        143.19        12.20 o                         
  -4  -2  17         44.27         55.21        12.77 o                         
  -3  -2  17         28.51         15.25         7.83 o                         
  -2  -2  17         27.99         24.68         6.97 o                         
  -1  -2  17         21.50         29.16         6.70 o                         
   0  -2  17          1.47          0.00         3.87 o                         
   1  -2  17         44.38         28.43        14.01 o                         
   2  -2  17          2.28          2.60         4.50 o                         
  -5  -1  17          0.95          0.00         3.97 o                         
  -4  -1  17         20.31         13.60         6.10 o                         
  -3  -1  17        113.20         97.11        21.43 o                         
  -2  -1  17          1.63          4.12         5.77 o                         
  -1  -1  17         33.36         21.64        21.22 o                         
   0  -1  17        272.43        259.14        23.90 o                         
   1  -1  17        229.49        250.37        19.39 o                         
   2  -1  17         90.60         85.54        11.60 o                         
  -5   0  17          3.63          4.44         4.53 o                         
  -4   0  17         63.96         50.90         9.70 o                         
  -3   0  17         19.10         19.57         6.55 o                         
  -2   0  17          0.56          0.00         3.66 o                         
  -1   0  17         91.61         80.33        18.34 o                         
   0   0  17         79.37         83.65        13.60 o                         
   1   0  17          8.75          3.74         4.66 o                         
  -5   1  17          0.60          2.41         4.02 o                         
  -4   1  17          1.11          0.90         3.81 o                         
  -3   1  17          9.04          8.65         4.95 o                         
  -2   1  17        428.85        425.71        20.42 o                         
  -1   1  17        207.17        239.44        18.59 o                         
   0   1  17         17.88         22.25         8.24 o                         
   1   1  17         47.30         56.86        11.13 o                         
  -5   2  17         11.30         16.67         5.99 o                         
  -4   2  17          0.89          0.82         4.94 o                         
  -3   2  17         41.01         60.71         9.76 o                         
  -2   2  17        473.30        490.61        36.26 o                         
  -1   2  17        157.14        195.69        16.42 o                         
   0   2  17        127.67        127.74        17.31 o                         
  -5   3  17         19.44         10.71         5.30 o                         
  -4   3  17         29.95         41.62        11.54 o                         
  -3   3  17        179.45        161.55        20.40 o                         
  -2   3  17          5.17          3.83         4.49 o                         
  -1   3  17         22.30         23.09         6.53 o                         
  -4   4  17         77.78         71.70        15.66 o                         
  -3   4  17         77.87         78.85        12.16 o                         
  -1  -3  18         15.31         20.20        17.92 o                         
   0  -3  18         38.91         46.56        11.54 o                         
  -3  -2  18         29.47         32.55        10.30 o                         
  -2  -2  18          2.89          0.49         4.05 o                         
  -1  -2  18         13.85         14.79         5.54 o                         
   0  -2  18         99.60        114.96        17.72 o                         
  -3  -1  18         25.32         13.60         9.07 o                         
  -2  -1  18          0.67          5.92         4.75 o                         
  -1  -1  18        155.30        144.85        34.82 o                         
   0  -1  18         11.46         14.01         7.42 o                         
  -4   0  18         86.57         83.23        16.07 o                         
  -3   0  18         70.03         66.47        10.20 o                         
  -2   0  18         28.27         21.95         6.97 o                         
  -1   0  18         21.64         12.14         7.83 o                         
   0   0  18         30.56         19.37         8.24 o                         
  -4   1  18          0.80          0.41         5.77 o                         
  -3   1  18        108.33         93.30        11.94 o                         
  -2   1  18          4.62          0.97         4.63 o                         
  -1   1  18         20.54         33.33         8.65 o                         
  -4   2  18         40.11         26.37         9.89 o                         
  -3   2  18         10.62          2.38         4.85 o                         
  -2   2  18          0.57          0.00         4.16 o                         
                                                                                
